# Supplementary material for: Crystal structure and Hirshfeld surface analysis of tri­aza­triborinotris[1,3,2]benzodi­aza­borole acetone disolvate
Source: Acta Crystallogr E Crystallogr Commun. 2023 Oct 31;79(Pt 11):1104–8. doi: 10.1107/S2056989023009337 (PMC10626952; doi:10.1107/S2056989023009337)
Supplement: Supplementary file 1 [file e-79-01104-sup1.cif]

##############################################################################
#                                                                            #
# This CIF contains the data in a paper accepted for publication in          #
# Acta Crystallographica Section E. It conforms to the requirements of       #
# Notes for Authors for Acta Crystallographica Section E, and has been       #
# peer reviewed under the auspices of the IUCr Commission on Journals.       #
#                                                                            #
# Full details of the Crystallographic Information File format               #
# are given in the paper "The Crystallographic Information File (CIF):       #
# a New Standard Archive File for Crystallography" by S. R. Hall, F. H.      #
# Allen and I. D. Brown [Acta Cryst. (1991), A47, 655-685].                  #
#                                                                            #
# The current version of the core CIF dictionary is obtainable from          #
# ftp://ftp.iucr.org/pub/cif_core.dic.                                       #
#                                                                            #
# Software is freely available for graphical display of the structure(s)     #
# in this CIF. For information consult the CIF software page                 #
# http://www.iucr.org/resources/cif/software.                                #
#                                                                            #
# This file may be used for bona fide research purposes within the           #
# scientific community so long as proper attribution is given to the journal # 
# article from which it was obtained.                                        #
#                                                                            #
##############################################################################
data_I
_audit_creation_method
;
Olex2 1.5
(compiled 2023.08.24 svn.re1ec1418 for OlexSys, GUI svn.r6817)
;
_journal_date_recd_electronic     2023-10-09
_journal_date_accepted     2023-10-24
_journal_name_full     'Acta Crystallographica, Section E'
_journal_year     2023
_journal_volume     79
_journal_issue     11
_journal_page_first     1102
_journal_page_last     1106
_journal_paper_category     GO
_journal_paper_doi     10.1107/S2056989023009337
_journal_coeditor_code     EX2077
_publ_contact_author_name     'Ashley N. Lamm'
_publ_contact_author_address
;
Department of Chemistry, Biochemistry and Physics, Eastern Washington University, Cheney, WA 99004
;
_publ_contact_author_email     'alamm@ewu.edu'
_publ_contact_author_fax     ?
_publ_contact_author_phone     '(509)359-7932'
_publ_section_title
;
Crystal structure and Hirshfeld surface analysis of
triazatriborinotris[1,3,2]benzodiazaborole acetone disolvate
;
_publ_section_title_footnote     .
loop_
    _publ_author_name
    _publ_author_footnote
    _publ_author_address
    'Streeter, Cole' .
;
Department of Chemistry, Biochemistry and Physics, Eastern Washington
University, Cheney, WA 99004, USA
;
    'Wheeler, Kraig A.' .
;
Department of Chemistry, Whitworth University, Spokane, WA 99251, USA
;
    'Lamm, Ashley N.' .
;
Department of Chemistry, Biochemistry and Physics, Eastern Washington
University, Cheney, WA 99004, USA
;
_publ_section_synopsis
;
The title compound, alternatively known as benzodiazaborole trimer,
C~18~H~15~B~3~N~6~\\cdot2C~3~H~6~O, at 100 K crystallizes in the triclinic
system, space group <i>P</i>\=1. The structure displays N---H...O hydrogen
bonding connecting the main molecule with the crystallization solvent.
;
_chemical_name_systematic
;
Triazatriborinotris[1,3,2]benzodiazaborole acetone disolvate
;
_chemical_name_common
;\
2,9,11,18,20,27-Hexaaza-1,10,19-triboraheptacyclo\
[18.7.0.0^2,10^.0^3,8^.0^11,19^.0^12,17^.0^21,26^]\
heptacosa-3(8),4,6,12(17),13,15,21(26),22,24-nonaene
;
_chemical_formula_moiety     'C18 H15 B3 N6, 2(C3 H6 O)'
_chemical_formula_sum     'C24 H27 B3 N6 O2'
_chemical_formula_iupac     'C18 H15 B3 N6, 2C3 H6 O'
_chemical_formula_weight     463.94
_chemical_melting_point     ?
_space_group_crystal_system     triclinic
_space_group_name_H-M_alt     'P -1'
_space_group_name_Hall     '-P 1'
loop_
    _space_group_symop_operation_xyz
    'x, y, z'
    '-x, -y, -z'
_cell_length_a     5.8357(4)
_cell_length_b     13.6362(9)
_cell_length_c     15.4653(10)
_cell_angle_alpha     97.595(3)
_cell_angle_beta     96.957(3)
_cell_angle_gamma     99.771(3)
_cell_volume     1189.13(14)
_cell_formula_units_Z     2
_cell_measurement_reflns_used     9824
_cell_measurement_theta_min     3.329
_cell_measurement_theta_max     74.325
_cell_measurement_temperature     100(2)
_exptl_crystal_description     Rod
_exptl_crystal_colour     colourless
_exptl_crystal_size_max     0.41
_exptl_crystal_size_mid     0.134
_exptl_crystal_size_min     0.129
_exptl_crystal_density_diffrn     1.296
_exptl_crystal_density_meas     ?
_exptl_crystal_density_method     'not measured'
_exptl_crystal_F_000     488
loop_
    _exptl_crystal_face_index_h
    _exptl_crystal_face_index_k
    _exptl_crystal_face_index_l
    _exptl_crystal_face_perp_dist
    -1.00 -1.00 -1.00 0.0990
    0.00 1.00 1.00 0.0590
    0.00 -1.00 -1.00 0.0230
    0.00 1.00 -1.00 0.0670
    0.00 -1.00 1.00 0.0380
    0.00 0.00 -1.00 0.0440
    1.00 1.00 1.00 0.1400
_exptl_absorpt_coefficient_mu     0.664
_exptl_absorpt_correction_type     multi-scan
_exptl_absorpt_process_details
;
(SADABS; Krause <i>et al.</i>,  2015)
;
_exptl_absorpt_correction_T_min     0.6989
_exptl_absorpt_correction_T_max     0.7538
_diffrn_ambient_temperature     100(2)
_diffrn_source     'microfocus sealed X-ray tube'
_diffrn_source_power     0.55000000000000E-1
_diffrn_source_voltage     50.0
_diffrn_source_current     1.1
_diffrn_radiation_type     'Cu K\a'
_diffrn_radiation_wavelength     1.54178
_diffrn_radiation_monochromator     'multilayer mirror'
_diffrn_measurement_device_type     'Bruker D8 Venture'
_diffrn_measurement_device     '\k-geometry four-circle diffractometer'
_diffrn_measurement_method     '\w and \f scans'
_diffrn_detector     '100 \\times 140 mm^2^ CMOS sensor'
_diffrn_detector_area_resol_mean     7.9
_diffrn_reflns_number     47276
_diffrn_reflns_av_R_equivalents     0.0400
_diffrn_reflns_av_unetI/netI     0.0180
_diffrn_reflns_theta_min     2.914
_diffrn_reflns_theta_max     74.636
_diffrn_reflns_theta_full     67.679
_diffrn_measured_fraction_theta_max     0.993
_diffrn_measured_fraction_theta_full     0.999
_diffrn_reflns_limit_h_min     -7
_diffrn_reflns_limit_h_max     7
_diffrn_reflns_limit_k_min     -17
_diffrn_reflns_limit_k_max     17
_diffrn_reflns_limit_l_min     -19
_diffrn_reflns_limit_l_max     19
_diffrn_standards_number     .
_diffrn_radiation_probe     x-ray
_refine_special_details
;
All nonhydrogen atoms were located in a series of difference Fourier electron density maps and refined using anisotropic displacement parameters. All C-H hydrogen atoms were placed in calculated positions with Uiso = 1.2xUeqiv of the connected C atoms 1.5xUeqiv for methyl groups). Those H atoms attached to nitrogen were located in Fourier diff maps. A RIGU command was applied to the minor component and ISOR to N2A, N4A, and N6A. The N-H bonds were restrained with the SADI command.
The benzodiazaborole molecule was modeled with
two-part disorder with occupancy factors refined
to 89:11.  The minor restrained using the SAME and RIGU commands. N2A, N4A, N6A were also restrained with an ISOR comand. The locations NH hydrogen atoms of the minor componenent were were fixed using AFIX 43 commands.
;
_reflns_number_total     4853
_reflns_number_gt     4226
_reflns_threshold_expression     'I > 2\s(I)'
_refine_ls_structure_factor_coef     Fsqd
_refine_ls_matrix_type     full
_refine_ls_R_factor_all     0.0460
_refine_ls_R_factor_gt     0.0386
_refine_ls_wR_factor_gt     0.0896
_refine_ls_wR_factor_ref     0.0948
_refine_ls_goodness_of_fit_ref     1.076
_refine_ls_restrained_S_all     1.054
_refine_ls_number_reflns     4853
_refine_ls_number_parameters     579
_refine_ls_number_restraints     369
_refine_ls_hydrogen_treatment     mixed
_refine_ls_weighting_scheme     calc
_refine_ls_weighting_details
              'w=1/[\s^2^(Fo^2^)+(0.0377P)^2^+0.3978P] where P=(Fo^2^+2Fc^2^)/3'
_atom_sites_solution_hydrogens     mixed
_atom_sites_solution_primary     dual
_atom_sites_solution_secondary     ?
_refine_ls_shift/su_max     0.000
_refine_ls_shift/su_mean     0.000
_refine_diff_density_max     0.220
_refine_diff_density_min     -0.229
_refine_ls_extinction_method     none
_refine_ls_extinction_coef     .
loop_
    _atom_type_symbol
    _atom_type_description
    _atom_type_scat_dispersion_real
    _atom_type_scat_dispersion_imag
    _atom_type_scat_source
    'C' 'C' 0.0181 0.0091
                         'International Tables Vol C Tables 4.2.6.8 and 6.1.1.4'
    'H' 'H' 0.0000 0.0000
                         'International Tables Vol C Tables 4.2.6.8 and 6.1.1.4'
    'B' 'B' 0.0090 0.0039
                         'International Tables Vol C Tables 4.2.6.8 and 6.1.1.4'
    'N' 'N' 0.0311 0.0180
                         'International Tables Vol C Tables 4.2.6.8 and 6.1.1.4'
    'O' 'O' 0.0492 0.0322
                         'International Tables Vol C Tables 4.2.6.8 and 6.1.1.4'
_computing_data_collection
;
APEX4 Ver. 8.38A (Bruker, 2022)
;
_computing_cell_refinement
;
SAINT-Plus V8.40B (Bruker, 2020)
;
_computing_data_reduction
;
SAINT-Plus Ve8.40B (Bruker, 2020)
;
_computing_structure_solution
;
<i>SHELXT2018/2</i> (Sheldrick, 2015a)
;
_computing_structure_refinement
;
<i>SHELXL209/1</i> (Sheldrick, 2015b)
;
_computing_molecular_graphics
;
OLEX2 (Dolomanov et al., 2009)
;
_computing_publication_material
;
OLEX2 (Dolomanov et al., 2009)
;
loop_
    _atom_site_type_symbol
    _atom_site_label
    _atom_site_fract_x
    _atom_site_fract_y
    _atom_site_fract_z
    _atom_site_U_iso_or_equiv
    _atom_site_adp_type
    _atom_site_calc_flag
    _atom_site_occupancy
    _atom_site_disorder_assembly
    _atom_site_disorder_group
    O O1 1.06089(19) 0.80696(9) 0.44502(7) 0.0509(3) Uani d 1 . .
    C C19 1.4443(2) 0.84484(11) 0.52511(9) 0.0394(3) Uani d 1 . .
    H H19A 1.465884 0.900588 0.491055 0.059 Uiso calc 1 . .
    H H19B 1.566486 0.804633 0.517058 0.059 Uiso calc 1 . .
    H H19C 1.455742 0.871885 0.587746 0.059 Uiso calc 1 . .
    C C20 1.2081(2) 0.78000(10) 0.49384(8) 0.0292(3) Uani d 1 . .
    C C21 1.1621(3) 0.68044(11) 0.52471(10) 0.0414(3) Uani d 1 . .
    H H21A 0.992312 0.654847 0.516480 0.062 Uiso calc 1 . .
    H H21B 1.225795 0.688200 0.587362 0.062 Uiso calc 1 . .
    H H21C 1.238069 0.632812 0.490587 0.062 Uiso calc 1 . .
    O O2 -0.42413(17) 0.45535(8) 0.15098(7) 0.0438(3) Uani d 1 . .
    C C22 -0.7168(3) 0.31164(10) 0.15045(10) 0.0444(4) Uani d 1 . .
    H H22A -0.746614 0.260253 0.097682 0.067 Uiso calc 1 . .
    H H22B -0.863479 0.314031 0.174805 0.067 Uiso calc 1 . .
    H H22C -0.600541 0.294781 0.194562 0.067 Uiso calc 1 . .
    C C23 -0.6251(2) 0.41159(9) 0.12665(8) 0.0307(3) Uani d 1 . .
    C C24 -0.7921(3) 0.45521(12) 0.06874(11) 0.0502(4) Uani d 1 . .
    H H24A -0.911786 0.476703 0.102329 0.075 Uiso calc 1 . .
    H H24B -0.868343 0.404166 0.018179 0.075 Uiso calc 1 . .
    H H24C -0.705855 0.513364 0.047717 0.075 Uiso calc 1 . .
    N N1 0.05231(18) 0.94365(8) 0.12177(7) 0.0213(2) Uani d 0.8922(14) A 1
    H H1 0.087(3) 1.0065(10) 0.1141(10) 0.026 Uiso d 0.8922(14) A 1
    N N2 0.0215(2) 0.79057(11) 0.17389(8) 0.0199(3) Uani d 0.8922(14) A 1
    N N3 -0.01420(19) 0.61709(8) 0.23107(7) 0.0223(2) Uani d 0.8922(14) A 1
    H H3 -0.155(2) 0.5811(11) 0.2091(10) 0.027 Uiso d 0.8922(14) A 1
    N N4 0.3305(3) 0.73686(10) 0.27224(7) 0.0199(3) Uani d 0.8922(14) A 1
    N N5 0.70842(18) 0.87612(8) 0.32562(7) 0.0217(2) Uani d 0.8922(14) A 1
    H H5 0.808(2) 0.8516(11) 0.3595(9) 0.026 Uiso d 0.8922(14) A 1
    N N6 0.3973(2) 0.90929(9) 0.23233(8) 0.0194(2) Uani d 0.8922(14) A 1
    C C1 -0.1652(3) 0.88371(13) 0.08577(11) 0.0198(3) Uani d 0.8922(14) A 1
    C C2 -0.3450(4) 0.90431(14) 0.02761(13) 0.0224(4) Uani d 0.8922(14) A 1
    H H2 -0.329678 0.966365 0.005266 0.027 Uiso calc 0.8922(14) A 1
    C C3 -0.5501(3) 0.83056(16) 0.00289(13) 0.0229(4) Uani d 0.8922(14) A 1
    H H3A -0.676721 0.843184 -0.036131 0.027 Uiso calc 0.8922(14) A 1
    C C4 -0.5705(3) 0.73916(13) 0.03476(11) 0.0229(4) Uani d 0.8922(14) A 1
    H H4 -0.710825 0.690246 0.017142 0.027 Uiso calc 0.8922(14) A 1
    C C5 -0.3876(3) 0.71828(12) 0.09227(10) 0.0212(3) Uani d 0.8922(14) A 1
    H H5A -0.401702 0.655786 0.113858 0.025 Uiso calc 0.8922(14) A 1
    C C6 -0.1858(3) 0.79089(14) 0.11696(8) 0.0191(3) Uani d 0.8922(14) A 1
    C C7 0.1469(3) 0.57793(15) 0.28473(8) 0.0208(3) Uani d 0.8922(14) A 1
    C C8 0.1229(3) 0.48537(15) 0.31331(13) 0.0244(4) Uani d 0.8922(14) A 1
    H H8 -0.020650 0.438014 0.298263 0.029 Uiso calc 0.8922(14) A 1
    C C9 0.3158(4) 0.46330(17) 0.36499(18) 0.0260(5) Uani d 0.8922(14) A 1
    H H9 0.303614 0.400122 0.385324 0.031 Uiso calc 0.8922(14) A 1
    C C10 0.5261(3) 0.53338(15) 0.38692(12) 0.0251(4) Uani d 0.8922(14) A 1
    H H10 0.656080 0.516669 0.421237 0.030 Uiso calc 0.8922(14) A 1
    C C11 0.5489(3) 0.62773(11) 0.35930(10) 0.0227(3) Uani d 0.8922(14) A 1
    H H11 0.691815 0.675431 0.374747 0.027 Uiso calc 0.8922(14) A 1
    C C12 0.3572(3) 0.64948(10) 0.30890(10) 0.0199(3) Uani d 0.8922(14) A 1
    C C13 0.7668(4) 0.97371(11) 0.30686(11) 0.0215(3) Uani d 0.8922(14) A 1
    C C14 0.9721(4) 1.04497(16) 0.33531(14) 0.0244(4) Uani d 0.8922(14) A 1
    H H14 1.097907 1.031074 0.373927 0.029 Uiso calc 0.8922(14) A 1
    C C15 0.9867(4) 1.13764(18) 0.30511(17) 0.0262(5) Uani d 0.8922(14) A 1
    H H15 1.125364 1.187461 0.322980 0.031 Uiso calc 0.8922(14) A 1
    C C16 0.8000(3) 1.15820(13) 0.24893(11) 0.0266(4) Uani d 0.8922(14) A 1
    H H16 0.813959 1.221762 0.229232 0.032 Uiso calc 0.8922(14) A 1
    C C17 0.5933(3) 1.08661(14) 0.22134(9) 0.0240(3) Uani d 0.8922(14) A 1
    H H17 0.466136 1.100974 0.183733 0.029 Uiso calc 0.8922(14) A 1
    C C18 0.5792(2) 0.99461(14) 0.25019(10) 0.0200(3) Uani d 0.8922(14) A 1
    B B1 0.1734(3) 0.88827(13) 0.17792(10) 0.0203(3) Uani d 0.8922(14) A 1
    B B2 0.0951(3) 0.71571(12) 0.22164(12) 0.0206(3) Uani d 0.8922(14) A 1
    B B3 0.4808(3) 0.83321(14) 0.27939(10) 0.0202(3) Uani d 0.8922(14) A 1
    N N1A -0.1999(13) 0.6816(6) 0.1539(5) 0.0194(17) Uani d 0.1078(14) A 2
    H H1A -0.282(18) 0.623(4) 0.158(8) 0.023 Uiso d 0.1078(14) A 2
    N N2A 0.0651(16) 0.8336(8) 0.1694(6) 0.0115(18) Uani d 0.1078(14) A 2
    N N3A 0.3577(13) 1.0072(6) 0.1865(5) 0.0199(17) Uani d 0.1078(14) A 2
    H H3AA 0.282922 1.041925 0.152282 0.024 Uiso calc 0.1078(14) A 2
    N N4A 0.4546(15) 0.8803(7) 0.2592(6) 0.0101(16) Uani d 0.1078(14) A 2
    N N5A 0.5854(14) 0.7321(6) 0.3329(6) 0.0202(18) Uani d 0.1078(14) A 2
    H H5AA 0.722(10) 0.736(9) 0.366(7) 0.024 Uiso d 0.1078(14) A 2
    N N6A 0.2152(19) 0.7135(6) 0.2538(6) 0.0106(17) Uani d 0.1078(14) A 2
    C C1A -0.290(2) 0.7472(10) 0.1031(7) 0.014(2) Uani d 0.1078(14) A 2
    C C2A -0.506(3) 0.7254(10) 0.0533(11) 0.022(3) Uani d 0.1078(14) A 2
    H H2A -0.609929 0.663375 0.052168 0.026 Uiso calc 0.1078(14) A 2
    C C3A -0.568(3) 0.7960(12) 0.0050(13) 0.022(3) Uani d 0.1078(14) A 2
    H H3AB -0.715553 0.783290 -0.031800 0.026 Uiso calc 0.1078(14) A 2
    C C4A -0.417(3) 0.8847(12) 0.0099(11) 0.017(3) Uani d 0.1078(14) A 2
    H H4A -0.463478 0.933462 -0.023647 0.021 Uiso calc 0.1078(14) A 2
    C C5A -0.201(2) 0.9069(10) 0.0609(9) 0.014(2) Uani d 0.1078(14) A 2
    H H5AB -0.096661 0.968971 0.062466 0.017 Uiso calc 0.1078(14) A 2
    C C6A -0.1419(18) 0.8371(10) 0.1089(7) 0.013(2) Uani d 0.1078(14) A 2
    C C7A 0.5800(17) 1.0397(11) 0.2354(8) 0.018(2) Uani d 0.1078(14) A 2
    C C8A 0.720(3) 1.1301(10) 0.2390(10) 0.025(3) Uani d 0.1078(14) A 2
    H H8A 0.670904 1.178949 0.206266 0.030 Uiso calc 0.1078(14) A 2
    C C9A 0.935(3) 1.1498(14) 0.2911(15) 0.020(3) Uani d 0.1078(14) A 2
    H H9A 1.036852 1.213402 0.296635 0.025 Uiso calc 0.1078(14) A 2
    C C10A 1.000(3) 1.0759(13) 0.3346(15) 0.025(4) Uani d 0.1078(14) A 2
    H H10A 1.151947 1.089307 0.368572 0.030 Uiso calc 0.1078(14) A 2
    C C11A 0.860(2) 0.9829(10) 0.3327(9) 0.020(3) Uani d 0.1078(14) A 2
    H H11A 0.908625 0.933801 0.365401 0.024 Uiso calc 0.1078(14) A 2
    C C12A 0.647(2) 0.9667(8) 0.2801(8) 0.012(2) Uani d 0.1078(14) A 2
    C C13A 0.462(2) 0.6377(8) 0.3348(8) 0.015(2) Uani d 0.1078(14) A 2
    C C14A 0.542(2) 0.5652(11) 0.3771(11) 0.018(3) Uani d 0.1078(14) A 2
    H H14A 0.697182 0.574882 0.407814 0.022 Uiso calc 0.1078(14) A 2
    C C15A 0.382(3) 0.4774(15) 0.3719(16) 0.019(3) Uani d 0.1078(14) A 2
    H H15A 0.429636 0.425514 0.400910 0.022 Uiso calc 0.1078(14) A 2
    C C16A 0.156(3) 0.4599(12) 0.3273(13) 0.020(3) Uani d 0.1078(14) A 2
    H H16A 0.053894 0.397267 0.325790 0.023 Uiso calc 0.1078(14) A 2
    C C17A 0.077(2) 0.5340(10) 0.2846(8) 0.016(2) Uani d 0.1078(14) A 2
    H H17A -0.077468 0.524471 0.253539 0.019 Uiso calc 0.1078(14) A 2
    C C18A 0.236(2) 0.6213(8) 0.2900(6) 0.0082(18) Uani d 0.1078(14) A 2
    B B1A 0.0310(19) 0.7366(9) 0.1970(8) 0.011(2) Uani d 0.1078(14) A 2
    B B2A 0.273(2) 0.9081(8) 0.2018(8) 0.010(2) Uani d 0.1078(14) A 2
    B B3A 0.434(2) 0.7822(9) 0.2840(7) 0.012(2) Uani d 0.1078(14) A 2
loop_
    _atom_site_aniso_label
    _atom_site_aniso_U_11
    _atom_site_aniso_U_22
    _atom_site_aniso_U_33
    _atom_site_aniso_U_12
    _atom_site_aniso_U_13
    _atom_site_aniso_U_23
    O1 0.0489(6) 0.0642(7) 0.0388(6) 0.0269(5) -0.0118(5) 0.0005(5)
    C19 0.0371(7) 0.0432(8) 0.0344(7) 0.0001(6) 0.0072(6) 0.0006(6)
    C20 0.0295(6) 0.0356(7) 0.0227(6) 0.0107(5) 0.0019(5) 0.0010(5)
    C21 0.0511(9) 0.0364(8) 0.0373(7) 0.0044(6) 0.0156(6) 0.0045(6)
    O2 0.0341(5) 0.0417(6) 0.0466(6) -0.0080(4) 0.0031(4) -0.0040(5)
    C22 0.0566(9) 0.0283(7) 0.0492(9) 0.0015(6) 0.0233(7) 0.0035(6)
    C23 0.0324(7) 0.0251(6) 0.0322(6) 0.0013(5) 0.0069(5) -0.0012(5)
    C24 0.0539(9) 0.0412(8) 0.0520(9) 0.0131(7) -0.0053(7) 0.0006(7)
    N1 0.0204(5) 0.0182(5) 0.0245(5) 0.0017(4) 0.0015(4) 0.0043(4)
    N2 0.0173(6) 0.0192(7) 0.0226(6) 0.0017(5) 0.0019(4) 0.0048(6)
    N3 0.0193(5) 0.0217(5) 0.0252(5) 0.0017(4) 0.0012(4) 0.0053(4)
    N4 0.0181(7) 0.0201(6) 0.0214(6) 0.0023(5) 0.0016(5) 0.0060(5)
    N5 0.0202(5) 0.0221(5) 0.0223(5) 0.0028(4) 0.0002(4) 0.0059(4)
    N6 0.0192(6) 0.0189(6) 0.0199(6) 0.0024(5) 0.0020(5) 0.0046(5)
    C1 0.0204(7) 0.0201(9) 0.0195(8) 0.0055(6) 0.0033(6) 0.0026(6)
    C2 0.0201(10) 0.0215(8) 0.0243(9) 0.0029(7) 0.0014(8) 0.0020(7)
    C3 0.0217(8) 0.0249(10) 0.0222(7) 0.0059(8) 0.0005(6) 0.0044(8)
    C4 0.0214(8) 0.0254(9) 0.0202(8) 0.0029(6) 0.0002(6) 0.0021(6)
    C5 0.0205(8) 0.0208(7) 0.0211(7) 0.0023(6) 0.0015(6) 0.0019(6)
    C6 0.0182(7) 0.0195(8) 0.0194(6) 0.0035(6) 0.0032(5) 0.0018(6)
    C7 0.0237(8) 0.0186(8) 0.0204(7) 0.0028(7) 0.0057(6) 0.0030(7)
    C8 0.0270(8) 0.0225(10) 0.0244(10) 0.0037(7) 0.0053(7) 0.0055(7)
    C9 0.0331(13) 0.0193(9) 0.0262(10) 0.0025(8) 0.0060(10) 0.0074(8)
    C10 0.0303(9) 0.0230(10) 0.0238(8) 0.0078(8) 0.0024(6) 0.0078(7)
    C11 0.0245(7) 0.0227(8) 0.0216(7) 0.0056(6) 0.0029(6) 0.0053(6)
    C12 0.0209(8) 0.0202(7) 0.0190(7) 0.0038(6) 0.0039(6) 0.0042(5)
    C13 0.0191(9) 0.0231(7) 0.0203(8) 0.0005(7) 0.0031(7) 0.0006(6)
    C14 0.0232(9) 0.0224(10) 0.0262(8) 0.0010(8) 0.0030(7) 0.0038(9)
    C15 0.0234(10) 0.0245(10) 0.0272(11) -0.0020(7) 0.0003(7) 0.0029(7)
    C16 0.0271(9) 0.0217(8) 0.0276(8) -0.0034(7) 0.0022(7) 0.0036(6)
    C17 0.0250(8) 0.0213(8) 0.0235(7) -0.0003(6) 0.0013(5) 0.0035(6)
    C18 0.0205(7) 0.0196(8) 0.0194(7) 0.0022(6) 0.0035(5) 0.0024(6)
    B1 0.0207(8) 0.0208(8) 0.0192(7) 0.0031(7) 0.0041(6) 0.0017(6)
    B2 0.0195(9) 0.0227(8) 0.0200(8) 0.0040(6) 0.0038(7) 0.0037(6)
    B3 0.0225(7) 0.0204(9) 0.0190(7) 0.0049(7) 0.0056(5) 0.0049(7)
    N1A 0.018(3) 0.016(3) 0.022(3) 0.001(2) -0.006(2) 0.007(3)
    N2A 0.011(3) 0.007(3) 0.015(3) -0.001(2) -0.007(2) 0.008(2)
    N3A 0.019(3) 0.014(3) 0.024(4) -0.002(2) 0.000(3) 0.006(2)
    N4A 0.007(3) 0.008(3) 0.013(3) -0.0032(19) -0.004(2) 0.005(2)
    N5A 0.016(3) 0.018(3) 0.026(4) 0.001(2) -0.002(2) 0.010(3)
    N6A 0.008(3) 0.007(3) 0.015(3) -0.002(2) -0.005(2) 0.005(2)
    C1A 0.010(3) 0.010(4) 0.017(4) -0.004(2) -0.007(3) 0.005(3)
    C2A 0.016(4) 0.014(4) 0.029(6) -0.006(3) -0.014(3) 0.011(4)
    C3A 0.014(4) 0.020(5) 0.028(6) -0.002(4) -0.008(3) 0.012(5)
    C4A 0.009(4) 0.016(5) 0.027(6) 0.004(3) -0.007(3) 0.012(4)
    C5A 0.009(4) 0.014(4) 0.020(5) 0.005(3) -0.003(3) 0.010(3)
    C6A 0.010(3) 0.007(4) 0.020(4) -0.002(2) -0.009(3) 0.007(3)
    C7A 0.015(3) 0.011(3) 0.024(5) -0.004(3) -0.003(3) 0.007(3)
    C8A 0.020(4) 0.014(4) 0.034(6) -0.009(3) -0.005(4) 0.007(3)
    C9A 0.019(5) 0.014(5) 0.025(6) -0.008(3) 0.000(4) 0.004(4)
    C10A 0.015(4) 0.017(5) 0.036(7) -0.012(3) -0.005(4) 0.008(5)
    C11A 0.010(4) 0.018(4) 0.026(5) -0.008(3) -0.005(3) 0.005(4)
    C12A 0.008(3) 0.010(3) 0.016(4) -0.004(2) -0.001(3) 0.003(3)
    C13A 0.009(4) 0.016(3) 0.021(5) 0.001(2) -0.005(3) 0.011(3)
    C14A 0.016(4) 0.015(4) 0.022(5) 0.001(3) -0.007(3) 0.010(4)
    C15A 0.018(5) 0.016(4) 0.022(6) 0.003(3) -0.004(4) 0.010(4)
    C16A 0.021(5) 0.014(4) 0.024(6) 0.003(3) -0.003(4) 0.012(4)
    C17A 0.016(4) 0.011(4) 0.020(5) 0.000(3) -0.001(3) 0.010(3)
    C18A 0.008(3) 0.008(3) 0.009(4) 0.001(2) -0.001(3) 0.004(3)
    B1A 0.011(3) 0.008(3) 0.013(4) 0.001(2) -0.003(3) 0.006(3)
    B2A 0.008(3) 0.008(3) 0.013(4) -0.001(2) -0.003(3) 0.004(2)
    B3A 0.009(3) 0.009(3) 0.016(4) -0.003(2) -0.004(3) 0.005(3)
_geom_special_details
;
 All esds (except the esd in the dihedral angle between two l.s. planes)
 are estimated using the full covariance matrix.  The cell esds are taken
 into account individually in the estimation of esds in distances, angles
 and torsion angles; correlations between esds in cell parameters are only
 used when they are defined by crystal symmetry.  An approximate (isotropic)
 treatment of cell esds is used for estimating esds involving l.s. planes.
;
loop_
    _geom_bond_atom_site_label_1
    _geom_bond_atom_site_label_2
    _geom_bond_site_symmetry_2
    _geom_bond_distance
    _geom_bond_publ_flag
    O1 C20 . 1.2110(15) ?
    C19 H19A . 0.9800 ?
    C19 H19B . 0.9800 ?
    C19 H19C . 0.9800 ?
    C19 C20 . 1.4927(18) ?
    C20 C21 . 1.4906(19) ?
    C21 H21A . 0.9800 ?
    C21 H21B . 0.9800 ?
    C21 H21C . 0.9800 ?
    O2 C23 . 1.2122(16) ?
    C22 H22A . 0.9800 ?
    C22 H22B . 0.9800 ?
    C22 H22C . 0.9800 ?
    C22 C23 . 1.4873(18) ?
    C23 C24 . 1.494(2) ?
    C24 H24A . 0.9800 ?
    C24 H24B . 0.9800 ?
    C24 H24C . 0.9800 ?
    N1 H1 . 0.874(12) ?
    N1 C1 . 1.3948(18) ?
    N1 B1 . 1.4247(19) ?
    N2 C6 . 1.4082(17) ?
    N2 B1 . 1.459(2) ?
    N2 B2 . 1.429(2) ?
    N3 H3 . 0.886(12) ?
    N3 C7 . 1.3985(17) ?
    N3 B2 . 1.4212(19) ?
    N4 C12 . 1.4091(18) ?
    N4 B2 . 1.459(2) ?
    N4 B3 . 1.433(2) ?
    N5 H5 . 0.871(12) ?
    N5 C13 . 1.3941(17) ?
    N5 B3 . 1.4191(18) ?
    N6 C18 . 1.4077(18) ?
    N6 B1 . 1.428(2) ?
    N6 B3 . 1.459(2) ?
    C1 C2 . 1.388(2) ?
    C1 C6 . 1.405(2) ?
    C2 H2 . 0.9500 ?
    C2 C3 . 1.403(2) ?
    C3 H3A . 0.9500 ?
    C3 C4 . 1.392(2) ?
    C4 H4 . 0.9500 ?
    C4 C5 . 1.397(2) ?
    C5 H5A . 0.9500 ?
    C5 C6 . 1.382(2) ?
    C7 C8 . 1.382(3) ?
    C7 C12 . 1.409(2) ?
    C8 H8 . 0.9500 ?
    C8 C9 . 1.399(3) ?
    C9 H9 . 0.9500 ?
    C9 C10 . 1.396(2) ?
    C10 H10 . 0.9500 ?
    C10 C11 . 1.399(2) ?
    C11 H11 . 0.9500 ?
    C11 C12 . 1.382(2) ?
    C13 C14 . 1.392(3) ?
    C13 C18 . 1.410(2) ?
    C14 H14 . 0.9500 ?
    C14 C15 . 1.397(2) ?
    C15 H15 . 0.9500 ?
    C15 C16 . 1.400(2) ?
    C16 H16 . 0.9500 ?
    C16 C17 . 1.398(2) ?
    C17 H17 . 0.9500 ?
    C17 C18 . 1.379(2) ?
    N1A H1A . 0.880(18) ?
    N1A C1A . 1.391(11) ?
    N1A B1A . 1.460(12) ?
    N2A C6A . 1.447(11) ?
    N2A B1A . 1.433(12) ?
    N2A B2A . 1.433(12) ?
    N3A H3AA . 0.8800 ?
    N3A C7A . 1.389(11) ?
    N3A B2A . 1.419(11) ?
    N4A C12A . 1.454(11) ?
    N4A B2A . 1.433(13) ?
    N4A B3A . 1.429(12) ?
    N5A H5AA . 0.883(18) ?
    N5A C13A . 1.370(11) ?
    N5A B3A . 1.414(11) ?
    N6A C18A . 1.459(11) ?
    N6A B1A . 1.409(12) ?
    N6A B3A . 1.435(12) ?
    C1A C2A . 1.362(13) ?
    C1A C6A . 1.359(13) ?
    C2A H2A . 0.9500 ?
    C2A C3A . 1.363(14) ?
    C3A H3AB . 0.9500 ?
    C3A C4A . 1.356(14) ?
    C4A H4A . 0.9500 ?
    C4A C5A . 1.369(13) ?
    C5A H5AB . 0.9500 ?
    C5A C6A . 1.346(12) ?
    C7A C8A . 1.349(13) ?
    C7A C12A . 1.367(13) ?
    C8A H8A . 0.9500 ?
    C8A C9A . 1.371(15) ?
    C9A H9A . 0.9500 ?
    C9A C10A . 1.363(15) ?
    C10A H10A . 0.9500 ?
    C10A C11A . 1.382(13) ?
    C11A H11A . 0.9500 ?
    C11A C12A . 1.370(13) ?
    C13A C14A . 1.369(14) ?
    C13A C18A . 1.382(13) ?
    C14A H14A . 0.9500 ?
    C14A C15A . 1.375(15) ?
    C15A H15A . 0.9500 ?
    C15A C16A . 1.378(15) ?
    C16A H16A . 0.9500 ?
    C16A C17A . 1.387(12) ?
    C17A H17A . 0.9500 ?
    C17A C18A . 1.365(13) ?
loop_
    _geom_angle_atom_site_label_1
    _geom_angle_atom_site_label_2
    _geom_angle_atom_site_label_3
    _geom_angle_site_symmetry_1
    _geom_angle_site_symmetry_3
    _geom_angle
    _geom_angle_publ_flag
    H19A C19 H19B . . 109.5 ?
    H19A C19 H19C . . 109.5 ?
    H19B C19 H19C . . 109.5 ?
    C20 C19 H19A . . 109.5 ?
    C20 C19 H19B . . 109.5 ?
    C20 C19 H19C . . 109.5 ?
    O1 C20 C19 . . 121.34(13) ?
    O1 C20 C21 . . 121.53(13) ?
    C21 C20 C19 . . 117.12(12) ?
    C20 C21 H21A . . 109.5 ?
    C20 C21 H21B . . 109.5 ?
    C20 C21 H21C . . 109.5 ?
    H21A C21 H21B . . 109.5 ?
    H21A C21 H21C . . 109.5 ?
    H21B C21 H21C . . 109.5 ?
    H22A C22 H22B . . 109.5 ?
    H22A C22 H22C . . 109.5 ?
    H22B C22 H22C . . 109.5 ?
    C23 C22 H22A . . 109.5 ?
    C23 C22 H22B . . 109.5 ?
    C23 C22 H22C . . 109.5 ?
    O2 C23 C22 . . 122.38(13) ?
    O2 C23 C24 . . 120.99(13) ?
    C22 C23 C24 . . 116.61(13) ?
    C23 C24 H24A . . 109.5 ?
    C23 C24 H24B . . 109.5 ?
    C23 C24 H24C . . 109.5 ?
    H24A C24 H24B . . 109.5 ?
    H24A C24 H24C . . 109.5 ?
    H24B C24 H24C . . 109.5 ?
    C1 N1 H1 . . 121.2(10) ?
    C1 N1 B1 . . 107.84(14) ?
    B1 N1 H1 . . 130.4(10) ?
    C6 N2 B1 . . 106.69(14) ?
    C6 N2 B2 . . 132.10(15) ?
    B2 N2 B1 . . 121.21(13) ?
    C7 N3 H3 . . 121.0(10) ?
    C7 N3 B2 . . 107.62(14) ?
    B2 N3 H3 . . 131.4(10) ?
    C12 N4 B2 . . 106.30(14) ?
    C12 N4 B3 . . 132.59(15) ?
    B3 N4 B2 . . 121.07(12) ?
    C13 N5 H5 . . 120.5(10) ?
    C13 N5 B3 . . 107.76(14) ?
    B3 N5 H5 . . 131.7(10) ?
    C18 N6 B1 . . 132.24(15) ?
    C18 N6 B3 . . 106.46(14) ?
    B1 N6 B3 . . 121.25(12) ?
    N1 C1 C6 . . 109.50(16) ?
    C2 C1 N1 . . 129.53(19) ?
    C2 C1 C6 . . 120.97(15) ?
    C1 C2 H2 . . 121.1 ?
    C1 C2 C3 . . 117.88(17) ?
    C3 C2 H2 . . 121.1 ?
    C2 C3 H3A . . 119.6 ?
    C4 C3 C2 . . 120.88(17) ?
    C4 C3 H3A . . 119.6 ?
    C3 C4 H4 . . 119.5 ?
    C3 C4 C5 . . 120.98(16) ?
    C5 C4 H4 . . 119.5 ?
    C4 C5 H5A . . 120.9 ?
    C6 C5 C4 . . 118.26(14) ?
    C6 C5 H5A . . 120.9 ?
    C1 C6 N2 . . 108.71(16) ?
    C5 C6 N2 . . 130.27(16) ?
    C5 C6 C1 . . 121.01(13) ?
    N3 C7 C12 . . 109.33(17) ?
    C8 C7 N3 . . 129.57(19) ?
    C8 C7 C12 . . 121.10(15) ?
    C7 C8 H8 . . 120.9 ?
    C7 C8 C9 . . 118.21(18) ?
    C9 C8 H8 . . 120.9 ?
    C8 C9 H9 . . 119.7 ?
    C10 C9 C8 . . 120.5(2) ?
    C10 C9 H9 . . 119.7 ?
    C9 C10 H10 . . 119.4 ?
    C9 C10 C11 . . 121.24(18) ?
    C11 C10 H10 . . 119.4 ?
    C10 C11 H11 . . 121.0 ?
    C12 C11 C10 . . 118.00(15) ?
    C12 C11 H11 . . 121.0 ?
    C7 C12 N4 . . 108.88(17) ?
    C11 C12 N4 . . 130.22(16) ?
    C11 C12 C7 . . 120.88(13) ?
    N5 C13 C18 . . 109.44(17) ?
    C14 C13 N5 . . 129.36(19) ?
    C14 C13 C18 . . 121.20(15) ?
    C13 C14 H14 . . 121.2 ?
    C13 C14 C15 . . 117.67(18) ?
    C15 C14 H14 . . 121.2 ?
    C14 C15 H15 . . 119.5 ?
    C14 C15 C16 . . 121.0(2) ?
    C16 C15 H15 . . 119.5 ?
    C15 C16 H16 . . 119.5 ?
    C17 C16 C15 . . 121.01(17) ?
    C17 C16 H16 . . 119.5 ?
    C16 C17 H17 . . 120.9 ?
    C18 C17 C16 . . 118.20(14) ?
    C18 C17 H17 . . 120.9 ?
    N6 C18 C13 . . 108.64(17) ?
    C17 C18 N6 . . 130.44(16) ?
    C17 C18 C13 . . 120.92(13) ?
    N1 B1 N2 . . 107.25(15) ?
    N1 B1 N6 . . 133.95(16) ?
    N6 B1 N2 . . 118.79(13) ?
    N2 B2 N4 . . 118.80(13) ?
    N3 B2 N2 . . 133.35(16) ?
    N3 B2 N4 . . 107.85(15) ?
    N4 B3 N6 . . 118.71(12) ?
    N5 B3 N4 . . 133.60(16) ?
    N5 B3 N6 . . 107.68(14) ?
    C1A N1A H1A . . 122(8) ?
    C1A N1A B1A . . 105.0(9) ?
    B1A N1A H1A . . 133(8) ?
    B1A N2A C6A . . 107.3(9) ?
    B1A N2A B2A . . 121.9(9) ?
    B2A N2A C6A . . 130.8(9) ?
    C7A N3A H3AA . . 126.2 ?
    C7A N3A B2A . . 107.6(10) ?
    B2A N3A H3AA . . 126.2 ?
    B2A N4A C12A . . 106.9(9) ?
    B3A N4A C12A . . 130.8(10) ?
    B3A N4A B2A . . 122.2(8) ?
    C13A N5A H5AA . . 106(8) ?
    C13A N5A B3A . . 107.1(9) ?
    B3A N5A H5AA . . 147(8) ?
    B1A N6A C18A . . 130.6(10) ?
    B1A N6A B3A . . 122.9(9) ?
    B3A N6A C18A . . 106.5(9) ?
    C2A C1A N1A . . 123.9(12) ?
    C6A C1A N1A . . 113.6(10) ?
    C6A C1A C2A . . 122.5(10) ?
    C1A C2A H2A . . 121.3 ?
    C1A C2A C3A . . 117.3(12) ?
    C3A C2A H2A . . 121.3 ?
    C2A C3A H3AB . . 120.2 ?
    C4A C3A C2A . . 119.7(13) ?
    C4A C3A H3AB . . 120.2 ?
    C3A C4A H4A . . 118.6 ?
    C3A C4A C5A . . 122.8(14) ?
    C5A C4A H4A . . 118.6 ?
    C4A C5A H5AB . . 121.4 ?
    C6A C5A C4A . . 117.2(13) ?
    C6A C5A H5AB . . 121.4 ?
    C1A C6A N2A . . 106.6(10) ?
    C5A C6A N2A . . 132.9(12) ?
    C5A C6A C1A . . 120.4(10) ?
    C8A C7A N3A . . 126.1(13) ?
    C8A C7A C12A . . 122.4(10) ?
    C12A C7A N3A . . 111.4(11) ?
    C7A C8A H8A . . 120.7 ?
    C7A C8A C9A . . 118.5(12) ?
    C9A C8A H8A . . 120.7 ?
    C8A C9A H9A . . 120.9 ?
    C10A C9A C8A . . 118.3(15) ?
    C10A C9A H9A . . 120.9 ?
    C9A C10A H10A . . 117.7 ?
    C9A C10A C11A . . 124.6(16) ?
    C11A C10A H10A . . 117.7 ?
    C10A C11A H11A . . 122.5 ?
    C12A C11A C10A . . 115.0(13) ?
    C12A C11A H11A . . 122.5 ?
    C7A C12A N4A . . 106.8(11) ?
    C7A C12A C11A . . 121.1(10) ?
    C11A C12A N4A . . 132.1(12) ?
    N5A C13A C18A . . 112.6(11) ?
    C14A C13A N5A . . 126.2(13) ?
    C14A C13A C18A . . 121.1(9) ?
    C13A C14A H14A . . 122.4 ?
    C13A C14A C15A . . 115.3(12) ?
    C15A C14A H14A . . 122.4 ?
    C14A C15A H15A . . 117.9 ?
    C14A C15A C16A . . 124.2(16) ?
    C16A C15A H15A . . 117.9 ?
    C15A C16A H16A . . 120.1 ?
    C15A C16A C17A . . 119.9(15) ?
    C17A C16A H16A . . 120.1 ?
    C16A C17A H17A . . 122.0 ?
    C18A C17A C16A . . 116.0(12) ?
    C18A C17A H17A . . 122.0 ?
    C13A C18A N6A . . 105.6(10) ?
    C17A C18A N6A . . 130.9(12) ?
    C17A C18A C13A . . 123.5(9) ?
    N2A B1A N1A . . 107.4(9) ?
    N6A B1A N1A . . 134.6(11) ?
    N6A B1A N2A . . 118.0(9) ?
    N2A B2A N4A . . 117.6(8) ?
    N3A B2A N2A . . 135.0(11) ?
    N3A B2A N4A . . 107.2(9) ?
    N4A B3A N6A . . 117.2(8) ?
    N5A B3A N4A . . 134.7(10) ?
    N5A B3A N6A . . 108.1(9) ?
loop_
    _geom_torsion_atom_site_label_1
    _geom_torsion_atom_site_label_2
    _geom_torsion_atom_site_label_3
    _geom_torsion_atom_site_label_4
    _geom_torsion_site_symmetry_1
    _geom_torsion_site_symmetry_2
    _geom_torsion_site_symmetry_3
    _geom_torsion_site_symmetry_4
    _geom_torsion
    _geom_torsion_publ_flag
    N1 C1 C2 C3 . . . . -178.74(15) ?
    N1 C1 C6 N2 . . . . -0.09(15) ?
    N1 C1 C6 C5 . . . . 178.83(11) ?
    N3 C7 C8 C9 . . . . 178.04(17) ?
    N3 C7 C12 N4 . . . . 1.36(14) ?
    N3 C7 C12 C11 . . . . -177.48(11) ?
    N5 C13 C14 C15 . . . . 178.95(17) ?
    N5 C13 C18 N6 . . . . 0.09(14) ?
    N5 C13 C18 C17 . . . . -179.75(11) ?
    C1 N1 B1 N2 . . . . 0.79(14) ?
    C1 N1 B1 N6 . . . . -179.44(14) ?
    C1 C2 C3 C4 . . . . -0.9(2) ?
    C2 C1 C6 N2 . . . . 179.59(13) ?
    C2 C1 C6 C5 . . . . -1.5(2) ?
    C2 C3 C4 C5 . . . . 0.1(2) ?
    C3 C4 C5 C6 . . . . 0.2(2) ?
    C4 C5 C6 N2 . . . . 179.21(13) ?
    C4 C5 C6 C1 . . . . 0.55(19) ?
    C6 N2 B1 N1 . . . . -0.83(14) ?
    C6 N2 B1 N6 . . . . 179.35(11) ?
    C6 N2 B2 N3 . . . . -2.1(3) ?
    C6 N2 B2 N4 . . . . 176.60(12) ?
    C6 C1 C2 C3 . . . . 1.7(2) ?
    C7 N3 B2 N2 . . . . 178.35(14) ?
    C7 N3 B2 N4 . . . . -0.47(14) ?
    C7 C8 C9 C10 . . . . 0.1(3) ?
    C8 C7 C12 N4 . . . . -178.79(13) ?
    C8 C7 C12 C11 . . . . 2.4(2) ?
    C8 C9 C10 C11 . . . . 1.1(3) ?
    C9 C10 C11 C12 . . . . -0.5(2) ?
    C10 C11 C12 N4 . . . . -179.74(14) ?
    C10 C11 C12 C7 . . . . -1.2(2) ?
    C12 N4 B2 N2 . . . . -177.75(11) ?
    C12 N4 B2 N3 . . . . 1.27(14) ?
    C12 N4 B3 N5 . . . . -0.4(2) ?
    C12 N4 B3 N6 . . . . -179.55(12) ?
    C12 C7 C8 C9 . . . . -1.8(2) ?
    C13 N5 B3 N4 . . . . 179.53(14) ?
    C13 N5 B3 N6 . . . . -1.21(14) ?
    C13 C14 C15 C16 . . . . 0.6(3) ?
    C14 C13 C18 N6 . . . . 179.70(14) ?
    C14 C13 C18 C17 . . . . -0.1(2) ?
    C14 C15 C16 C17 . . . . 0.0(3) ?
    C15 C16 C17 C18 . . . . -0.7(2) ?
    C16 C17 C18 N6 . . . . -179.02(13) ?
    C16 C17 C18 C13 . . . . 0.78(19) ?
    C18 N6 B1 N1 . . . . 0.6(2) ?
    C18 N6 B1 N2 . . . . -179.62(12) ?
    C18 N6 B3 N4 . . . . -179.36(11) ?
    C18 N6 B3 N5 . . . . 1.26(13) ?
    C18 C13 C14 C15 . . . . -0.6(3) ?
    B1 N1 C1 C2 . . . . 179.91(15) ?
    B1 N1 C1 C6 . . . . -0.45(14) ?
    B1 N2 C6 C1 . . . . 0.57(14) ?
    B1 N2 C6 C5 . . . . -178.21(13) ?
    B1 N2 B2 N3 . . . . 178.83(14) ?
    B1 N2 B2 N4 . . . . -2.45(18) ?
    B1 N6 C18 C13 . . . . -178.00(13) ?
    B1 N6 C18 C17 . . . . 1.8(2) ?
    B1 N6 B3 N4 . . . . -1.81(18) ?
    B1 N6 B3 N5 . . . . 178.81(11) ?
    B2 N2 C6 C1 . . . . -178.58(13) ?
    B2 N2 C6 C5 . . . . 2.6(2) ?
    B2 N2 B1 N1 . . . . 178.43(11) ?
    B2 N2 B1 N6 . . . . -1.38(18) ?
    B2 N3 C7 C8 . . . . 179.63(15) ?
    B2 N3 C7 C12 . . . . -0.53(14) ?
    B2 N4 C12 C7 . . . . -1.60(13) ?
    B2 N4 C12 C11 . . . . 177.09(13) ?
    B2 N4 B3 N5 . . . . 177.03(13) ?
    B2 N4 B3 N6 . . . . -2.16(18) ?
    B3 N4 C12 C7 . . . . 176.07(12) ?
    B3 N4 C12 C11 . . . . -5.2(2) ?
    B3 N4 B2 N2 . . . . 4.25(18) ?
    B3 N4 B2 N3 . . . . -176.73(11) ?
    B3 N5 C13 C14 . . . . -178.86(16) ?
    B3 N5 C13 C18 . . . . 0.71(14) ?
    B3 N6 C18 C13 . . . . -0.83(14) ?
    B3 N6 C18 C17 . . . . 178.99(13) ?
    B3 N6 B1 N1 . . . . -176.20(13) ?
    B3 N6 B1 N2 . . . . 3.55(18) ?
    N1A C1A C2A C3A . . . . -178.3(14) ?
    N1A C1A C6A N2A . . . . -0.7(14) ?
    N1A C1A C6A C5A . . . . 177.6(11) ?
    N3A C7A C8A C9A . . . . 179.9(15) ?
    N3A C7A C12A N4A . . . . -0.1(13) ?
    N3A C7A C12A C11A . . . . -179.9(11) ?
    N5A C13A C14A C15A . . . . 177.8(15) ?
    N5A C13A C18A N6A . . . . 1.8(12) ?
    N5A C13A C18A C17A . . . . -178.2(10) ?
    C1A N1A B1A N2A . . . . 0.4(12) ?
    C1A N1A B1A N6A . . . . -177.3(13) ?
    C1A C2A C3A C4A . . . . -2(3) ?
    C2A C1A C6A N2A . . . . 178.1(12) ?
    C2A C1A C6A C5A . . . . -4(2) ?
    C2A C3A C4A C5A . . . . 1(3) ?
    C3A C4A C5A C6A . . . . -1(2) ?
    C4A C5A C6A N2A . . . . -179.6(13) ?
    C4A C5A C6A C1A . . . . 3(2) ?
    C6A N2A B1A N1A . . . . -0.9(12) ?
    C6A N2A B1A N6A . . . . 177.3(9) ?
    C6A N2A B2A N3A . . . . -2(2) ?
    C6A N2A B2A N4A . . . . -177.4(10) ?
    C6A C1A C2A C3A . . . . 3(2) ?
    C7A N3A B2A N2A . . . . -177.2(12) ?
    C7A N3A B2A N4A . . . . -1.9(12) ?
    C7A C8A C9A C10A . . . . 2(3) ?
    C8A C7A C12A N4A . . . . -179.0(12) ?
    C8A C7A C12A C11A . . . . 1(2) ?
    C8A C9A C10A C11A . . . . -2(3) ?
    C9A C10A C11A C12A . . . . 2(3) ?
    C10A C11A C12A N4A . . . . 178.8(15) ?
    C10A C11A C12A C7A . . . . -2(2) ?
    C12A N4A B2A N2A . . . . 178.1(9) ?
    C12A N4A B2A N3A . . . . 1.9(11) ?
    C12A N4A B3A N5A . . . . -3(2) ?
    C12A N4A B3A N6A . . . . 178.5(9) ?
    C12A C7A C8A C9A . . . . -1(2) ?
    C13A N5A B3A N4A . . . . 179.4(12) ?
    C13A N5A B3A N6A . . . . -1.8(12) ?
    C13A C14A C15A C16A . . . . 1(3) ?
    C14A C13A C18A N6A . . . . -179.7(12) ?
    C14A C13A C18A C17A . . . . 0(2) ?
    C14A C15A C16A C17A . . . . -1(3) ?
    C15A C16A C17A C18A . . . . 0(2) ?
    C16A C17A C18A N6A . . . . 179.9(13) ?
    C16A C17A C18A C13A . . . . -0.1(19) ?
    C18A N6A B1A N1A . . . . 0(2) ?
    C18A N6A B1A N2A . . . . -177.5(9) ?
    C18A N6A B3A N4A . . . . -178.1(9) ?
    C18A N6A B3A N5A . . . . 2.8(11) ?
    C18A C13A C14A C15A . . . . -1(2) ?
    B1A N1A C1A C2A . . . . -178.6(13) ?
    B1A N1A C1A C6A . . . . 0.2(13) ?
    B1A N2A C6A C1A . . . . 1.0(13) ?
    B1A N2A C6A C5A . . . . -177.0(14) ?
    B1A N2A B2A N3A . . . . 178.8(12) ?
    B1A N2A B2A N4A . . . . 3.8(16) ?
    B1A N6A C18A C13A . . . . 174.6(11) ?
    B1A N6A C18A C17A . . . . -5.4(19) ?
    B1A N6A B3A N4A . . . . 4.2(16) ?
    B1A N6A B3A N5A . . . . -174.8(9) ?
    B2A N2A C6A C1A . . . . -178.0(11) ?
    B2A N2A C6A C5A . . . . 4(2) ?
    B2A N2A B1A N1A . . . . 178.2(9) ?
    B2A N2A B1A N6A . . . . -3.7(16) ?
    B2A N3A C7A C8A . . . . -179.9(13) ?
    B2A N3A C7A C12A . . . . 1.3(13) ?
    B2A N4A C12A C7A . . . . -1.1(12) ?
    B2A N4A C12A C11A . . . . 178.6(13) ?
    B2A N4A B3A N5A . . . . 174.7(11) ?
    B2A N4A B3A N6A . . . . -4.0(15) ?
    B3A N4A C12A C7A . . . . 176.6(11) ?
    B3A N4A C12A C11A . . . . -4(2) ?
    B3A N4A B2A N2A . . . . 0.2(15) ?
    B3A N4A B2A N3A . . . . -176.1(9) ?
    B3A N5A C13A C14A . . . . -178.4(13) ?
    B3A N5A C13A C18A . . . . 0.0(13) ?
    B3A N6A C18A C13A . . . . -2.8(11) ?
    B3A N6A C18A C17A . . . . 177.2(12) ?
    B3A N6A B1A N1A . . . . 177.0(11) ?
    B3A N6A B1A N2A . . . . -0.5(16) ?
loop_
    _geom_hbond_atom_site_label_D
    _geom_hbond_atom_site_label_H
    _geom_hbond_atom_site_label_A
    _geom_hbond_site_symmetry_A
    _geom_hbond_distance_DH
    _geom_hbond_distance_HA
    _geom_hbond_distance_DA
    _geom_hbond_angle_DHA
    _geom_hbond_publ_flag
    N3 H3 O2 . 0.886(12) 2.133(13) 2.9817(14) 160.3(14) yes
    N5 H5 O1 . 0.871(12) 2.086(13) 2.9544(15) 174.6(14) yes
    N1A H1A O2 . 0.880(18) 2.27(4) 3.133(8) 165(11) yes
    N5A H5AA O1 . 0.883(18) 2.19(5) 3.026(8) 158(11) yes
_shelx_space_group_comment
;
The symmetry employed for this shelxl refinement is uniquely defined
by the following loop, which should always be used as a source of
symmetry information in preference to the above space-group names.
They are only intended as comments.
;
_shelx_estimated_absorpt_T_min     0.773
_shelx_estimated_absorpt_T_max     0.919
_shelx_hkl_file
;
  -1   0   0  339.57    8.00
  -1   0   0  308.77    7.30
  -1   0   0  323.67    6.70
  -1   0   0  321.87    7.60
  -1   0   0  324.87    7.50
  -1   0   0  309.97    7.60
   1   0   0  315.57    7.60
   1   0   0  319.17    7.70
  -2   0   0  418.56   10.30
  -2   0   0  404.86    9.80
  -2   0   0  419.56   10.20
  -2   0   0  442.36   11.40
  -2   0   0  423.56   10.60
  -2   0   0  414.06   10.60
   2   0   0  423.96   11.00
   2   0   0  425.36    9.80
   2   0   0  440.66   11.00
   2   0   0  424.16   10.70
   2   0   0  430.16   10.10
   2   0   0  407.06    9.80
  -3   0   0   12.80    1.70
  -3   0   0   14.50    1.60
  -3   0   0   15.20    1.80
  -3   0   0   13.10    1.70
  -3   0   0   15.40    2.20
  -3   0   0   16.70    2.30
  -3   0   0   15.00    1.70
  -3   0   0   14.10    1.50
   3   0   0   13.10    1.80
   3   0   0   15.10    2.10
   3   0   0   16.10    4.00
   3   0   0   14.60    2.00
   3   0   0   15.60    1.70
   3   0   0   14.30    1.60
   3   0   0   13.60    1.60
   3   0   0   14.10    1.90
  -4   0   0    3.20    1.30
  -4   0   0    6.50    1.90
  -4   0   0    5.30    1.20
  -4   0   0    7.70    1.70
  -4   0   0    5.50    1.20
  -4   0   0    7.40    2.20
  -4   0   0    6.10    1.80
  -4   0   0    2.70    1.30
  -4   0   0    6.70    1.40
  -4   0   0    5.20    1.70
  -4   0   0    8.20    3.10
   4   0   0    6.00    1.50
   4   0   0    6.80    1.40
   4   0   0    8.00    3.60
   4   0   0    4.40    1.50
   4   0   0    4.60    1.70
   4   0   0    7.80    2.40
   4   0   0    5.10    1.40
   4   0   0    4.90    2.50
   4   0   0    4.50    1.70
   4   0   0    2.60    1.60
   4   0   0    6.10    1.70
   4   0   0    3.80    1.40
  -5   0   0  248.78   10.50
  -5   0   0  249.48    7.90
  -5   0   0  252.37   11.60
  -5   0   0  259.37   10.10
  -5   0   0  256.47    9.80
  -5   0   0  227.58    7.80
   5   0   0  255.77    9.60
   5   0   0  263.07    9.60
   5   0   0  250.17   11.60
   5   0   0  249.68   10.00
   5   0   0  260.07    9.90
  -6   0   0    5.40    1.80
  -6   0   0    5.30    1.60
  -6   0   0   11.50    2.60
  -6   0   0    9.20    1.70
   6   0   0   10.20    4.50
   6   0   0    9.10    1.70
   6   0   0    8.90    1.70
   6   0   0    9.40    1.90
   6   0   0   15.30    3.00
   6   0   0    9.30    1.70
  -7   0   0   16.00    2.30
   7   0   0   19.20    2.00
   7   0   0   17.70    1.60
   7  -1   0   12.90    1.90
   7  -1   0   16.20    1.60
  -7   1   0   13.00    1.90
  -7   1   0   14.00    1.40
  -7   1   0   14.80    2.00
   6  -1   0   24.10    2.50
   6  -1   0   25.50    2.60
   6  -1   0   22.80    2.70
   6  -1   0   29.40    3.40
   6  -1   0   17.80    2.50
  -6   1   0   23.40    2.50
  -6   1   0   22.00    3.00
  -6   1   0   20.60    2.90
  -6   1   0   19.10    3.30
   5  -1   0    4.70    1.60
   5  -1   0   -0.40    2.40
   5  -1   0    0.10    0.80
   5  -1   0    1.80    1.60
   5  -1   0    3.50    1.40
   5  -1   0    1.60    0.90
  -5   1   0    3.90    3.00
  -5   1   0   -0.70    2.10
  -5   1   0    3.20    1.30
  -5   1   0   -0.90    1.30
  -5   1   0   -1.80    1.20
  -5   1   0    1.70    1.30
  -5   1   0    0.50    2.30
  -5   1   0    1.10    0.90
  -5   1   0    1.20    1.10
   4  -1   0   69.79    4.50
   4  -1   0   59.59    5.80
   4  -1   0   63.09    4.40
   4  -1   0   75.39    5.40
   4  -1   0   66.69    4.10
   4  -1   0   76.59    4.90
   4  -1   0   69.59    4.50
   4  -1   0   69.09    4.00
  -4   1   0   65.59    3.60
  -4   1   0   73.19    3.60
  -4   1   0   66.99    3.80
  -4   1   0   68.99    4.70
  -4   1   0   65.69    4.50
  -4   1   0   68.79    4.50
  -4   1   0   67.29    4.70
  -4   1   0   73.19    4.60
  -4   1   0   63.59    4.30
  -4   1   0   79.29    6.90
   3  -1   0  238.78    7.60
   3  -1   0  235.18    6.90
   3  -1   0  226.38    8.00
   3  -1   0  226.08   11.70
   3  -1   0  233.18    6.60
   3  -1   0  232.98    8.10
  -3   1   0  232.78    8.20
  -3   1   0  238.38    7.80
  -3   1   0  237.48    8.00
  -3   1   0  234.78    7.10
  -3   1   0  236.38    7.80
  -3   1   0  239.58    7.60
  -3   1   0  227.98    8.90
  -3   1   0  226.68    6.70
   2  -1   0    0.30    0.50
   2  -1   0   -0.20    0.30
   2  -1   0   -0.40    0.40
   2  -1   0   -0.20    0.40
  -2   1   0    1.20    0.50
  -2   1   0    0.10    0.40
  -2   1   0    0.20    0.40
  -2   1   0    0.30    0.40
  -2   1   0    1.20    0.60
  -2   1   0    0.60    0.40
   1  -1   0   32.20    1.50
   1  -1   0   33.30    1.40
   1  -1   0   35.20    1.50
   1  -1   0   33.80    1.60
   1  -1   0   35.30    1.30
   1  -1   0   33.70    1.60
  -1   1   0   37.60    1.80
  -1   1   0   33.00    1.50
  -1   1   0   32.40    1.50
  -1   1   0   33.10    1.50
   0  -1   0  244.98    5.20
   0  -1   0  244.58    5.20
   0  -1   0  244.88    5.40
   0   1   0  250.27    5.20
   0   1   0  256.07    5.20
   0   1   0  252.37    5.20
   0   1   0  239.18    5.30
   0   1   0  244.58    5.20
  -1  -1   0  628.34   13.10
  -1  -1   0  640.44   13.50
  -1  -1   0  646.84   13.20
  -1  -1   0  623.04   13.70
  -1  -1   0  633.24   13.70
  -1  -1   0  649.64   13.20
  -1  -1   0  631.34   13.80
   1   1   0  616.74   13.50
   1   1   0  623.94   14.00
   1   1   0  622.14   13.70
   1   1   0  619.04   13.80
   1   1   0  621.84   13.30
   1   1   0  607.14   13.60
  -2  -1   0  220.78    5.90
  -2  -1   0  224.08    6.00
  -2  -1   0  220.18    6.70
  -2  -1   0  220.08    6.50
  -2  -1   0  225.58    7.20
  -2  -1   0  219.68    6.60
  -2  -1   0  206.28    7.40
  -2  -1   0  223.68    6.00
   2   1   0  216.58    6.60
   2   1   0  220.28    5.60
   2   1   0  214.48    6.80
   2   1   0  218.18    6.20
   2   1   0  205.88    6.70
   2   1   0  219.68    6.00
  -3  -1   0  669.93   16.20
  -3  -1   0  681.73   17.30
  -3  -1   0  691.33   17.80
  -3  -1   0  674.83   16.50
  -3  -1   0  692.03   16.40
  -3  -1   0  684.13   16.00
  -3  -1   0  681.43   17.90
  -3  -1   0  745.23   18.80
  -3  -1   0  703.13   17.40
   3   1   0  667.03   16.80
   3   1   0  682.23   18.00
   3   1   0  693.93   16.20
   3   1   0  688.23   17.80
   3   1   0  693.23   15.80
   3   1   0  683.63   16.30
   3   1   0  675.23   17.20
   3   1   0  744.43   24.60
  -4  -1   0    6.50    2.10
  -4  -1   0    3.80    2.10
  -4  -1   0    5.90    1.40
  -4  -1   0    9.70    2.30
  -4  -1   0    5.40    2.00
  -4  -1   0    4.30    1.50
  -4  -1   0    7.50    1.50
  -4  -1   0    2.70    1.90
  -4  -1   0    7.50    2.00
  -4  -1   0    6.70    2.00
  -4  -1   0    6.70    1.60
   4   1   0    8.20    1.50
   4   1   0    5.10    1.60
   4   1   0    8.00    1.50
   4   1   0    4.30    1.50
   4   1   0    5.40    1.50
   4   1   0    8.60    2.30
   4   1   0    8.10    1.80
   4   1   0    9.70    2.20
   4   1   0    7.40    1.60
   4   1   0    7.10    2.80
  -5  -1   0  232.98   11.10
  -5  -1   0  213.88    6.70
  -5  -1   0  231.38    9.90
  -5  -1   0  223.38    9.00
  -5  -1   0  209.88    9.20
   5   1   0  226.68    9.00
   5   1   0  225.68    9.40
   5   1   0  213.68    8.80
   5   1   0  217.58    9.20
   5   1   0  194.48   14.30
   5   1   0  226.18   11.00
  -6  -1   0    1.00    1.30
  -6  -1   0    0.50    0.80
  -6  -1   0   -1.20    1.50
  -6  -1   0    1.70    1.10
   6   1   0    0.50    0.90
   6   1   0    1.30    1.50
   6   1   0    1.40    0.80
   6   1   0    0.10    3.60
   6   1   0    1.10    0.90
   7   1   0    9.40    1.20
   7   1   0   14.90    1.80
   7  -2   0    0.90    0.70
   7  -2   0    0.80    1.00
   7  -2   0    0.20    1.10
  -7   2   0    2.00    1.20
  -7   2   0    2.30    0.70
   6  -2   0   46.20    3.50
   6  -2   0   47.50    3.50
   6  -2   0   48.60    4.30
   6  -2   0   43.00    3.10
  -6   2   0   46.30    4.00
  -6   2   0   48.50    4.20
  -6   2   0   42.90    2.50
  -6   2   0   49.10    3.50
  -6   2   0   44.10    4.50
   5  -2   0  264.37    9.10
   5  -2   0  275.67   10.00
   5  -2   0  242.28   11.00
   5  -2   0  261.67    9.40
   5  -2   0  265.97   10.00
  -5   2   0  258.17    8.50
  -5   2   0  234.88    8.10
  -5   2   0  234.58   11.10
  -5   2   0  247.38   11.40
  -5   2   0  264.17    9.80
  -5   2   0  251.87    8.10
  -5   2   0  257.67   10.60
  -5   2   0  262.37   10.10
  -5   2   0  250.07   11.70
  -5   2   0  239.88   10.80
   4  -2   0    0.90    1.50
   4  -2   0   -0.80    1.00
   4  -2   0    0.30    1.20
   4  -2   0    0.20    1.40
   4  -2   0   -1.40    2.00
   4  -2   0   -2.10    1.30
   4  -2   0    1.70    1.10
   4  -2   0    2.30    1.00
   4  -2   0    1.10    1.60
  -4   2   0    1.80    1.60
  -4   2   0    3.40    1.40
  -4   2   0   -0.70    1.10
  -4   2   0   -0.40    0.90
  -4   2   0    0.60    0.90
  -4   2   0    2.40    3.20
  -4   2   0    1.90    1.10
  -4   2   0    1.00    0.90
  -4   2   0    1.20    0.80
  -4   2   0   -0.10    0.70
  -4   2   0   -0.30    0.70
   3  -2   0  484.05   13.70
   3  -2   0  556.54   19.10
   3  -2   0  520.15   14.00
   3  -2   0  513.75   11.60
   3  -2   0  495.05   12.70
   3  -2   0  495.65   13.10
  -3   2   0  508.95   13.90
  -3   2   0  527.65   14.10
  -3   2   0  492.25   12.30
  -3   2   0  504.15   14.00
  -3   2   0  500.15   12.60
  -3   2   0  505.25   13.50
   2  -2   0  272.87    7.30
   2  -2   0  283.37    7.00
   2  -2   0  269.57    7.70
   2  -2   0  282.97    7.90
   2  -2   0  282.37    7.70
   2  -2   0  275.47    6.60
  -2   2   0  289.47    8.00
  -2   2   0  294.97    7.70
  -2   2   0  268.47    6.90
  -2   2   0  266.87    7.60
  -2   2   0  267.67    8.00
   1  -2   0  348.97    7.90
   1  -2   0  346.57    7.50
   1  -2   0  330.87    7.60
   1  -2   0  331.77    8.00
   1  -2   0  363.96    8.00
   1  -2   0  329.67    8.00
  -1   2   0  357.16    8.20
  -1   2   0  343.57    7.90
  -1   2   0  344.47    7.40
  -1   2   0  343.87    8.20
  -1   2   0  346.27    7.90
   0  -2   0    2.40    0.40
   0  -2   0    2.90    0.50
   0   2   0    2.10    0.40
   0   2   0    2.80    0.40
   0   2   0    2.70    0.40
   0   2   0    1.90    0.30
  -1  -2   0    9.90    0.80
  -1  -2   0   10.30    1.00
  -1  -2   0   10.10    1.00
  -1  -2   0   10.80    1.00
  -1  -2   0   10.30    0.80
   1   2   0   11.20    1.10
   1   2   0   10.20    0.90
   1   2   0    9.80    1.00
   1   2   0   10.00    0.90
   1   2   0    9.40    0.90
   1   2   0   10.80    1.00
  -2  -2   0   21.10    2.40
  -2  -2   0   18.00    1.70
  -2  -2   0   21.00    2.20
  -2  -2   0   18.20    1.50
  -2  -2   0   16.30    1.60
  -2  -2   0   17.00    1.60
  -2  -2   0   19.80    1.40
  -2  -2   0   20.60    1.40
   2   2   0   22.00    1.80
   2   2   0   16.90    2.90
   2   2   0   13.60    2.60
   2   2   0   19.50    1.60
   2   2   0   17.20    1.60
   2   2   0   20.40    1.70
  -3  -2   0  375.46   11.10
  -3  -2   0  384.16   10.30
  -3  -2   0  378.06   11.30
  -3  -2   0  361.16    9.90
  -3  -2   0  386.76   11.50
  -3  -2   0  386.76   10.10
  -3  -2   0  381.76   11.70
  -3  -2   0  388.16   12.70
   3   2   0  388.26   11.20
   3   2   0  385.76   11.60
   3   2   0  376.86   10.40
   3   2   0  424.36   17.80
   3   2   0  394.06   12.10
   3   2   0  363.56   10.10
   3   2   0  375.76   11.20
   3   2   0  364.36   11.70
  -4  -2   0   62.99    4.70
  -4  -2   0   65.59    4.70
  -4  -2   0   68.09    4.20
  -4  -2   0   62.49    6.00
  -4  -2   0   71.79    5.90
  -4  -2   0   64.89    3.60
  -4  -2   0   60.79    3.50
   4   2   0   66.89    3.90
   4   2   0   81.99    9.10
   4   2   0   60.79    4.60
   4   2   0   62.79    3.80
   4   2   0   66.39    4.80
   4   2   0   63.49    5.50
   4   2   0   62.29    6.00
   4   2   0   67.99    4.50
   4   2   0   67.39    4.70
   4   2   0   63.59    3.90
   4   2   0   62.89    4.60
  -5  -2   0  223.38    9.60
  -5  -2   0  220.68    8.80
  -5  -2   0  208.98   10.70
  -5  -2   0  219.08    9.20
   5   2   0  206.98    6.60
   5   2   0  217.88    9.30
   5   2   0  225.78   11.20
   5   2   0  212.28    8.80
   5   2   0  219.68    9.20
   5   2   0  218.58    9.50
  -6  -2   0    1.00    1.00
  -6  -2   0    0.50    1.40
  -6  -2   0    3.60    1.70
  -6  -2   0    3.00    1.40
   6   2   0    0.60    3.30
   6   2   0    2.00    1.20
   6   2   0   -0.20    1.40
   6   2   0    0.70    0.90
   6   2   0    2.00    1.00
   6   2   0    2.50    1.10
   7  -3   0    6.50    1.30
   7  -3   0    6.10    1.40
   7  -3   0    4.40    1.00
  -7   3   0    5.10    0.90
  -7   3   0    4.50    1.40
   6  -3   0   60.59    4.00
   6  -3   0   59.09    3.80
   6  -3   0   64.09    7.30
   6  -3   0   55.99    4.50
  -6   3   0   57.59    2.90
  -6   3   0   53.29    4.20
  -6   3   0   53.59    4.30
  -6   3   0   61.39    4.00
   5  -3   0    0.40    1.20
   5  -3   0   -0.50    1.10
   5  -3   0    1.70    1.10
   5  -3   0   -1.00    1.20
   5  -3   0    1.30    1.60
   5  -3   0   -0.80    1.80
   5  -3   0    2.10    4.80
  -5   3   0    1.60    1.10
  -5   3   0    1.30    0.90
  -5   3   0   -3.30    2.30
  -5   3   0    0.60    0.80
  -5   3   0    4.00    2.70
  -5   3   0    2.40    1.20
  -5   3   0    0.20    0.80
  -5   3   0   -0.60    0.90
  -5   3   0   -2.00    2.20
   4  -3   0    1.00    1.70
   4  -3   0    2.40    1.50
   4  -3   0    2.00    1.90
   4  -3   0    1.60    1.40
   4  -3   0    3.20    1.00
   4  -3   0    6.40    2.00
   4  -3   0    4.90    1.30
   4  -3   0   -1.30    1.80
   4  -3   0    6.20    2.20
  -4   3   0    4.50    1.70
  -4   3   0    5.20    1.70
  -4   3   0    3.80    1.40
  -4   3   0    4.00    1.00
  -4   3   0    2.20    1.60
  -4   3   0    6.00    1.40
  -4   3   0    1.70    1.70
  -4   3   0    3.80    1.50
  -4   3   0    8.40    3.60
  -4   3   0    2.40    1.00
   3  -3   0   56.89    3.50
   3  -3   0   60.19    3.20
   3  -3   0   61.09    4.10
   3  -3   0   59.09    3.30
  -3   3   0   60.69    3.80
  -3   3   0   58.29    2.80
  -3   3   0   70.99    4.50
  -3   3   0   57.89    3.40
  -3   3   0   59.19    3.10
  -3   3   0   59.19    3.80
   2  -3   0   67.19    5.30
   2  -3   0   83.99    3.50
   2  -3   0   79.59    2.90
   2  -3   0   76.39    3.40
   2  -3   0   81.59    3.30
  -2   3   0   80.49    3.60
  -2   3   0   69.39    3.70
  -2   3   0   79.29    2.80
  -2   3   0   77.39    3.50
  -2   3   0   78.89    3.30
   1  -3   0  429.66   10.00
   1  -3   0  434.26    9.60
   1  -3   0  433.36    9.50
   1  -3   0  426.66    9.60
   1  -3   0  431.46    9.40
  -1   3   0  410.86    9.30
  -1   3   0  431.26    9.40
  -1   3   0  415.06    9.90
  -1   3   0  444.36   10.10
  -1   3   0  414.46    9.40
   0  -3   0 1121.29   24.20
   0  -3   0 1329.97   26.90
   0  -3   0 1169.58   24.30
   0   3   0 1146.19   24.40
   0   3   0 1187.78   24.30
   0   3   0 1197.98   24.90
   0   3   0 1168.78   24.40
  -1  -3   0  362.56    8.20
  -1  -3   0  363.16    8.50
  -1  -3   0  349.27    9.80
  -1  -3   0  353.16    8.60
  -1  -3   0  356.06    8.20
   1   3   0  357.46    9.20
   1   3   0  351.16    9.10
   1   3   0  350.96    8.40
   1   3   0  353.06    8.50
   1   3   0  359.26    8.40
  -2  -3   0  100.09    5.50
  -2  -3   0   92.49    4.60
  -2  -3   0   90.09    3.90
  -2  -3   0   88.39    3.80
  -2  -3   0   90.49    3.20
  -2  -3   0   91.99    3.30
   2   3   0   80.89    4.00
   2   3   0   89.69    3.90
   2   3   0   87.39    4.20
   2   3   0   90.09    4.10
   2   3   0   92.89    3.90
  -3  -3   0  561.44   15.30
  -3  -3   0  544.35   13.30
  -3  -3   0  548.15   14.90
  -3  -3   0  558.74   13.60
  -3  -3   0  558.34   15.00
  -3  -3   0  526.45   17.10
  -3  -3   0  537.25   15.40
  -3  -3   0  561.34   16.10
  -3  -3   0  558.64   13.40
   3   3   0  564.04   15.90
   3   3   0  546.45   14.00
   3   3   0  552.34   15.10
   3   3   0  565.54   14.30
   3   3   0  562.04   15.40
   3   3   0  551.94   15.80
   3   3   0  549.74   14.60
   3   3   0  541.25   15.80
   3   3   0  565.94   15.60
  -4  -3   0  133.99    6.70
  -4  -3   0  132.79    6.90
  -4  -3   0  122.79    7.90
  -4  -3   0  131.99    4.90
  -4  -3   0  133.19    6.50
   4   3   0  116.79    8.60
   4   3   0  122.39    6.90
   4   3   0  134.19    7.00
   4   3   0  129.09    5.60
   4   3   0  131.39    5.70
   4   3   0  130.49    5.70
   4   3   0  127.19    7.60
   4   3   0  133.09    6.90
   4   3   0  132.39    6.60
   4   3   0  135.89    7.00
  -5  -3   0    1.80    1.60
  -5  -3   0    4.50    1.50
  -5  -3   0    0.20    1.60
  -5  -3   0    4.60    1.60
   5   3   0    2.20    1.30
   5   3   0    2.80    1.30
   5   3   0    0.70    2.40
   5   3   0    2.90    1.40
   5   3   0    2.20    1.30
   5   3   0    2.70    1.20
   5   3   0    4.60    3.20
  -6  -3   0    4.20    1.50
  -6  -3   0    2.90    1.40
  -6  -3   0    0.90    1.00
   6   3   0    4.10    1.70
   6   3   0    1.10    3.10
   6   3   0    3.10    1.10
   6   3   0    2.90    1.20
   6   3   0    2.80    1.00
   7  -4   0    3.80    1.30
   7  -4   0    3.70    1.10
  -7   4   0    5.00    0.90
  -7   4   0    3.20    1.40
   6  -4   0   86.89    5.30
   6  -4   0   84.49    4.80
   6  -4   0   83.99    4.70
  -6   4   0   88.39    5.30
  -6   4   0   88.69    5.30
  -6   4   0   85.99    6.30
  -6   4   0   91.69    3.80
  -6   4   0   95.19    4.90
  -6   4   0   87.69    4.00
   5  -4   0   15.00    4.90
   5  -4   0   28.50    3.80
   5  -4   0   21.00    3.00
   5  -4   0   24.20    2.80
   5  -4   0   17.90    3.20
   5  -4   0   22.90    3.00
   5  -4   0   26.40    3.70
  -5   4   0   23.70    2.30
  -5   4   0   20.30    3.00
  -5   4   0   19.20    3.20
  -5   4   0   20.00    2.80
  -5   4   0   21.90    3.90
  -5   4   0   23.20    2.40
  -5   4   0   25.70    2.60
  -5   4   0   20.50    3.70
  -5   4   0   26.00    5.10
   4  -4   0   30.00    3.10
   4  -4   0   25.90    3.70
   4  -4   0   31.50    3.70
   4  -4   0   27.10    2.80
   4  -4   0   38.10    5.90
   4  -4   0   31.30    3.10
   4  -4   0   22.90    3.30
   4  -4   0   21.40    3.10
   4  -4   0   28.80    2.70
   4  -4   0   27.90    3.30
  -4   4   0   34.60    5.50
  -4   4   0   29.10    2.40
  -4   4   0   28.30    3.50
  -4   4   0   27.30    3.30
  -4   4   0   28.00    2.40
  -4   4   0   32.00    4.10
  -4   4   0   21.80    3.10
  -4   4   0   31.60    3.00
  -4   4   0   28.50    2.70
   3  -4   0    2.70    1.90
   3  -4   0    2.70    1.10
   3  -4   0    2.30    0.80
   3  -4   0    3.10    1.00
  -3   4   0    1.60    1.20
  -3   4   0    3.00    1.10
  -3   4   0    1.40    0.80
  -3   4   0    2.10    0.70
  -3   4   0    1.00    0.70
  -3   4   0    3.40    1.20
   2  -4   0   67.99    3.00
   2  -4   0   66.49    3.20
   2  -4   0   66.09    3.10
   2  -4   0   67.99    2.80
   2  -4   0   67.89    2.50
  -2   4   0   63.29    2.90
  -2   4   0   66.49    3.10
  -2   4   0   59.69    3.40
  -2   4   0   65.09    2.50
   1  -4   0   10.70    1.00
   1  -4   0   11.00    0.80
   1  -4   0   11.50    1.20
  -1   4   0    8.90    0.90
  -1   4   0   11.50    0.80
  -1   4   0   11.80    1.00
  -1   4   0   11.80    1.10
  -1   4   0   11.00    0.90
  -1   4   0   12.80    0.80
   0  -4   0   52.19    2.20
   0  -4   0   52.39    2.20
   0  -4   0   51.49    2.20
   0  -4   0   49.10    2.70
   0   4   0   57.09    2.20
   0   4   0   52.59    2.50
   0   4   0   53.39    2.30
  -1  -4   0   17.40    1.20
  -1  -4   0   15.40    1.30
  -1  -4   0   16.40    1.40
  -1  -4   0   17.90    2.00
  -1  -4   0   18.60    1.30
   1   4   0   15.70    1.40
   1   4   0   16.40    1.30
   1   4   0   18.10    1.50
  -2  -4   0    1.70    0.90
  -2  -4   0    1.10    0.70
  -2  -4   0    2.80    0.80
  -2  -4   0    2.50    1.40
  -2  -4   0    2.40    1.10
  -2  -4   0    2.90    0.80
   2   4   0    5.10    1.20
   2   4   0    1.30    0.80
   2   4   0    1.60    0.80
   2   4   0    3.10    1.00
   2   4   0    0.60    1.10
   2   4   0    2.10    0.80
   2   4   0    2.10    0.80
  -3  -4   0   -0.80    0.90
  -3  -4   0    1.30    1.40
  -3  -4   0    4.60    1.90
  -3  -4   0    2.10    1.00
  -3  -4   0   -2.20    1.50
  -3  -4   0    1.80    1.40
  -3  -4   0   -1.60    1.80
  -3  -4   0   -0.70    0.90
  -3  -4   0   -4.10    2.00
   3   4   0    1.40    0.80
   3   4   0   -0.90    1.00
   3   4   0    1.80    1.50
   3   4   0   -1.00    1.40
   3   4   0    0.10    0.70
   3   4   0   -1.70    1.10
   3   4   0    1.50    1.10
   3   4   0    0.00    1.30
  -4  -4   0    2.10    2.10
  -4  -4   0    5.20    2.40
  -4  -4   0    4.50    1.60
  -4  -4   0    2.90    1.30
  -4  -4   0    2.00    1.50
   4   4   0    2.00    1.40
   4   4   0    1.80    1.10
   4   4   0    3.30    1.30
   4   4   0    1.70    2.40
   4   4   0    3.20    1.40
   4   4   0    3.30    2.60
   4   4   0    0.30    1.30
   4   4   0    2.50    1.50
   4   4   0    8.10    3.60
   4   4   0    0.00    1.40
   4   4   0    2.30    3.00
  -5  -4   0   70.89    6.10
  -5  -4   0   76.69    4.70
  -5  -4   0   75.29    5.00
  -5  -4   0   75.59    5.10
   5   4   0   74.69    5.10
   5   4   0   79.49    4.90
   5   4   0   70.39    5.00
   5   4   0   77.39    3.80
   5   4   0   87.49    6.60
   5   4   0   70.49    4.90
  -6  -4   0    9.30    2.00
  -6  -4   0    8.90    1.60
  -6  -4   0    7.90    1.90
   6   4   0   10.80    1.60
   6   4   0    5.50    3.70
   6   4   0    8.30    1.50
   6   4   0   10.00    2.00
   6   4   0    9.30    1.60
   6   4   0   11.20    1.70
   7  -5   0    2.40    0.90
  -7   5   0    1.70    0.60
   6  -5   0   -4.10    2.90
   6  -5   0   -1.00    0.80
   6  -5   0    0.00    1.00
   6  -5   0    0.40    1.10
  -6   5   0    2.70    2.80
  -6   5   0    0.50    1.00
  -6   5   0    0.00    1.70
  -6   5   0    0.80    0.70
  -6   5   0   -1.40    0.80
  -6   5   0   -0.90    1.20
  -6   5   0   -0.60    1.40
   5  -5   0   10.90    2.50
   5  -5   0    6.20    3.30
   5  -5   0    9.00    1.80
   5  -5   0    6.80    1.60
   5  -5   0    2.70    2.30
   5  -5   0    6.30    2.10
  -5   5   0    7.20    3.60
  -5   5   0    9.60    1.80
  -5   5   0    4.50    1.30
  -5   5   0    4.90    1.40
  -5   5   0   11.10    2.50
  -5   5   0    6.90    1.90
  -5   5   0    6.70    1.50
  -5   5   0    9.90    3.50
   4  -5   0   29.50    3.80
   4  -5   0   42.30    4.00
   4  -5   0   39.60    3.00
   4  -5   0   38.70    4.10
   4  -5   0   38.10    3.30
   4  -5   0   37.00    3.60
   4  -5   0   32.80    4.30
   4  -5   0   36.90    3.40
   4  -5   0   38.30    4.10
  -4   5   0   38.90    3.20
  -4   5   0   34.00    3.50
  -4   5   0   33.10    4.40
  -4   5   0   33.80    3.30
  -4   5   0   38.40    4.80
  -4   5   0   38.50    3.90
  -4   5   0   36.10    2.90
  -4   5   0   34.90    2.70
  -4   5   0   35.10    2.60
   3  -5   0  104.89    5.10
   3  -5   0  107.89    5.00
   3  -5   0  108.09    4.90
   3  -5   0   99.29    4.50
   3  -5   0  106.59    4.40
  -3   5   0  102.99    4.00
  -3   5   0   99.69    5.10
  -3   5   0  102.79    4.20
  -3   5   0  107.99    4.70
  -3   5   0  105.29    5.50
   2  -5   0  356.56   16.30
   2  -5   0  346.37    8.90
   2  -5   0  337.47    9.60
   2  -5   0  341.37    9.00
  -2   5   0  335.27    9.90
  -2   5   0  336.77    8.30
  -2   5   0  315.07    8.60
  -2   5   0  351.26   10.40
  -2   5   0  346.07    9.00
   1  -5   0  837.82   19.40
   1  -5   0  832.42   19.00
   1  -5   0  879.51   18.70
  -1   5   0  822.62   17.60
  -1   5   0  841.42   19.10
  -1   5   0  842.32   18.70
  -1   5   0  880.71   18.70
   0  -5   0  102.09    3.70
   0  -5   0   98.29    3.60
   0  -5   0  104.09    4.50
   0  -5   0  105.19    3.70
   0   5   0  104.49    3.60
   0   5   0   98.89    3.80
   0   5   0  105.49    4.10
   0   5   0  100.79    3.10
   0   5   0   99.89    3.80
  -1  -5   0  123.89    3.80
  -1  -5   0  124.79    4.30
  -1  -5   0  124.19    4.20
  -1  -5   0  141.19    6.90
   1   5   0  125.49    5.20
   1   5   0  123.29    4.50
   1   5   0  132.69    4.90
   1   5   0  118.19    4.10
   1   5   0  117.49    4.50
  -2  -5   0  213.68    7.10
  -2  -5   0  219.88    9.90
  -2  -5   0  219.78    6.50
  -2  -5   0  224.78    6.70
  -2  -5   0  207.58    7.30
  -2  -5   0  225.28    9.00
  -2  -5   0  229.58    9.00
   2   5   0  219.98    6.90
   2   5   0  227.58    7.30
   2   5   0  218.68    8.30
   2   5   0  232.98    8.10
   2   5   0  211.88    7.30
  -3  -5   0   24.80    3.30
  -3  -5   0   20.30    2.50
  -3  -5   0   19.70    2.80
  -3  -5   0   18.50    2.30
  -3  -5   0   17.40    2.20
  -3  -5   0   15.20    3.10
  -3  -5   0   15.10    2.40
  -3  -5   0   15.40    2.90
   3   5   0   20.60    2.90
   3   5   0   16.00    3.00
   3   5   0   16.50    2.40
   3   5   0   17.80    2.20
   3   5   0   18.20    2.90
   3   5   0   17.30    2.20
   3   5   0   20.20    3.00
   3   5   0   25.60    5.10
  -4  -5   0  245.88   10.10
  -4  -5   0  234.08    8.60
  -4  -5   0  223.28   10.90
  -4  -5   0  220.98    9.20
  -4  -5   0  237.18    9.00
  -4  -5   0  229.68    9.10
  -4  -5   0  219.58    8.60
   4   5   0  225.98   10.60
   4   5   0  233.18    8.30
   4   5   0  234.28    9.50
   4   5   0  229.88   16.00
   4   5   0  236.38   12.00
   4   5   0  238.98    8.50
   4   5   0  225.98    8.30
   4   5   0  228.38    9.70
   4   5   0  230.08   11.20
   4   5   0  231.88    9.90
  -5  -5   0   70.59    4.00
  -5  -5   0   66.19    4.80
  -5  -5   0   71.39    4.70
  -5  -5   0   66.79    5.70
   5   5   0   69.49    3.50
   5   5   0   65.89    4.40
   5   5   0   73.29    4.80
   5   5   0   56.59    8.30
   5   5   0   65.59    4.60
   5   5   0   69.79    4.80
   5   5   0   76.89    6.30
   6   5   0    1.50    1.00
   6   5   0    0.70    1.70
   6   5   0    2.20    0.80
   6   5   0    2.10    0.90
   7  -6   0    7.90    1.10
   7  -6   0    7.40    1.10
   6  -6   0    9.30    4.50
   6  -6   0   14.80    2.20
   6  -6   0   13.90    2.10
   6  -6   0   17.30    2.30
  -6   6   0   13.90    1.90
  -6   6   0   18.80    1.80
  -6   6   0   10.50    2.20
  -6   6   0   15.70    2.10
  -6   6   0   10.40    2.30
  -6   6   0   15.90    2.10
   5  -6   0   47.60    4.70
   5  -6   0   48.40    3.80
   5  -6   0   53.99    4.80
   5  -6   0   49.00    4.10
   5  -6   0   51.99    4.30
  -5   6   0   57.29    4.10
  -5   6   0   58.09    4.30
  -5   6   0   51.09    3.50
  -5   6   0   50.19    3.30
  -5   6   0   52.19    3.30
  -5   6   0   54.19    4.50
   4  -6   0   18.60    3.00
   4  -6   0   13.00    2.20
   4  -6   0   17.00    3.10
   4  -6   0   17.10    2.30
   4  -6   0   12.70    2.60
   4  -6   0   16.50    2.60
   4  -6   0   13.90    2.70
  -4   6   0   18.40    2.00
  -4   6   0   15.00    2.50
  -4   6   0   15.60    1.90
  -4   6   0   16.20    2.20
  -4   6   0   14.10    3.30
  -4   6   0   18.40    2.60
  -4   6   0   18.80    3.20
   3  -6   0   53.29    4.10
   3  -6   0   51.49    3.50
   3  -6   0   44.70    4.30
   3  -6   0   57.99    3.90
   3  -6   0   62.09    3.80
   3  -6   0   56.49    3.40
   3  -6   0   56.29    3.30
  -3   6   0   58.59    2.90
  -3   6   0   63.49    4.70
  -3   6   0   54.89    3.30
  -3   6   0   61.09    4.30
  -3   6   0   55.19    3.00
  -3   6   0   53.19    4.00
   2  -6   0    0.80    0.50
   2  -6   0    1.20    1.30
   2  -6   0    0.80    0.80
  -2   6   0    0.80    0.60
  -2   6   0   -0.30    0.70
  -2   6   0    0.00    0.60
  -2   6   0    0.70    0.50
  -2   6   0    0.20    0.60
  -2   6   0    0.30    0.70
  -2   6   0    0.80    1.00
   1  -6   0   47.00    2.90
   1  -6   0   42.40    2.40
   1  -6   0   44.00    2.60
  -1   6   0   43.40    2.60
  -1   6   0   42.10    2.50
  -1   6   0   42.80    1.90
  -1   6   0   41.30    2.50
   0  -6   0    3.00    0.70
   0  -6   0    4.10    1.90
   0  -6   0    1.90    0.60
   0   6   0    2.00    0.80
   0   6   0    1.00    0.50
   0   6   0    1.20    0.50
   0   6   0    2.00    0.60
  -1  -6   0  123.89    4.50
  -1  -6   0  118.19    5.90
  -1  -6   0  123.59    4.70
  -1  -6   0  116.89    4.30
  -1  -6   0  126.99    6.10
   1   6   0  118.49    4.80
   1   6   0  118.59    4.50
   1   6   0  123.09    5.60
   1   6   0  113.79    4.90
   1   6   0  122.69    4.40
  -2  -6   0    6.90    2.60
  -2  -6   0    3.00    1.70
  -2  -6   0    4.90    1.90
  -2  -6   0    7.50    2.30
  -2  -6   0    6.20    1.90
  -2  -6   0    8.50    1.40
  -2  -6   0    8.10    1.40
   2   6   0    6.70    1.60
   2   6   0    7.40    1.30
   2   6   0    7.00    1.60
   2   6   0    5.80    1.20
   2   6   0    5.50    1.30
   2   6   0    5.30    2.20
   2   6   0   10.30    1.90
  -3  -6   0  189.58    7.60
  -3  -6   0  195.88    8.50
  -3  -6   0  182.68    8.10
  -3  -6   0  192.18    7.70
  -3  -6   0  175.28    8.90
  -3  -6   0  182.08    7.00
   3   6   0  175.98    7.00
   3   6   0  184.58    8.90
   3   6   0  188.98    7.10
   3   6   0  182.48    7.50
   3   6   0  155.58   12.60
   3   6   0  181.28   13.00
   3   6   0  188.28    8.60
   3   6   0  192.08    8.40
   3   6   0  178.78    8.40
  -4  -6   0  328.67   10.70
  -4  -6   0  336.27   11.30
  -4  -6   0  317.27   11.10
  -4  -6   0  327.07   13.40
  -4  -6   0  344.87   12.40
   4   6   0  327.77   11.80
   4   6   0  302.77   18.70
   4   6   0  303.87   14.30
   4   6   0  324.77   10.60
   4   6   0  333.87   12.30
   4   6   0  332.37   10.60
   4   6   0  318.57   13.10
   4   6   0  325.07   10.40
   4   6   0  338.77   12.20
  -5  -6   0   26.50    3.00
  -5  -6   0   28.70    3.60
   5   6   0   32.10    4.70
   5   6   0   23.20    2.70
   5   6   0   21.10    2.60
   5   6   0   21.30    2.10
   5   6   0   26.30    2.90
   5   6   0   26.00    2.90
   5   6   0   18.30    5.30
   6   6   0    0.20    0.70
   6   6   0    0.70    1.00
   7  -7   0    1.10    0.60
  -7   7   0    0.80    0.60
   6  -7   0   13.60    2.00
  -6   7   0   12.90    2.60
  -6   7   0   12.30    2.30
  -6   7   0   14.40    1.80
  -6   7   0    9.90    2.00
  -6   7   0   13.60    1.50
  -6   7   0    9.40    2.60
  -6   7   0   12.50    1.70
   5  -7   0   87.49    5.30
   5  -7   0   93.49    6.20
   5  -7   0   83.09    5.70
   5  -7   0   89.89    5.20
   5  -7   0   86.89    5.00
  -5   7   0   91.19    4.60
  -5   7   0   89.49    5.30
  -5   7   0   69.89    8.80
  -5   7   0   89.69    5.50
  -5   7   0   86.09    4.90
  -5   7   0   89.79    4.50
  -5   7   0   91.39    4.30
   4  -7   0   56.09    4.90
   4  -7   0   55.29    4.20
   4  -7   0   53.59    4.70
   4  -7   0   55.69    4.20
   4  -7   0   49.80    4.80
   4  -7   0   53.59    4.00
   4  -7   0   47.50    3.90
   4  -7   0   58.79    4.50
  -4   7   0   55.49    4.30
  -4   7   0   51.99    3.30
  -4   7   0   56.29    5.80
  -4   7   0   54.49    5.20
  -4   7   0   64.09    3.90
  -4   7   0   48.30    3.10
  -4   7   0   53.69    3.90
  -4   7   0   53.49    3.70
   3  -7   0  346.07   12.20
   3  -7   0  361.06   10.70
   3  -7   0  342.87   11.10
   3  -7   0  345.37   10.40
   3  -7   0  350.86   12.50
   3  -7   0  340.37   10.50
   3  -7   0  328.67   11.70
   3  -7   0  340.07   17.50
  -3   7   0  351.76   12.90
  -3   7   0  340.57    9.60
  -3   7   0  347.77   12.10
  -3   7   0  330.37   10.00
  -3   7   0  319.67   10.20
  -3   7   0  348.57    9.50
  -3   7   0  355.06    9.30
   2  -7   0  124.99    5.10
   2  -7   0  119.49    5.40
   2  -7   0  123.49    5.50
  -2   7   0  130.79    5.90
  -2   7   0  129.49    4.30
  -2   7   0  126.69    4.60
  -2   7   0  135.09    6.00
  -2   7   0  125.09    4.50
   1  -7   0   95.79    4.30
   1  -7   0   89.99    3.90
  -1   7   0   89.79    3.40
  -1   7   0   91.79    3.10
  -1   7   0   94.69    4.30
  -1   7   0   79.59    4.20
  -1   7   0   90.19    4.10
   0  -7   0   66.89    3.40
   0  -7   0   66.19    3.30
   0  -7   0   59.49    4.30
   0  -7   0   67.19    4.30
   0   7   0   65.29    2.90
   0   7   0   64.19    3.90
   0   7   0   68.19    3.30
   0   7   0   66.99    2.70
   0   7   0   64.69    3.40
   0   7   0   60.99    3.40
  -1  -7   0  298.37   10.80
  -1  -7   0  299.67   10.70
  -1  -7   0  291.67    8.80
  -1  -7   0  287.27    8.60
  -1  -7   0  289.47    8.30
   1   7   0  292.27    9.20
   1   7   0  298.27    8.40
   1   7   0  270.27    8.80
   1   7   0  284.57    8.90
   1   7   0  296.67    8.50
   1   7   0  291.17   10.20
  -2  -7   0   15.70    2.80
  -2  -7   0   19.50    3.20
  -2  -7   0   14.60    2.10
  -2  -7   0   21.40    3.20
  -2  -7   0   14.90    2.80
  -2  -7   0   18.90    3.40
  -2  -7   0   15.50    2.10
  -2  -7   0   12.50    3.30
   2   7   0   20.10    3.00
   2   7   0   12.00    2.10
   2   7   0   17.70    2.10
   2   7   0   14.00    2.30
   2   7   0   14.20    2.60
   2   7   0   18.40    2.10
  -3  -7   0   15.90    3.20
  -3  -7   0   15.40    2.60
  -3  -7   0    9.20    2.30
  -3  -7   0   13.50    2.00
  -3  -7   0   13.50    2.50
   3   7   0   19.90    2.70
   3   7   0   11.90    2.50
   3   7   0   16.40    2.20
   3   7   0    5.40    5.70
   3   7   0    9.80    2.90
   3   7   0   11.50    2.20
   3   7   0   12.40    4.40
   3   7   0   12.60    2.50
  -4  -7   0   -1.60    1.90
  -4  -7   0    0.10    1.30
  -4  -7   0    1.90    1.50
   4   7   0    2.30    1.00
   4   7   0    1.30    3.00
   4   7   0   -1.50    1.10
   4   7   0    1.40    1.10
   4   7   0   -0.20    1.40
   4   7   0    0.00    1.20
   4   7   0   -1.60    1.00
   4   7   0   -2.80    3.10
  -5  -7   0    2.40    2.10
  -5  -7   0    1.10    1.10
   5   7   0    0.10    0.90
   5   7   0    2.30    3.00
   5   7   0    1.90    1.00
   5   7   0    2.20    3.40
   5   7   0    2.90    1.20
   5   7   0    1.10    1.00
   5   7   0   -0.70    1.00
   6  -8   0  121.09    4.90
   6  -8   0  124.49    5.30
  -6   8   0  116.99    5.10
  -6   8   0  123.09    4.60
  -6   8   0  122.49    4.40
  -6   8   0  119.09    5.90
  -6   8   0  129.69    5.10
   5  -8   0    1.00    1.00
   5  -8   0   -0.60    1.10
   5  -8   0    1.70    3.70
   5  -8   0   -3.00    1.30
   5  -8   0   -4.80    2.10
  -5   8   0   -0.40    2.50
  -5   8   0   -0.60    0.70
  -5   8   0    4.80    2.20
  -5   8   0   -1.10    3.70
  -5   8   0   -0.50    0.90
  -5   8   0    0.80    0.90
  -5   8   0    0.70    0.80
   4  -8   0    3.50    2.10
   4  -8   0    7.80    2.10
   4  -8   0    5.60    2.30
   4  -8   0    8.70    1.90
   4  -8   0    6.30    1.60
   4  -8   0    8.30    2.10
   4  -8   0    5.90    1.90
   4  -8   0   10.20    4.10
  -4   8   0    7.40    2.50
  -4   8   0    7.20    1.70
  -4   8   0    6.10    1.30
  -4   8   0    7.90    2.40
  -4   8   0    7.90    2.10
  -4   8   0    5.00    1.40
  -4   8   0    4.60    1.20
   3  -8   0   19.10    3.00
   3  -8   0   26.10    2.70
   3  -8   0   28.10    2.90
   3  -8   0   26.80    2.90
   3  -8   0   26.20    3.00
   3  -8   0   18.60    3.20
   3  -8   0   25.40    2.70
   3  -8   0   25.10    3.70
  -3   8   0   19.10    2.60
  -3   8   0   21.90    2.80
  -3   8   0   26.70    2.20
  -3   8   0   27.40    3.50
  -3   8   0   26.30    2.10
  -3   8   0   26.70    3.30
   2  -8   0  234.28    8.10
   2  -8   0  241.78    8.10
   2  -8   0  238.68    9.70
   2  -8   0  240.68    8.70
   2  -8   0  216.48    9.40
   2  -8   0  236.18    7.80
  -2   8   0  236.58    7.00
  -2   8   0  242.28    9.10
  -2   8   0  236.78    6.80
  -2   8   0  230.28    7.60
  -2   8   0  246.58    9.30
   1  -8   0  141.19    6.40
   1  -8   0  136.19    6.60
   1  -8   0  138.59    5.50
   1  -8   0  141.49    5.80
  -1   8   0  137.69    5.90
  -1   8   0  145.19    4.60
  -1   8   0  140.29    5.70
  -1   8   0  135.89    4.70
  -1   8   0  136.69    6.10
  -1   8   0  138.19    5.70
   0  -8   0    0.30    0.50
   0  -8   0    1.60    1.30
   0  -8   0    2.30    0.90
   0  -8   0    1.50    1.40
   0   8   0   -0.30    0.80
   0   8   0    1.40    1.10
   0   8   0    2.30    0.90
   0   8   0    1.60    0.70
   0   8   0    0.90    0.60
  -1  -8   0   46.70    4.20
  -1  -8   0   35.60    2.80
  -1  -8   0   43.30    4.10
  -1  -8   0   35.50    4.60
  -1  -8   0   35.90    3.70
  -1  -8   0   34.20    3.70
  -1  -8   0   43.80    3.00
   1   8   0   36.30    4.00
   1   8   0   39.90    3.20
   1   8   0   40.70    3.10
   1   8   0   38.70    3.30
   1   8   0   38.50    3.40
   1   8   0   41.00    2.70
   1   8   0   34.30    3.60
   1   8   0   43.30    3.00
  -2  -8   0   48.70    4.70
  -2  -8   0   61.89    4.80
  -2  -8   0   51.39    4.90
  -2  -8   0   48.30    5.40
  -2  -8   0   54.49    5.20
  -2  -8   0   60.69    3.90
  -2  -8   0   64.69    5.50
   2   8   0   59.09    4.20
   2   8   0   58.19    3.60
   2   8   0   58.19    4.10
   2   8   0   52.39    4.70
   2   8   0   61.19    5.30
   2   8   0   59.59    3.90
  -3  -8   0   -0.10    1.40
  -3  -8   0    4.60    1.60
  -3  -8   0    0.10    1.70
  -3  -8   0    1.10    2.60
   3   8   0    1.10    0.90
   3   8   0    2.10    2.20
   3   8   0   -4.30    2.60
   3   8   0    0.50    1.60
   3   8   0    0.90    1.00
   3   8   0   -0.60    0.80
   3   8   0   -1.80    1.20
   3   8   0    1.70    1.40
  -4  -8   0    6.30    2.00
  -4  -8   0    3.90    1.70
   4   8   0    3.20    1.30
   4   8   0    3.20    1.30
   4   8   0   10.60    4.70
   4   8   0    4.70    1.60
   4   8   0    2.40    1.30
   4   8   0    3.40    1.60
   4   8   0    4.40    1.50
  -5  -8   0    0.40    1.10
  -5  -8   0   -1.80    1.80
   5   8   0    0.10    0.90
   5   8   0   -0.50    1.00
   5   8   0    1.30    0.90
   5   8   0   -4.60    5.70
   5   8   0    2.00    0.90
   6  -9   0   -0.90    0.70
   6  -9   0    0.10    0.80
  -6   9   0   -0.90    0.60
  -6   9   0   -0.30    0.60
  -6   9   0    0.30    0.80
   5  -9   0   92.59    6.00
   5  -9   0   96.49    4.70
   5  -9   0   89.29    6.50
   5  -9   0   96.09    5.00
   5  -9   0   92.49    6.10
  -5   9   0   96.59    4.50
  -5   9   0   93.09    4.80
  -5   9   0   97.39    4.50
  -5   9   0   93.09    4.40
   4  -9   0   22.90    2.60
   4  -9   0   27.30    3.80
   4  -9   0   27.00    3.60
   4  -9   0   23.60    3.80
   4  -9   0   14.30    3.20
   4  -9   0   21.70    2.80
  -4   9   0   22.10    2.30
  -4   9   0   20.80    2.70
  -4   9   0   17.20    4.90
  -4   9   0   19.80    2.30
  -4   9   0   21.30    2.20
   3  -9   0    4.30    1.60
   3  -9   0    5.20    1.60
   3  -9   0    4.30    1.50
   3  -9   0    2.20    1.60
   3  -9   0    4.60    1.70
  -3   9   0    3.40    1.20
  -3   9   0    5.60    1.10
  -3   9   0    3.40    1.10
  -3   9   0    4.60    1.90
  -3   9   0    4.40    1.30
  -3   9   0    7.40    2.40
   2  -9   0   66.99    4.40
   2  -9   0   67.49    4.10
   2  -9   0   65.19    5.10
   2  -9   0   64.99    4.10
   2  -9   0   57.29    4.90
   2  -9   0   63.59    3.80
  -2   9   0   51.99    3.60
  -2   9   0   65.69    3.20
  -2   9   0   57.59    3.90
  -2   9   0   60.89    4.00
  -2   9   0   60.79    3.10
  -2   9   0   54.99    4.50
  -2   9   0   62.39    4.60
   1  -9   0    6.50    1.70
   1  -9   0    7.10    2.00
   1  -9   0    6.60    2.00
   1  -9   0    8.40    1.60
   1  -9   0    9.30    2.10
   1  -9   0    6.70    1.50
  -1   9   0    6.40    1.60
  -1   9   0    7.00    1.60
  -1   9   0    7.00    1.70
  -1   9   0    6.90    1.10
  -1   9   0    6.70    1.20
   0  -9   0   10.90    2.00
   0  -9   0    5.60    2.30
   0  -9   0    7.80    1.60
   0  -9   0    6.60    1.90
   0  -9   0   11.60    2.20
   0  -9   0    7.00    2.10
   0  -9   0   10.60    2.00
   0  -9   0   13.00    2.50
   0   9   0   10.50    1.70
   0   9   0   11.70    2.10
   0   9   0   12.20    1.60
   0   9   0    6.70    1.50
   0   9   0   10.00    2.30
   0   9   0    8.80    1.30
   0   9   0    9.80    2.20
   0   9   0   12.90    2.20
  -1  -9   0   53.89    4.40
  -1  -9   0   55.19    5.10
  -1  -9   0   47.60    3.80
  -1  -9   0   56.29    5.10
  -1  -9   0   58.39    5.40
  -1  -9   0   55.59    5.10
  -1  -9   0   47.10    4.30
   1   9   0   53.99    4.30
   1   9   0   52.39    3.70
   1   9   0   51.59    3.90
   1   9   0   60.09    5.00
   1   9   0   51.39    4.10
   1   9   0   54.59    4.00
   1   9   0   52.89    3.40
   1   9   0   55.49    3.40
  -2  -9   0  488.25   15.60
  -2  -9   0  496.75   15.20
  -2  -9   0  489.95   15.50
  -2  -9   0  505.65   17.80
  -2  -9   0  454.55   14.50
  -2  -9   0  484.75   14.30
  -2  -9   0  477.35   15.80
  -2  -9   0  481.95   16.90
   2   9   0  466.55   15.30
   2   9   0  456.55   16.90
   2   9   0  458.95   15.00
   2   9   0  488.45   14.10
   2   9   0  476.05   14.30
   2   9   0  482.35   13.90
  -3  -9   0   22.60    3.60
  -3  -9   0   26.10    3.60
  -3  -9   0   24.80    3.30
  -3  -9   0   26.60    3.50
  -3  -9   0   18.70    2.90
   3   9   0   17.50    2.50
   3   9   0   21.20    2.70
   3   9   0   25.80    2.60
   3   9   0   13.10    3.40
   3   9   0   16.90    2.90
   3   9   0   15.10    2.70
  -4  -9   0    0.20    1.20
  -4  -9   0    2.20    1.50
   4   9   0    2.40    1.10
   4   9   0   -0.40    3.40
   4   9   0    2.50    1.90
   4   9   0    1.30    1.10
   4   9   0    1.00    0.90
   4   9   0   -0.30    0.90
   4   9   0    2.30    1.30
   4   9   0    1.60    1.20
  -5  -9   0    4.00    1.10
   5   9   0    0.80    1.20
   5   9   0    4.50    1.10
   5   9   0    4.20    1.00
   5   9   0    3.50    1.20
   6 -10   0    3.30    1.00
   6 -10   0    3.10    0.90
   6 -10   0    2.80    1.10
  -6  10   0    2.00    0.90
  -6  10   0    3.60    0.90
  -6  10   0    2.60    0.60
   5 -10   0   60.69    6.50
   5 -10   0   62.09    4.80
   5 -10   0   71.19    3.70
   5 -10   0   68.89    4.10
   5 -10   0   67.49    4.90
  -5  10   0   68.19    3.80
  -5  10   0   65.39    3.50
  -5  10   0   68.59    4.70
  -5  10   0   68.09    3.80
  -5  10   0   68.99    3.60
   4 -10   0   43.80    5.90
   4 -10   0   37.00    4.30
   4 -10   0   44.30    4.50
   4 -10   0   41.70    4.60
   4 -10   0   40.50    3.20
   4 -10   0   40.00    3.50
  -4  10   0   35.30    2.80
  -4  10   0   29.50    5.10
  -4  10   0   36.90    3.10
  -4  10   0   41.40    2.90
  -4  10   0   38.30    3.00
   3 -10   0    3.20    1.60
   3 -10   0   -1.20    1.50
   3 -10   0    1.40    1.10
   3 -10   0   -0.60    1.00
   3 -10   0    2.30    1.30
   3 -10   0    1.50    1.50
  -3  10   0   -0.70    1.80
  -3  10   0   -2.40    2.20
  -3  10   0    0.90    1.10
  -3  10   0    1.40    1.00
   2 -10   0  175.78    7.50
   2 -10   0  171.08    8.60
   2 -10   0  168.38    6.50
   2 -10   0  179.08    8.00
   2 -10   0  159.98    8.10
   2 -10   0  180.48    7.20
  -2  10   0  170.78    6.60
  -2  10   0  171.18    6.00
  -2  10   0  166.38    6.20
  -2  10   0  158.38    8.20
  -2  10   0  163.48    8.40
  -2  10   0  174.78    7.60
  -2  10   0  162.78    5.90
   1 -10   0  152.18    6.80
   1 -10   0  148.29    6.80
   1 -10   0  149.59    7.70
   1 -10   0  143.79    7.70
   1 -10   0  141.69    6.40
   1 -10   0  125.29    8.10
   1 -10   0  147.99    6.30
   1 -10   0  150.98    7.50
   1 -10   0  145.89    6.90
  -1  10   0  151.28    6.30
  -1  10   0  141.09    7.10
  -1  10   0  137.39    5.60
  -1  10   0  155.28    5.60
  -1  10   0  150.68    7.10
  -1  10   0  152.68    7.50
  -1  10   0  146.29    6.60
  -1  10   0  145.89    6.40
  -1  10   0  148.19    5.50
   0 -10   0    3.50    1.50
   0 -10   0    1.90    1.70
   0 -10   0    7.20    1.90
   0 -10   0    5.90    1.80
   0 -10   0    1.60    1.50
   0 -10   0    1.00    1.70
   0 -10   0    3.50    1.30
   0  10   0    4.20    1.30
   0  10   0    0.00    2.00
   0  10   0    0.90    1.60
   0  10   0    5.90    1.60
   0  10   0    2.40    1.20
   0  10   0    1.30    1.30
   0  10   0    2.80    1.00
   0  10   0    3.40    1.10
  -1 -10   0    4.60    2.40
  -1 -10   0   -0.30    1.40
  -1 -10   0    1.70    1.00
  -1 -10   0    0.00    2.00
  -1 -10   0    5.40    1.90
  -1 -10   0    3.00    1.90
  -1 -10   0   -0.60    1.60
   1  10   0   -1.00    2.00
   1  10   0    2.30    2.20
   1  10   0    0.90    1.20
   1  10   0    2.50    1.10
   1  10   0    2.30    1.20
   1  10   0    2.80    1.00
   1  10   0    3.80    1.80
   1  10   0   -1.20    1.50
  -2 -10   0    2.60    1.70
  -2 -10   0    3.20    1.70
  -2 -10   0    1.40    1.70
  -2 -10   0    2.70    2.40
  -2 -10   0    4.20    1.80
  -2 -10   0    3.70    1.70
   2  10   0    0.40    1.50
   2  10   0    2.50    1.20
   2  10   0    0.90    1.10
   2  10   0    2.50    1.20
  -3 -10   0   -0.60    1.30
  -3 -10   0    1.60    1.50
  -3 -10   0   -1.50    2.30
  -3 -10   0    2.90    1.50
   3  10   0    3.70    1.30
   3  10   0   -0.30    3.30
   3  10   0    1.40    1.20
   3  10   0    0.50    1.20
   3  10   0    0.40    0.90
   3  10   0    0.30    1.00
  -4 -10   0   44.00    3.60
  -4 -10   0   44.00    3.40
  -4 -10   0   40.30    3.30
   4  10   0   38.80    3.20
   4  10   0   44.60    3.20
   4  10   0   42.90    3.40
   4  10   0   43.40    2.60
   4  10   0   40.30    3.30
   4  10   0   42.70    2.90
   6 -11   0   43.40    2.30
   6 -11   0   48.30    2.60
  -6  11   0   47.90    2.00
  -6  11   0   47.20    2.40
   5 -11   0    0.90    0.80
   5 -11   0   -1.10    1.60
   5 -11   0    0.40    1.10
   5 -11   0   -0.10    1.00
  -5  11   0    0.60    0.60
  -5  11   0    0.50    0.60
  -5  11   0    0.10    0.80
  -5  11   0    1.20    1.00
  -5  11   0    1.20    1.50
   4 -11   0  130.89    6.30
   4 -11   0  133.59    5.50
   4 -11   0  135.79    7.60
   4 -11   0  134.09    7.50
   4 -11   0  135.89    7.70
  -4  11   0  133.89    5.50
  -4  11   0  132.89    5.70
  -4  11   0  138.79    5.50
  -4  11   0  142.29    5.60
  -4  11   0  132.09    7.00
   3 -11   0   27.30    3.80
   3 -11   0   22.90    3.50
   3 -11   0   27.30    2.90
   3 -11   0   25.10    2.70
   3 -11   0   29.60    3.80
   3 -11   0   24.90    3.30
  -3  11   0   29.90    2.90
  -3  11   0   26.80    3.30
  -3  11   0   23.30    4.20
  -3  11   0   24.00    2.30
  -3  11   0   28.70    2.60
  -3  11   0   27.20    2.40
   2 -11   0   -1.30    1.90
   2 -11   0    0.40    1.40
   2 -11   0    1.00    1.30
   2 -11   0    1.70    1.30
   2 -11   0    1.50    1.20
   2 -11   0    3.40    1.40
   2 -11   0    2.90    1.50
  -2  11   0    2.30    0.90
  -2  11   0    2.10    1.10
  -2  11   0    0.80    0.70
  -2  11   0    2.40    1.00
  -2  11   0   -1.30    1.20
  -2  11   0   -0.40    2.20
   1 -11   0   25.30    3.30
   1 -11   0   29.10    4.30
   1 -11   0   24.70    3.20
   1 -11   0   26.50    3.30
   1 -11   0   24.60    4.00
   1 -11   0   20.70    3.60
   1 -11   0   21.20    3.00
  -1  11   0   22.90    2.30
  -1  11   0   25.50    3.20
  -1  11   0   21.00    3.00
  -1  11   0   20.90    3.60
  -1  11   0   25.30    2.90
  -1  11   0   24.60    2.20
  -1  11   0   18.60    2.40
  -1  11   0   27.90    3.80
  -1  11   0   23.50    2.90
   0 -11   0   84.79    5.50
   0 -11   0   89.19    5.40
   0 -11   0   93.49    5.70
   0 -11   0   99.69    5.50
   0 -11   0   92.19    6.30
   0 -11   0   95.79    6.80
   0 -11   0   86.79    6.50
   0 -11   0   91.49    5.50
   0  11   0   96.79    4.80
   0  11   0   88.69    6.80
   0  11   0   92.69    5.40
   0  11   0   84.59    5.30
   0  11   0   91.09    4.60
   0  11   0   85.89    5.30
   0  11   0   93.29    6.20
   0  11   0   82.39    5.40
   0  11   0   83.69    4.70
  -1 -11   0 1247.78   29.60
  -1 -11   0 1145.39   28.90
  -1 -11   0 1243.08   30.90
  -1 -11   0 1217.98   30.00
  -1 -11   0 1221.78   31.00
  -1 -11   0 1222.18   29.90
  -1 -11   0 1238.08   33.50
  -1 -11   0 1220.18   32.50
   1  11   0 1188.78   28.50
   1  11   0 1133.99   33.20
   1  11   0 1180.78   29.20
   1  11   0 1267.37   28.80
   1  11   0 1211.78   28.50
   1  11   0 1092.09   28.20
   1  11   0 1195.78   29.80
   1  11   0 1147.29   29.90
  -2 -11   0  117.09    6.70
  -2 -11   0  117.39    6.60
  -2 -11   0  116.09    6.40
  -2 -11   0  110.39    6.80
  -2 -11   0  119.49    7.00
  -2 -11   0  116.79    7.00
   2  11   0  119.99    5.90
   2  11   0  115.59    6.70
   2  11   0  117.79    5.80
   2  11   0  111.29    7.00
   2  11   0  122.99    5.90
  -3 -11   0    9.30    2.10
  -3 -11   0   11.40    2.40
  -3 -11   0   11.30    2.10
  -3 -11   0    5.90    3.90
   3  11   0   11.90    1.90
   3  11   0    7.90    1.80
   3  11   0   15.00    2.70
   3  11   0   10.80    2.10
   3  11   0    9.40    1.80
   3  11   0   13.40    5.40
  -4 -11   0    4.80    1.30
  -4 -11   0    2.50    1.50
  -4 -11   0    3.00    1.30
  -4 -11   0    6.00    1.50
   4  11   0    4.30    0.90
   4  11   0    4.20    1.10
   4  11   0    3.30    1.10
   4  11   0    6.70    1.40
   4  11   0    3.30    1.40
   5 -12   0    0.30    0.90
   5 -12   0    0.00    0.80
   5 -12   0    1.00    1.60
  -5  12   0   -0.20    1.50
  -5  12   0    0.40    0.60
  -5  12   0    1.40    0.90
  -5  12   0    1.80    1.20
  -5  12   0    0.60    0.70
   4 -12   0  201.58    8.10
   4 -12   0  201.68    7.60
   4 -12   0  209.58    9.10
   4 -12   0  208.18    9.00
   4 -12   0  191.38    9.10
   4 -12   0  204.78    6.60
  -4  12   0  203.28    7.20
  -4  12   0  206.48    6.90
  -4  12   0  208.58    8.80
  -4  12   0  206.78    7.00
  -4  12   0  209.58    7.30
   3 -12   0   47.90    5.40
   3 -12   0   39.90    4.20
   3 -12   0   42.00    4.30
   3 -12   0   46.30    3.70
   3 -12   0   43.40    3.90
   3 -12   0   40.50    3.30
   3 -12   0   47.00    4.70
  -3  12   0   45.30    4.00
  -3  12   0   41.90    2.90
  -3  12   0   46.30    3.10
  -3  12   0   47.00    3.50
  -3  12   0   48.10    3.10
   2 -12   0    7.70    1.70
   2 -12   0   11.50    2.50
   2 -12   0   10.50    2.00
   2 -12   0   12.10    2.70
   2 -12   0    6.10    2.40
   2 -12   0   11.10    2.40
   2 -12   0   11.10    2.60
  -2  12   0    8.20    1.50
  -2  12   0    9.00    2.80
  -2  12   0   11.70    2.30
  -2  12   0    7.90    1.60
  -2  12   0   11.20    2.10
  -2  12   0    7.90    1.40
  -2  12   0   13.00    2.50
   1 -12   0  202.78    9.90
   1 -12   0  194.18    9.50
   1 -12   0  188.38    8.70
   1 -12   0  188.88    9.40
   1 -12   0  192.88    8.70
   1 -12   0  193.78    7.70
   1 -12   0  189.38    7.90
   1 -12   0  187.98    8.50
   1 -12   0  203.28    8.40
  -1  12   0  198.68    7.20
  -1  12   0  207.68    8.40
  -1  12   0  198.28    7.30
  -1  12   0  210.08   10.00
  -1  12   0  184.08    7.10
  -1  12   0  200.28    8.60
  -1  12   0  204.58    8.10
   0 -12   0   60.49    4.40
   0 -12   0   53.59    4.50
   0 -12   0   53.59    4.20
   0 -12   0   49.00    5.10
   0 -12   0   50.59    4.80
   0 -12   0   47.30    5.00
   0 -12   0   50.59    4.70
   0 -12   0   57.49    5.40
   0 -12   0   58.69    4.80
   0  12   0   55.89    3.80
   0  12   0   54.49    4.30
   0  12   0   55.59    4.60
   0  12   0   54.79    3.80
   0  12   0   54.99    3.80
   0  12   0   51.69    4.60
   0  12   0   53.69    4.70
  -1 -12   0  104.39    6.10
  -1 -12   0   98.09    6.50
  -1 -12   0   98.79    5.90
  -1 -12   0  100.59    6.30
  -1 -12   0   94.49    5.70
  -1 -12   0  105.69    6.50
   1  12   0   96.29    5.20
   1  12   0   95.69    6.50
   1  12   0  102.69    6.00
   1  12   0  103.39    5.40
   1  12   0   99.09    5.30
  -2 -12   0   22.80    3.00
  -2 -12   0   17.40    2.90
  -2 -12   0   19.70    2.90
  -2 -12   0   20.60    3.10
   2  12   0   16.90    2.70
   2  12   0   18.80    2.60
   2  12   0   22.20    2.50
   2  12   0   22.30    2.50
   2  12   0   15.80    2.60
  -3 -12   0   -0.10    1.10
  -3 -12   0    0.00    1.20
  -3 -12   0    0.30    1.10
  -3 -12   0    1.50    1.20
   3  12   0   -0.10    1.00
   3  12   0   -0.50    0.70
   3  12   0   -0.80    1.60
   3  12   0   -0.60    1.00
   3  12   0    4.70    4.10
   3  12   0   -0.50    0.90
   3  12   0   -1.20    1.00
  -4 -12   0   34.70    2.20
   4  12   0   38.30    2.30
   4  12   0   37.70    2.20
   5 -13   0    6.90    1.30
   5 -13   0    6.30    1.60
   5 -13   0    7.90    1.20
  -5  13   0    5.60    1.00
  -5  13   0    9.10    1.30
  -5  13   0    5.90    1.00
  -5  13   0    5.50    1.50
   4 -13   0  264.27    9.20
   4 -13   0  253.37    8.30
   4 -13   0  263.97    9.90
  -4  13   0  256.67    9.70
  -4  13   0  260.07    9.20
  -4  13   0  256.57    7.60
  -4  13   0  249.78    8.10
  -4  13   0  265.17    8.10
  -4  13   0  260.87    8.00
   3 -13   0    6.40    1.80
   3 -13   0    3.70    1.90
   3 -13   0    3.60    1.80
   3 -13   0    7.00    1.60
   3 -13   0    5.80    1.90
   3 -13   0    3.50    1.90
  -3  13   0    5.60    1.30
  -3  13   0    3.70    1.70
  -3  13   0    1.90    1.40
  -3  13   0    4.10    1.00
  -3  13   0    3.30    1.00
  -3  13   0    4.70    1.50
   2 -13   0   67.79    4.60
   2 -13   0   58.59    4.00
   2 -13   0   65.99    5.40
   2 -13   0   64.59    3.90
   2 -13   0   56.49    5.90
   2 -13   0   70.19    5.40
  -2  13   0   61.89    3.70
  -2  13   0   61.19    4.70
  -2  13   0   66.79    4.60
  -2  13   0   55.99    4.10
  -2  13   0   61.59    3.60
  -2  13   0   67.59    3.90
   1 -13   0   26.50    3.00
   1 -13   0   18.10    3.10
   1 -13   0   16.80    3.30
   1 -13   0   21.60    3.00
   1 -13   0   20.80    3.00
   1 -13   0   23.00    3.50
   1 -13   0   17.10    3.00
  -1  13   0   19.00    2.40
  -1  13   0   18.20    2.60
  -1  13   0   23.30    3.30
  -1  13   0   22.70    2.40
  -1  13   0   23.00    3.00
  -1  13   0   20.70    2.50
   0 -13   0    0.70    1.70
   0 -13   0    1.60    1.70
   0 -13   0    2.60    2.50
   0 -13   0    4.60    1.60
   0 -13   0    2.90    1.70
   0 -13   0    2.40    1.50
   0 -13   0    3.20    1.40
   0  13   0    3.10    2.40
   0  13   0    2.10    2.60
   0  13   0    0.20    2.70
   0  13   0    1.80    1.50
   0  13   0    1.10    1.10
   0  13   0    1.30    1.10
   0  13   0    0.70    0.90
  -1 -13   0   39.30    3.70
  -1 -13   0   38.70    3.90
  -1 -13   0   44.90    4.20
  -1 -13   0   37.40    3.80
  -1 -13   0   40.50    3.60
   1  13   0   41.50    3.90
   1  13   0   38.30    3.30
   1  13   0   41.70    3.40
   1  13   0   42.30    3.20
  -2 -13   0    2.00    1.40
  -2 -13   0    0.90    1.10
  -2 -13   0    1.10    1.40
  -2 -13   0    2.30    1.40
  -2 -13   0    0.00    1.00
   2  13   0   -0.60    1.00
   2  13   0   -0.70    0.80
   2  13   0    0.90    1.30
   2  13   0   -0.40    1.00
  -3 -13   0    5.00    1.20
  -3 -13   0    2.90    1.10
   3  13   0    6.20    1.40
   3  13   0    5.70    1.00
   3  13   0    7.50    1.30
   3  13   0    4.80    1.40
   5 -14   0   31.80    2.20
  -5  14   0   29.60    1.60
   4 -14   0   20.80    2.20
   4 -14   0   19.10    2.40
   4 -14   0   22.00    2.00
  -4  14   0   17.40    2.30
  -4  14   0   19.20    1.80
  -4  14   0   18.80    2.30
  -4  14   0   21.30    2.90
  -4  14   0   16.80    1.60
  -4  14   0   18.20    2.20
   3 -14   0    1.00    1.60
   3 -14   0    2.20    1.10
   3 -14   0    0.70    1.10
   3 -14   0   -0.40    1.20
  -3  14   0    1.70    0.80
  -3  14   0    2.60    1.10
  -3  14   0   -0.40    1.50
  -3  14   0    2.20    0.90
  -3  14   0    1.60    1.40
  -3  14   0    2.80    1.30
   2 -14   0   33.70    3.60
   2 -14   0   28.10    3.10
   2 -14   0   37.00    5.10
   2 -14   0   31.50    3.70
   2 -14   0   31.90    3.10
  -2  14   0   31.00    3.30
  -2  14   0   31.70    3.20
  -2  14   0   30.40    2.80
  -2  14   0   34.00    2.60
  -2  14   0   31.30    2.50
  -2  14   0   27.70    3.50
   1 -14   0    8.30    1.90
   1 -14   0    9.40    2.40
   1 -14   0   10.70    2.20
   1 -14   0    7.90    2.00
   1 -14   0    4.90    1.70
  -1  14   0    8.30    1.80
  -1  14   0    9.20    1.60
  -1  14   0    8.20    2.20
  -1  14   0   11.00    2.00
  -1  14   0    7.30    1.80
  -1  14   0    6.10    2.60
   0 -14   0    6.60    1.80
   0 -14   0    7.60    2.00
   0 -14   0    8.60    2.00
   0 -14   0    7.00    1.80
   0 -14   0    3.30    2.00
   0  14   0    7.20    1.80
   0  14   0    6.00    1.40
   0  14   0    8.10    1.60
   0  14   0    7.90    1.80
  -1 -14   0   24.40    2.80
  -1 -14   0   18.60    2.90
  -1 -14   0   22.80    2.80
  -1 -14   0   19.10    2.60
  -1 -14   0   21.50    2.70
   1  14   0   15.40    2.20
   1  14   0   14.60    2.00
   1  14   0   23.00    2.30
   1  14   0   17.20    2.40
  -2 -14   0    0.10    0.90
  -2 -14   0   -0.30    1.30
  -2 -14   0    0.60    1.50
  -2 -14   0   -1.00    0.90
   2  14   0    0.40    0.70
   2  14   0   -0.80    0.90
   2  14   0    1.90    1.10
   2  14   0    1.10    1.00
   4 -15   0    0.30    0.80
   4 -15   0    1.30    1.00
  -4  15   0    0.80    0.80
  -4  15   0   -0.20    0.50
  -4  15   0   -0.50    1.20
   3 -15   0   87.19    5.00
   3 -15   0   91.99    4.40
   3 -15   0   94.99    4.50
   3 -15   0   85.19    4.00
  -3  15   0   88.49    4.00
  -3  15   0   86.09    3.70
  -3  15   0   91.29    4.30
  -3  15   0   92.09    4.60
  -3  15   0   87.99    4.10
   2 -15   0    3.80    1.40
   2 -15   0    1.60    1.30
   2 -15   0    1.10    1.20
   2 -15   0    6.50    1.50
  -2  15   0    3.40    1.10
  -2  15   0    2.00    2.40
  -2  15   0    3.00    1.60
  -2  15   0    1.10    1.70
  -2  15   0    2.90    1.20
  -2  15   0    3.30    1.20
   1 -15   0   -3.00    1.30
   1 -15   0   -0.20    1.00
   1 -15   0    1.20    2.30
   1 -15   0    0.50    1.20
   1 -15   0    2.10    1.30
  -1  15   0    0.20    1.10
  -1  15   0   -3.00    1.40
  -1  15   0   -1.10    2.40
  -1  15   0    0.90    0.90
  -1  15   0   -1.00    0.80
   0 -15   0    4.80    1.90
   0 -15   0    3.00    1.20
   0 -15   0    1.90    1.60
   0 -15   0    4.00    1.70
   0 -15   0    1.60    1.40
   0  15   0    5.60    1.20
   0  15   0    3.30    1.40
   0  15   0    2.50    1.40
  -1 -15   0   14.40    1.90
  -1 -15   0   18.40    2.30
  -1 -15   0   17.30    2.30
   1  15   0   16.10    1.90
   1  15   0   16.40    2.10
   1  15   0   14.20    1.90
  -2 -15   0    3.80    1.00
  -2 -15   0    2.90    1.10
   2  15   0    2.30    0.70
   3 -16   0    3.60    1.10
  -3  16   0    5.50    1.00
  -3  16   0    4.40    0.80
   2 -16   0   23.00    2.40
   2 -16   0   26.70    2.40
  -2  16   0   26.80    2.10
  -2  16   0   21.20    2.00
   1 -16   0   40.20    3.00
   1 -16   0   44.40    3.20
  -1  16   0   42.90    2.70
  -1  16   0   43.80    2.50
  -1  16   0   33.10    3.40
   0 -16   0   42.40    3.20
   0 -16   0   50.49    3.20
   0  16   0   45.40    2.80
   0  16   0   51.89    2.70
   1  16  -1    2.40    0.70
  -1 -16   1    2.20    1.00
  -1 -16   1    2.20    1.30
   0  16  -1   -0.70    0.90
   0  16  -1   -0.20    0.70
   0 -16   1   -1.40    1.60
   0 -16   1   -0.10    0.80
   0 -16   1    0.90    1.60
  -1  16  -1    1.70    0.80
  -1  16  -1   -0.40    0.80
   1 -16   1   -3.10    1.40
   1 -16   1   -0.10    1.00
   1 -16   1    1.10    1.20
  -2  16  -1    0.60    0.70
  -2  16  -1    0.90    0.90
   2 -16   1    0.40    1.00
   2 -16   1   -1.60    1.30
   2 -16   1    0.70    0.90
   2 -16   1    1.70    1.20
  -3  16  -1   14.70    1.80
  -3  16  -1   14.00    1.50
   3 -16   1   16.20    1.90
   3 -16   1   12.80    1.80
   2  15  -1   48.70    2.40
  -2 -15   1   44.00    2.60
  -2 -15   1   49.20    2.80
   1  15  -1    2.60    1.30
   1  15  -1    6.20    1.60
   1  15  -1    3.00    1.10
   1  15  -1    2.50    1.00
   1  15  -1    5.60    3.70
  -1 -15   1    3.90    1.30
  -1 -15   1    2.00    1.20
  -1 -15   1    2.00    1.30
  -1 -15   1   -0.20    1.30
   0  15  -1    3.80    1.10
   0  15  -1    0.20    1.80
   0  15  -1    0.20    1.10
   0  15  -1    2.60    1.20
   0 -15   1    1.60    1.10
   0 -15   1    1.70    1.30
   0 -15   1    1.80    1.60
   0 -15   1    2.10    1.80
   0 -15   1    2.00    1.40
  -1  15  -1    7.60    1.50
  -1  15  -1    8.20    2.20
  -1  15  -1    9.60    1.60
   1 -15   1    9.30    2.10
   1 -15   1    8.90    1.90
   1 -15   1   10.00    1.90
   1 -15   1    7.70    1.90
  -2  15  -1    6.70    1.30
  -2  15  -1    7.80    1.90
  -2  15  -1    8.80    1.60
  -2  15  -1    7.50    2.00
  -2  15  -1    8.90    1.60
  -2  15  -1    7.10    2.70
   2 -15   1    7.40    1.60
   2 -15   1    5.50    1.60
   2 -15   1    5.90    1.40
   2 -15   1    9.20    1.60
  -3  15  -1    2.70    1.10
  -3  15  -1    0.30    1.30
  -3  15  -1   -0.20    0.80
  -3  15  -1    4.00    1.80
  -3  15  -1    0.00    0.70
   3 -15   1   -0.40    0.90
   3 -15   1   -0.50    0.90
   3 -15   1   -0.50    1.60
   3 -15   1    0.50    1.00
  -4  15  -1    8.30    1.60
  -4  15  -1    5.40    0.90
  -4  15  -1    4.50    1.00
   4 -15   1    4.40    1.20
   4 -15   1    6.10    1.20
   4 -15   1    5.80    1.40
   2  14  -1    3.20    1.30
   2  14  -1    1.60    0.90
   2  14  -1    5.10    5.00
   2  14  -1    2.60    1.00
   2  14  -1    3.50    1.20
  -2 -14   1    2.10    1.10
  -2 -14   1    2.60    1.10
  -2 -14   1    1.90    1.30
  -2 -14   1    1.50    1.20
   1  14  -1    0.10    0.90
   1  14  -1   -1.80    1.30
   1  14  -1   -0.80    1.10
   1  14  -1    0.80    1.00
  -1 -14   1    0.40    1.30
  -1 -14   1    1.40    1.30
  -1 -14   1    1.30    1.60
  -1 -14   1    1.80    1.00
  -1 -14   1    2.00    1.30
   0  14  -1    2.70    1.20
   0  14  -1    6.30    1.70
   0  14  -1    4.40    1.20
   0  14  -1    2.70    1.20
   0 -14   1    4.00    1.60
   0 -14   1    2.10    1.30
   0 -14   1    0.80    1.60
   0 -14   1    2.70    1.60
   0 -14   1   -0.30    1.60
   0 -14   1    5.00    1.70
  -1  14  -1   17.90    2.40
  -1  14  -1   19.60    2.80
  -1  14  -1   22.20    3.60
  -1  14  -1   20.40    2.30
  -1  14  -1   24.50    3.70
  -1  14  -1   24.90    2.60
   1 -14   1   26.40    5.00
   1 -14   1   21.70    3.20
   1 -14   1   22.80    2.90
   1 -14   1   19.70    2.70
   1 -14   1   18.30    2.80
  -2  14  -1   47.40    4.00
  -2  14  -1   48.50    4.30
  -2  14  -1   48.10    3.90
  -2  14  -1   51.99    3.50
  -2  14  -1   44.50    3.10
  -2  14  -1   48.80    3.20
   2 -14   1   48.40    4.20
   2 -14   1   49.00    5.80
   2 -14   1   40.30    4.00
   2 -14   1   46.00    3.40
   2 -14   1   45.00    3.90
  -3  14  -1   -0.10    0.70
  -3  14  -1   -1.10    1.60
  -3  14  -1    1.80    0.90
  -3  14  -1   -1.70    1.40
  -3  14  -1    0.00    0.80
  -3  14  -1    0.60    1.40
   3 -14   1    1.40    1.30
   3 -14   1    1.50    1.00
   3 -14   1   -1.00    0.90
   3 -14   1    3.90    1.70
  -4  14  -1    3.00    1.50
  -4  14  -1    7.00    1.20
  -4  14  -1    4.20    1.40
  -4  14  -1    6.80    1.90
  -4  14  -1    2.90    1.20
  -4  14  -1    4.80    1.00
   4 -14   1    4.50    1.40
   4 -14   1    7.90    1.70
   4 -14   1    3.50    1.10
  -5  14  -1    8.00    1.00
   5 -14   1    6.40    1.20
   3  13  -1   10.40    1.50
   3  13  -1   14.20    1.90
   3  13  -1   14.90    1.70
   3  13  -1   10.60    1.60
   3  13  -1   11.00    1.70
  -3 -13   1   13.60    1.90
  -3 -13   1   13.60    2.00
   2  13  -1    2.10    3.20
   2  13  -1    0.80    1.20
   2  13  -1   -1.60    1.10
   2  13  -1    1.80    1.30
   2  13  -1    1.10    1.00
   2  13  -1    1.10    0.80
  -2 -13   1    2.20    1.20
  -2 -13   1    1.00    1.10
  -2 -13   1    1.80    1.30
  -2 -13   1    1.50    1.20
  -2 -13   1    4.00    1.50
   1  13  -1   12.70    2.00
   1  13  -1   11.80    2.40
   1  13  -1   15.00    2.20
   1  13  -1   16.30    2.40
  -1 -13   1    9.40    2.20
  -1 -13   1   13.90    2.60
  -1 -13   1   11.50    2.30
   0  13  -1   -1.70    2.10
   0  13  -1    0.90    1.60
   0  13  -1    0.30    0.90
   0  13  -1    2.40    1.00
   0 -13   1    1.80    1.30
   0 -13   1   -1.90    1.60
   0 -13   1   -0.60    1.50
   0 -13   1    1.00    1.50
   0 -13   1    1.20    1.50
   0 -13   1    1.10    1.70
   0 -13   1    1.40    1.20
   0 -13   1   -4.20    2.30
  -1  13  -1   92.69    5.60
  -1  13  -1   87.69    6.50
  -1  13  -1   81.39    5.30
  -1  13  -1   91.39    4.60
  -1  13  -1   88.59    4.50
  -1  13  -1   85.79    4.60
  -1  13  -1   84.29    5.20
   1 -13   1   89.49    6.40
   1 -13   1   83.89    5.70
   1 -13   1   95.29    6.30
   1 -13   1   91.79    6.20
   1 -13   1   87.49    5.30
   1 -13   1   83.89    6.00
   1 -13   1   87.39    5.50
  -2  13  -1    2.50    0.90
  -2  13  -1    2.70    1.10
  -2  13  -1   -0.30    2.80
  -2  13  -1    3.80    1.60
  -2  13  -1    1.10    1.30
  -2  13  -1    2.90    1.60
  -2  13  -1    2.40    1.20
   2 -13   1   -1.30    1.80
   2 -13   1    2.20    1.60
   2 -13   1    0.10    1.40
   2 -13   1   -2.10    2.30
   2 -13   1    2.40    1.50
   2 -13   1    2.80    1.30
   2 -13   1    3.60    2.60
  -3  13  -1  187.38    6.90
  -3  13  -1  178.18    8.10
  -3  13  -1  186.18    6.50
  -3  13  -1  183.88    7.00
  -3  13  -1  185.68    6.70
   3 -13   1  165.38    7.90
   3 -13   1  179.88    9.00
   3 -13   1  196.58    8.00
   3 -13   1  185.18    8.90
   3 -13   1  194.78    8.10
   3 -13   1  184.98    7.30
  -4  13  -1    1.00    0.70
  -4  13  -1    1.90    1.40
  -4  13  -1    0.30    0.90
  -4  13  -1    0.60    0.70
  -4  13  -1    0.00    1.10
   4 -13   1   -0.20    1.10
   4 -13   1   -0.50    0.80
   4 -13   1    1.40    1.10
   4 -13   1   -1.30    1.00
  -5  13  -1   24.30    2.50
  -5  13  -1   27.40    2.00
  -5  13  -1   23.70    1.70
  -5  13  -1   22.80    1.80
   5 -13   1   23.00    2.20
   5 -13   1   23.60    2.60
   5 -13   1   23.40    2.00
   4  12  -1   -0.50    0.70
   4  12  -1    1.10    0.70
   4  12  -1    0.10    0.70
  -4 -12   1    0.80    0.90
   3  12  -1   13.90    2.00
   3  12  -1   12.50    2.00
   3  12  -1   11.30    1.70
   3  12  -1   14.40    4.90
   3  12  -1   13.30    1.90
   3  12  -1   10.80    2.00
   3  12  -1   13.50    2.10
  -3 -12   1   13.30    2.10
  -3 -12   1   12.90    2.30
  -3 -12   1   12.20    1.90
  -3 -12   1   11.20    2.00
   2  12  -1    4.90    1.70
   2  12  -1    8.80    4.00
   2  12  -1    4.60    1.40
   2  12  -1    8.60    1.90
   2  12  -1    6.10    1.60
   2  12  -1    7.80    1.70
  -2 -12   1    5.00    1.80
  -2 -12   1    6.00    2.50
  -2 -12   1    3.30    1.70
  -2 -12   1    5.00    2.00
  -2 -12   1    4.20    1.60
   1  12  -1   -3.50    1.60
   1  12  -1   -0.30    0.80
   1  12  -1    1.50    1.20
   1  12  -1    2.80    1.50
   1  12  -1   -1.10    0.90
  -1 -12   1   -1.40    1.50
  -1 -12   1    1.40    1.30
  -1 -12   1    2.50    1.60
  -1 -12   1   -2.70    1.40
  -1 -12   1    0.30    1.60
  -1 -12   1    3.50    2.10
   0  12  -1  178.98    8.00
   0  12  -1  172.98    7.80
   0  12  -1  160.38    6.80
   0  12  -1  175.98    7.00
   0  12  -1  177.78    7.00
   0  12  -1  177.58    7.60
   0  12  -1  162.08    8.00
   0 -12   1  189.98    8.40
   0 -12   1  173.98    7.30
   0 -12   1  186.78    8.60
   0 -12   1  172.28    7.90
   0 -12   1  183.78    8.30
   0 -12   1  166.68    8.80
   0 -12   1  184.88    9.00
   0 -12   1  183.28    8.00
  -1  12  -1   65.99    5.50
  -1  12  -1   67.39    4.80
  -1  12  -1   61.89    4.40
  -1  12  -1   64.79    3.70
  -1  12  -1   65.39    3.80
  -1  12  -1   66.99    4.70
  -1  12  -1   69.59    3.80
   1 -12   1   74.69    5.20
   1 -12   1   64.19    4.30
   1 -12   1   66.49    4.70
   1 -12   1   69.69    5.50
   1 -12   1   68.59    4.70
   1 -12   1   67.69    5.10
   1 -12   1   66.09    5.30
  -2  12  -1  137.09    6.90
  -2  12  -1  142.59    5.60
  -2  12  -1  119.09    8.00
  -2  12  -1  130.39    6.20
  -2  12  -1  133.59    5.50
  -2  12  -1  139.59    5.60
   2 -12   1  126.09    7.40
   2 -12   1  136.59    7.00
   2 -12   1  140.29    6.50
   2 -12   1  133.19    5.50
   2 -12   1  139.59    7.40
   2 -12   1  131.99    7.80
   2 -12   1  130.29    7.10
  -3  12  -1    9.60    1.60
  -3  12  -1    9.30    2.10
  -3  12  -1    7.50    3.40
  -3  12  -1    9.10    1.60
  -3  12  -1   11.90    1.60
  -3  12  -1    7.60    1.80
   3 -12   1    8.80    2.40
   3 -12   1    9.30    2.50
   3 -12   1    8.80    1.90
   3 -12   1    7.90    1.80
   3 -12   1   10.00    2.80
   3 -12   1    6.20    2.10
   3 -12   1    8.60    1.80
   3 -12   1    9.40    2.50
  -4  12  -1  195.98    8.50
  -4  12  -1  199.98    6.90
  -4  12  -1  191.68    6.60
  -4  12  -1  202.88    6.80
  -4  12  -1  203.88    7.10
   4 -12   1  196.78    9.10
   4 -12   1  199.38    8.90
   4 -12   1  210.88    9.20
   4 -12   1  208.98    7.80
   4 -12   1  215.48    8.30
  -5  12  -1   26.20    1.90
  -5  12  -1   27.80    2.10
  -5  12  -1   27.40    2.40
  -5  12  -1   28.80    2.10
  -5  12  -1   23.90    3.00
   5 -12   1   26.90    2.90
   5 -12   1   27.80    2.90
   5 -12   1   28.10    2.60
   5 -12   1   27.20    2.30
   4  11  -1   -1.30    1.00
   4  11  -1    0.90    0.70
   4  11  -1    1.20    1.20
   4  11  -1    0.80    0.90
   4  11  -1    1.40    1.10
   4  11  -1    2.40    0.90
  -4 -11   1    1.00    1.20
  -4 -11   1    1.20    1.20
  -4 -11   1   -0.40    1.10
  -4 -11   1    1.60    1.10
   3  11  -1   38.80    3.60
   3  11  -1   39.90    3.10
   3  11  -1   43.30    3.30
   3  11  -1   42.10    3.40
   3  11  -1   45.10    3.90
  -3 -11   1   41.00    3.80
  -3 -11   1   41.10    3.60
  -3 -11   1   41.10    4.20
  -3 -11   1   39.60    3.60
   2  11  -1    3.00    1.50
   2  11  -1   -0.30    0.90
   2  11  -1   -0.60    1.10
   2  11  -1   -0.40    1.10
   2  11  -1    0.80    1.80
  -2 -11   1    2.00    1.40
  -2 -11   1   -3.60    1.90
  -2 -11   1   -2.60    1.30
  -2 -11   1   -0.80    1.40
  -2 -11   1    1.30    2.10
  -2 -11   1    0.30    1.40
   1  11  -1   22.20    2.50
   1  11  -1   24.30    2.90
   1  11  -1   24.10    2.60
   1  11  -1   15.40    2.60
   1  11  -1   18.20    2.90
   1  11  -1   22.80    4.40
  -1 -11   1   21.60    3.20
  -1 -11   1   22.80    3.50
  -1 -11   1   18.70    3.20
  -1 -11   1   15.90    2.60
  -1 -11   1   24.40    3.40
  -1 -11   1   20.20    3.10
  -1 -11   1   17.50    3.00
   0  11  -1    6.70    2.00
   0  11  -1    2.80    1.40
   0  11  -1    3.70    2.00
   0  11  -1    3.70    1.30
   0  11  -1    4.80    2.00
   0  11  -1    3.50    2.60
   0  11  -1    3.80    1.30
   0  11  -1    6.50    1.40
   0  11  -1    6.20    1.90
   0 -11   1    6.10    2.30
   0 -11   1   -0.50    1.70
   0 -11   1    7.30    2.30
   0 -11   1    6.80    1.90
   0 -11   1    2.30    1.70
   0 -11   1    5.40    1.60
   0 -11   1    5.70    2.20
   0 -11   1    2.90    1.50
  -1  11  -1   85.49    5.10
  -1  11  -1   84.19    4.10
  -1  11  -1   84.19    5.00
  -1  11  -1   85.29    4.90
  -1  11  -1   87.69    4.20
  -1  11  -1   81.99    6.00
  -1  11  -1   83.79    5.30
  -1  11  -1   91.19    4.40
  -1  11  -1   85.39    6.20
   1 -11   1   89.69    5.20
   1 -11   1   86.59    5.30
   1 -11   1   88.79    6.30
   1 -11   1   77.99    4.60
   1 -11   1   83.69    6.00
   1 -11   1   87.09    6.20
   1 -11   1   89.59    5.30
   1 -11   1   89.59    5.40
   1 -11   1   91.09    5.70
  -2  11  -1    6.80    1.80
  -2  11  -1    6.20    2.60
  -2  11  -1   11.00    1.70
  -2  11  -1   11.50    1.60
  -2  11  -1   10.50    1.60
  -2  11  -1    6.70    1.80
   2 -11   1    9.70    2.40
   2 -11   1   10.10    2.00
   2 -11   1   11.50    2.00
   2 -11   1    8.60    2.10
   2 -11   1   10.60    2.00
   2 -11   1    9.90    2.70
   2 -11   1    9.50    2.10
  -3  11  -1   35.70    2.90
  -3  11  -1   31.70    3.10
  -3  11  -1   37.60    2.70
  -3  11  -1   34.70    2.70
  -3  11  -1   38.60    3.70
  -3  11  -1   47.80    5.50
   3 -11   1   31.50    4.10
   3 -11   1   38.90    4.20
   3 -11   1   40.40    4.30
   3 -11   1   31.70    3.40
   3 -11   1   37.20    4.40
   3 -11   1   37.00    3.10
  -4  11  -1  236.28    7.80
  -4  11  -1  224.58    7.60
  -4  11  -1  231.88    9.50
  -4  11  -1  239.68    8.20
  -4  11  -1  236.28    7.80
   4 -11   1  232.18   10.20
   4 -11   1  236.88   10.30
   4 -11   1  228.48    8.70
   4 -11   1  229.98   10.00
   4 -11   1  224.98    7.40
  -5  11  -1    0.10    0.80
  -5  11  -1    1.90    0.80
  -5  11  -1   -2.70    1.40
  -5  11  -1   -1.10    0.60
  -5  11  -1   -0.40    0.90
   5 -11   1    1.30    1.50
   5 -11   1    0.40    1.20
   5 -11   1    0.10    0.80
   5 -11   1    0.70    1.00
   5 -11   1    1.20    1.10
  -6  11  -1    1.90    0.80
  -6  11  -1    2.50    1.40
  -6  11  -1    4.30    1.80
  -6  11  -1    4.20    0.80
   6 -11   1    3.00    0.80
   4  10  -1   27.00    2.60
   4  10  -1   21.20    2.40
   4  10  -1   25.40    3.30
   4  10  -1   31.00    2.80
   4  10  -1   30.30    2.80
   4  10  -1   25.60    2.20
   4  10  -1   27.70    2.70
  -4 -10   1   24.20    2.80
  -4 -10   1   20.60    2.80
  -4 -10   1   26.70    2.80
   3  10  -1   52.89    3.80
   3  10  -1   54.29    3.90
   3  10  -1   47.00    8.10
   3  10  -1   54.19    3.90
   3  10  -1   50.59    4.30
   3  10  -1   41.30    5.80
   3  10  -1   55.59    4.60
  -3 -10   1   58.59    4.50
  -3 -10   1   57.49    4.60
  -3 -10   1   56.19    4.80
  -3 -10   1   54.79    4.40
   2  10  -1  139.49    9.50
   2  10  -1  152.98    6.60
   2  10  -1  154.78    7.70
   2  10  -1  150.48    6.70
   2  10  -1  143.89    7.50
   2  10  -1  145.89    6.80
  -2 -10   1  152.88    7.90
  -2 -10   1  139.39    7.30
  -2 -10   1  150.68    7.70
  -2 -10   1  150.88    7.80
  -2 -10   1  144.39    7.50
  -2 -10   1  146.49    7.10
   1  10  -1  105.99    7.20
   1  10  -1   97.39    5.70
   1  10  -1  103.79    5.30
   1  10  -1  105.79    6.00
   1  10  -1  106.29    5.00
   1  10  -1  107.79    5.20
   1  10  -1  104.79    5.70
  -1 -10   1  108.59    7.20
  -1 -10   1  114.09    5.70
  -1 -10   1   96.09    5.90
  -1 -10   1  108.49    7.30
  -1 -10   1  108.89    6.60
  -1 -10   1  108.79    6.20
  -1 -10   1  111.79    6.50
  -1 -10   1  103.69    6.70
  -1 -10   1  107.59    6.20
   0  10  -1   57.89    4.90
   0  10  -1   53.39    3.90
   0  10  -1   57.69    3.90
   0  10  -1   59.39    3.30
   0  10  -1   53.39    3.80
   0  10  -1   58.39    3.30
   0  10  -1   58.79    4.00
   0  10  -1   53.79    4.60
   0 -10   1   59.29    5.20
   0 -10   1   58.59    4.10
   0 -10   1   57.09    4.20
   0 -10   1   56.49    4.10
   0 -10   1   60.99    4.10
   0 -10   1   60.29    5.10
   0 -10   1   65.39    5.20
   0 -10   1   62.99    4.50
  -1  10  -1    5.70    1.40
  -1  10  -1    6.50    1.10
  -1  10  -1    6.60    1.60
  -1  10  -1    7.30    2.00
  -1  10  -1    4.90    1.00
  -1  10  -1    6.40    2.00
  -1  10  -1    6.20    1.50
  -1  10  -1    7.00    1.70
   1 -10   1    3.90    2.20
   1 -10   1    3.50    1.30
   1 -10   1    4.80    1.50
   1 -10   1    4.30    1.30
   1 -10   1    2.30    1.70
   1 -10   1    4.20    2.90
   1 -10   1    3.70    1.60
   1 -10   1    6.50    2.40
   1 -10   1    4.10    1.60
  -2  10  -1   63.39    4.10
  -2  10  -1   63.29    3.30
  -2  10  -1   64.59    4.30
  -2  10  -1   54.39    4.90
  -2  10  -1   62.19    3.80
  -2  10  -1   66.29    4.90
  -2  10  -1   65.59    3.30
   2 -10   1   64.69    4.30
   2 -10   1   60.99    3.60
   2 -10   1   69.39    5.40
   2 -10   1   57.59    4.20
   2 -10   1   74.29    5.40
   2 -10   1   67.49    4.80
  -3  10  -1  143.89    6.10
  -3  10  -1  155.38    5.70
  -3  10  -1  166.08    9.00
  -3  10  -1  156.48    5.90
  -3  10  -1  150.08    9.00
  -3  10  -1  153.38    6.20
   3 -10   1  155.48    6.20
   3 -10   1  161.18    6.80
   3 -10   1  159.88    7.90
   3 -10   1  159.18    8.30
   3 -10   1  156.88    7.40
   3 -10   1  149.88    8.30
  -4  10  -1   20.50    2.10
  -4  10  -1   20.30    2.10
  -4  10  -1   14.10    3.20
  -4  10  -1   21.00    2.50
  -4  10  -1   18.50    2.40
   4 -10   1   19.20    2.70
   4 -10   1   23.60    2.50
   4 -10   1   23.40    3.50
   4 -10   1   21.20    3.90
   4 -10   1   14.40    2.80
  -5  10  -1    3.70    1.00
  -5  10  -1    3.10    1.00
  -5  10  -1    5.20    1.30
  -5  10  -1    6.60    1.50
   5 -10   1    4.00    1.30
   5 -10   1    4.90    1.80
   5 -10   1    5.40    1.20
   5 -10   1    5.20    2.60
   5 -10   1    2.20    1.90
  -6  10  -1    8.50    1.20
  -6  10  -1    6.20    1.10
  -6  10  -1    6.00    0.90
   6 -10   1    5.20    1.10
   6 -10   1    7.50    1.50
   5   9  -1    0.30    1.00
   5   9  -1   -0.30    1.10
   5   9  -1   -0.20    0.80
   4   9  -1    6.30    1.90
   4   9  -1    8.60    1.50
   4   9  -1    6.90    4.20
   4   9  -1    9.10    1.80
   4   9  -1    8.20    2.00
   4   9  -1    7.40    1.70
   4   9  -1    7.00    1.80
   4   9  -1    7.10    1.50
  -4  -9   1    7.00    1.80
  -4  -9   1   11.90    2.50
  -4  -9   1    7.40    1.90
   3   9  -1   21.90    3.30
   3   9  -1   27.60    3.60
   3   9  -1   25.30    2.80
   3   9  -1   21.10    2.80
   3   9  -1   25.40    2.90
  -3  -9   1   26.50    3.50
  -3  -9   1   29.90    3.80
  -3  -9   1   26.60    3.50
  -3  -9   1   25.70    3.50
  -3  -9   1   26.50    3.80
  -3  -9   1   26.80    3.60
   2   9  -1    7.00    1.80
   2   9  -1    4.20    1.40
   2   9  -1    5.30    2.80
   2   9  -1    2.00    1.30
   2   9  -1    2.80    1.20
   2   9  -1    2.70    1.10
  -2  -9   1    4.10    1.40
  -2  -9   1    7.80    2.10
  -2  -9   1    5.20    1.80
  -2  -9   1    5.30    2.30
  -2  -9   1    2.50    1.20
   1   9  -1  435.66   12.20
   1   9  -1  410.96   12.30
   1   9  -1  459.65   13.30
   1   9  -1  409.66   12.40
   1   9  -1  436.86   12.00
   1   9  -1  423.96   12.50
   1   9  -1  455.75   15.30
   1   9  -1  424.16   13.30
  -1  -9   1  444.16   15.20
  -1  -9   1  421.46   13.30
  -1  -9   1  437.56   14.30
  -1  -9   1  456.65   15.70
  -1  -9   1  428.46   11.90
  -1  -9   1  449.86   12.90
  -1  -9   1  445.66   13.50
  -1  -9   1  443.86   14.50
  -1  -9   1  409.96   13.30
   0   9  -1    0.50    0.50
   0   9  -1    0.10    0.50
   0   9  -1   -0.20    1.00
   0   9  -1    0.40    0.70
   0   9  -1    1.30    1.00
   0   9  -1    0.80    1.20
   0  -9   1    0.90    1.20
   0  -9   1    0.40    0.60
   0  -9   1    0.20    1.00
   0  -9   1   -0.60    1.10
   0  -9   1   -2.50    1.40
   0  -9   1    1.60    1.40
   0  -9   1    0.30    1.40
   0  -9   1    2.20    1.90
  -1   9  -1   84.49    3.50
  -1   9  -1   83.89    4.80
  -1   9  -1   82.19    4.50
  -1   9  -1   91.19    4.60
  -1   9  -1   85.09    3.50
  -1   9  -1   85.99    5.00
   1  -9   1   81.09    4.40
   1  -9   1   86.99    4.90
   1  -9   1   86.39    5.40
   1  -9   1   86.49    4.70
   1  -9   1   88.69    6.00
   1  -9   1   81.99    4.70
   1  -9   1   90.79    4.70
   1  -9   1   85.19    5.40
  -2   9  -1   19.80    2.60
  -2   9  -1   20.30    2.90
  -2   9  -1   16.30    3.60
  -2   9  -1   22.70    1.80
  -2   9  -1   18.30    2.20
  -2   9  -1   17.60    1.80
   2  -9   1   17.80    2.20
   2  -9   1   15.50    2.40
   2  -9   1   20.90    2.70
   2  -9   1   15.50    2.90
   2  -9   1   18.60    2.40
  -3   9  -1   25.20    3.90
  -3   9  -1   33.20    2.40
  -3   9  -1   24.70    3.00
  -3   9  -1   30.10    2.80
  -3   9  -1   24.50    3.80
  -3   9  -1   32.40    2.40
   3  -9   1   23.50    2.90
   3  -9   1   27.90    3.20
   3  -9   1   29.80    3.10
   3  -9   1   30.30    3.80
   3  -9   1   23.40    2.70
  -4   9  -1    0.00    0.70
  -4   9  -1   -0.40    1.00
  -4   9  -1    1.40    2.10
  -4   9  -1   -0.70    0.60
  -4   9  -1   -3.60    3.60
  -4   9  -1   -0.40    0.90
   4  -9   1    0.10    2.00
   4  -9   1    0.80    1.30
   4  -9   1    1.60    1.10
   4  -9   1   -1.50    1.60
   4  -9   1    2.00    2.20
   4  -9   1    1.20    1.10
   4  -9   1   -1.60    1.40
  -5   9  -1   37.20    2.90
  -5   9  -1   35.20    2.60
  -5   9  -1   38.90    2.70
  -5   9  -1   34.10    2.80
   5  -9   1   31.20    3.10
   5  -9   1   37.30    4.00
   5  -9   1   32.60    2.80
   5  -9   1   36.70    4.70
   5  -9   1   35.90    4.00
  -6   9  -1   -0.50    0.70
  -6   9  -1    0.00    0.80
  -6   9  -1    1.00    0.60
   6  -9   1   -1.70    0.80
   6  -9   1   -0.60    1.30
   6  -9   1   -0.10    0.70
   5   8  -1    0.90    1.00
   5   8  -1   -2.10    1.00
   5   8  -1   -1.80    0.70
   5   8  -1   -1.10    0.80
   5   8  -1   -1.00    3.80
   5   8  -1   -0.60    0.80
  -5  -8   1   -1.50    1.00
  -5  -8   1    0.50    1.70
   4   8  -1   21.50    3.20
   4   8  -1   16.40    2.70
   4   8  -1   27.10    2.60
   4   8  -1   27.00    3.20
   4   8  -1   22.30    2.60
   4   8  -1   17.50    2.50
  -4  -8   1   22.20    3.50
  -4  -8   1   20.20    2.90
  -4  -8   1   23.30    3.10
   3   8  -1   38.10    6.60
   3   8  -1   28.80    4.90
   3   8  -1   36.50    3.20
   3   8  -1   38.50    4.00
   3   8  -1   44.20    4.20
   3   8  -1   30.70    3.90
   3   8  -1   35.50    3.30
   3   8  -1   34.90    3.50
  -3  -8   1   34.40    4.40
  -3  -8   1   40.70    3.80
  -3  -8   1   40.60    4.40
  -3  -8   1   37.90    4.20
  -3  -8   1   42.90    4.30
  -3  -8   1   33.10    4.10
   2   8  -1   54.79    4.20
   2   8  -1   57.99    3.60
   2   8  -1   58.89    4.90
   2   8  -1   57.19    3.70
   2   8  -1   53.29    4.00
   2   8  -1   61.09    4.80
  -2  -8   1   66.69    4.90
  -2  -8   1   59.39    4.90
  -2  -8   1   58.19    3.70
  -2  -8   1   51.89    4.80
  -2  -8   1   59.29    5.10
  -2  -8   1   61.09    4.80
  -2  -8   1   55.19    5.10
   1   8  -1   48.50    4.00
   1   8  -1   42.90    2.80
   1   8  -1   40.60    3.30
   1   8  -1   37.30    3.80
   1   8  -1   44.40    2.80
   1   8  -1   43.70    3.20
  -1  -8   1   50.29    3.20
  -1  -8   1   43.90    4.30
  -1  -8   1   46.40    3.90
  -1  -8   1   40.70    3.00
  -1  -8   1   49.30    3.90
  -1  -8   1   46.80    4.40
  -1  -8   1   46.40    4.70
   0   8  -1   29.80    2.70
   0   8  -1   30.40    1.90
   0   8  -1   30.60    2.30
   0   8  -1   33.80    2.10
   0   8  -1   30.60    2.50
   0   8  -1   33.00    3.00
   0  -8   1   34.10    2.50
   0  -8   1   30.70    2.50
   0  -8   1   31.10    3.20
   0  -8   1   26.80    3.30
  -1   8  -1   96.89    4.50
  -1   8  -1  101.89    5.00
  -1   8  -1   93.19    3.60
  -1   8  -1   95.59    3.40
  -1   8  -1   99.99    4.70
   1  -8   1   97.59    4.50
   1  -8   1   96.49    4.60
   1  -8   1   80.49    5.30
   1  -8   1   90.79    4.90
  -2   8  -1   10.90    1.30
  -2   8  -1   12.20    1.90
  -2   8  -1   10.50    1.50
   2  -8   1   15.50    2.20
   2  -8   1   12.50    1.70
   2  -8   1    9.60    1.90
   2  -8   1   12.20    2.50
   2  -8   1   13.30    1.90
   2  -8   1    8.40    2.10
  -3   8  -1   84.39    4.50
  -3   8  -1   93.79    3.90
  -3   8  -1   89.09    5.90
  -3   8  -1   85.69    4.70
  -3   8  -1   76.29    5.90
  -3   8  -1   89.69    4.10
   3  -8   1   94.69    6.50
   3  -8   1   90.19    4.60
   3  -8   1   96.99    6.00
   3  -8   1   93.09    4.90
   3  -8   1  103.09    6.20
   3  -8   1   94.39    5.40
  -4   8  -1   32.10    2.60
  -4   8  -1   28.60    4.40
  -4   8  -1   34.10    3.50
  -4   8  -1   24.70    4.90
  -4   8  -1   28.10    2.90
  -4   8  -1   25.90    2.90
  -4   8  -1   30.10    2.40
  -4   8  -1   24.50    4.10
   4  -8   1   27.90    3.10
   4  -8   1   21.60    3.50
   4  -8   1   29.30    3.00
   4  -8   1   29.90    3.90
   4  -8   1   24.20    5.70
   4  -8   1   25.90    4.00
   4  -8   1   27.60    3.90
   4  -8   1   28.30    3.30
  -5   8  -1  169.58    7.40
  -5   8  -1  179.78    6.50
  -5   8  -1  181.68    7.20
  -5   8  -1  157.18   11.90
  -5   8  -1  187.18    6.80
  -5   8  -1  183.98    6.80
  -5   8  -1  166.28    7.40
   5  -8   1  176.48    8.10
   5  -8   1  185.38    9.00
   5  -8   1  173.38    8.50
   5  -8   1  190.28    8.10
   5  -8   1  166.88   13.30
   5  -8   1  181.98    7.10
  -6   8  -1    2.70    0.90
  -6   8  -1    1.60    0.90
  -6   8  -1    1.50    0.70
  -6   8  -1    3.00    1.90
  -6   8  -1   -0.80    1.40
   6  -8   1    3.90    1.40
   6  -8   1    0.40    0.70
   5   7  -1    3.40    1.20
   5   7  -1    7.50    3.90
   5   7  -1    2.00    1.10
   5   7  -1    5.90    3.40
   5   7  -1    1.40    0.90
   5   7  -1    2.20    1.20
   5   7  -1    0.30    0.90
   5   7  -1   -0.80    1.70
  -5  -7   1    1.80    1.30
  -5  -7   1    2.60    1.90
   4   7  -1   21.50    2.40
   4   7  -1   17.20    4.00
   4   7  -1   17.10    2.60
   4   7  -1   20.20    3.10
   4   7  -1   14.20    5.20
   4   7  -1   21.00    2.80
   4   7  -1   21.50    4.70
   4   7  -1   16.50    2.90
   4   7  -1   24.50    2.70
  -4  -7   1   20.20    3.20
  -4  -7   1   13.50    2.60
  -4  -7   1   23.80    3.60
   3   7  -1    2.60    1.80
   3   7  -1    2.70    1.80
   3   7  -1    1.90    1.10
   3   7  -1    3.60    2.00
   3   7  -1    2.40    2.50
   3   7  -1    3.80    1.10
   3   7  -1   -0.70    1.20
   3   7  -1    2.50    1.70
  -3  -7   1   -4.10    2.60
  -3  -7   1    1.50    1.30
  -3  -7   1    3.60    1.60
  -3  -7   1   -0.40    2.70
  -3  -7   1   -0.20    1.50
  -3  -7   1    2.60    2.50
  -3  -7   1    3.90    1.80
   2   7  -1   89.19    4.90
   2   7  -1   95.99    5.70
   2   7  -1   82.09    5.60
   2   7  -1   86.19    4.30
   2   7  -1   93.49    4.60
   2   7  -1   97.79    5.30
  -2  -7   1  100.89    4.70
  -2  -7   1   92.49    5.90
  -2  -7   1   89.29    6.10
  -2  -7   1   96.39    5.90
  -2  -7   1  100.49    6.00
  -2  -7   1   99.99    6.10
  -2  -7   1  105.99    5.70
   1   7  -1   36.10    2.50
   1   7  -1   31.20    2.60
   1   7  -1   37.00    2.30
   1   7  -1   34.90    3.10
   1   7  -1   36.00    2.70
  -1  -7   1   37.20    4.30
  -1  -7   1   32.80    3.50
  -1  -7   1   36.90    2.40
  -1  -7   1   36.10    2.50
  -1  -7   1   29.70    3.50
   0   7  -1 1018.80   22.90
   0   7  -1 1008.70   23.00
   0   7  -1 1023.70   24.30
   0  -7   1 1033.50   23.20
   0  -7   1 1028.20   28.80
   0  -7   1 1063.29   25.10
   0  -7   1 1033.40   24.90
   0  -7   1 1006.90   22.90
  -1   7  -1    1.80    0.60
  -1   7  -1    1.20    0.70
  -1   7  -1    2.40    0.70
   1  -7   1    1.00    0.90
   1  -7   1   -1.10    1.00
   1  -7   1    2.10    0.70
  -2   7  -1    7.80    1.60
  -2   7  -1    9.00    1.40
  -2   7  -1    7.10    1.10
   2  -7   1    9.00    1.50
   2  -7   1    8.40    3.00
   2  -7   1    7.20    1.40
  -3   7  -1    7.30    1.70
  -3   7  -1    8.50    1.30
  -3   7  -1    6.90    1.90
  -3   7  -1   10.30    1.70
  -3   7  -1    5.60    2.40
  -3   7  -1    6.50    1.90
  -3   7  -1    5.30    1.00
  -3   7  -1    6.10    1.70
   3  -7   1    6.80    2.30
   3  -7   1    6.90    1.70
   3  -7   1    7.30    2.30
   3  -7   1    8.90    1.40
   3  -7   1    9.00    3.50
   3  -7   1    5.40    2.40
   3  -7   1    7.20    1.30
   3  -7   1    9.80    2.00
  -4   7  -1   31.10    3.20
  -4   7  -1   26.10    3.00
  -4   7  -1   29.30    4.40
  -4   7  -1   33.40    2.90
  -4   7  -1   32.30    2.50
  -4   7  -1   28.30    4.10
  -4   7  -1   28.20    3.60
  -4   7  -1   25.50    2.40
   4  -7   1   30.20    3.30
   4  -7   1   32.00    7.20
   4  -7   1   26.10    3.50
   4  -7   1   34.00    3.10
   4  -7   1   27.10    4.10
   4  -7   1   27.30    3.90
   4  -7   1   28.00    3.00
   4  -7   1   35.80    3.60
  -5   7  -1  100.39    5.60
  -5   7  -1   94.49    5.70
  -5   7  -1  108.19    4.80
  -5   7  -1  103.09    5.30
  -5   7  -1  108.09    5.10
  -5   7  -1  102.39    4.80
  -5   7  -1   82.29    8.30
   5  -7   1   84.49   10.10
   5  -7   1   94.59    6.30
   5  -7   1   92.09    6.20
   5  -7   1  109.89    5.80
   5  -7   1  100.39    6.70
   5  -7   1  106.59    5.70
   5  -7   1   98.59    5.40
  -6   7  -1   22.50    3.10
  -6   7  -1   22.50    2.10
  -6   7  -1   25.60    2.30
  -6   7  -1   20.60    2.70
  -6   7  -1   17.30    2.10
  -6   7  -1   19.20    1.90
   6  -7   1   19.80    2.20
   6  -7   1   21.20    2.60
   6  -7   1   26.30    2.90
   6  -7   1   21.90    5.60
   6   6  -1    0.50    1.10
   6   6  -1    3.40    0.90
   6   6  -1    2.40    1.10
   6   6  -1    1.60    0.80
  -6  -6   1    4.20    1.20
   5   6  -1   66.79    3.70
   5   6  -1   73.59    4.60
   5   6  -1   65.99    4.50
   5   6  -1   64.49    3.40
   5   6  -1   67.89    4.50
   5   6  -1   70.89    6.60
   5   6  -1   68.19    4.50
  -5  -6   1   63.19    5.00
  -5  -6   1   68.99    4.70
   4   6  -1    1.40    1.20
   4   6  -1    3.70    3.00
   4   6  -1    3.80    1.20
   4   6  -1    0.50    1.00
   4   6  -1    0.30    1.50
   4   6  -1    2.60    1.30
   4   6  -1    0.80    1.30
   4   6  -1   -3.30    3.60
   4   6  -1    2.10    2.60
  -4  -6   1   -0.70    1.90
  -4  -6   1    4.30    1.80
  -4  -6   1    2.00    1.80
  -4  -6   1    4.00    1.70
  -4  -6   1    1.50    1.50
  -4  -6   1   -0.20    1.70
   3   6  -1   31.30    3.20
   3   6  -1   30.60    2.90
   3   6  -1   23.90    6.20
   3   6  -1   31.80    3.70
   3   6  -1   27.80    3.50
   3   6  -1   32.50    2.80
   3   6  -1   31.30    3.80
   3   6  -1   32.60    3.80
  -3  -6   1   25.10    4.30
  -3  -6   1   33.70    4.10
  -3  -6   1   36.30    3.90
  -3  -6   1   36.70    5.20
  -3  -6   1   34.00    2.80
  -3  -6   1   31.20    3.50
  -3  -6   1   27.20    2.90
  -3  -6   1   36.20    4.30
  -3  -6   1   32.70    3.70
   2   6  -1   94.69    4.40
   2   6  -1  100.69    5.10
   2   6  -1  101.09    4.30
   2   6  -1   97.59    5.50
  -2  -6   1   95.39    4.20
  -2  -6   1   97.89    5.80
  -2  -6   1   98.29    4.30
  -2  -6   1   96.09    3.80
  -2  -6   1   86.89    5.20
  -2  -6   1  105.09    6.00
  -2  -6   1   88.39    6.60
  -2  -6   1   95.99    5.90
   1   6  -1  312.47    9.10
   1   6  -1  308.87    8.60
   1   6  -1  300.27    9.80
   1   6  -1  302.27    8.00
   1   6  -1  287.17    8.40
   1   6  -1  290.87    8.20
  -1  -6   1  312.07    8.00
  -1  -6   1  308.07    8.50
  -1  -6   1  325.97   12.50
  -1  -6   1  313.57   10.50
  -1  -6   1  291.97   10.20
   0   6  -1 2114.59   44.10
   0   6  -1 2084.79   44.40
   0   6  -1 2132.59   45.40
   0  -6   1 2147.19   44.40
   0  -6   1 2195.08   49.00
   0  -6   1 2244.38   46.40
   0  -6   1 2131.29   44.50
  -1   6  -1   44.20    2.30
  -1   6  -1   53.59    2.90
  -1   6  -1   49.20    2.60
   1  -6   1   50.89    2.80
   1  -6   1   46.60    3.00
   1  -6   1   49.30    2.50
  -2   6  -1  290.27    8.70
  -2   6  -1  309.97    9.70
  -2   6  -1  301.77    8.10
  -2   6  -1  287.27    7.50
  -2   6  -1  295.77    9.30
  -2   6  -1  284.27    7.80
   2  -6   1  268.17   13.00
   2  -6   1  305.07    9.10
   2  -6   1  305.97    8.90
   2  -6   1  301.57    8.60
  -3   6  -1   57.19    2.90
  -3   6  -1   53.49    4.10
  -3   6  -1   62.69    3.30
  -3   6  -1   62.39    3.50
   3  -6   1   61.59    3.90
   3  -6   1   67.29    4.10
   3  -6   1   59.79    3.60
   3  -6   1   60.19    4.80
   3  -6   1   51.19    4.10
   3  -6   1   65.49    3.70
  -4   6  -1   22.00    2.40
  -4   6  -1   22.80    2.70
  -4   6  -1   26.30    3.20
  -4   6  -1   25.30    2.70
  -4   6  -1   26.90    3.80
  -4   6  -1   32.20    4.20
  -4   6  -1   25.40    2.30
  -4   6  -1   25.00    3.10
   4  -6   1   22.40    3.50
   4  -6   1   21.40    3.30
   4  -6   1   25.60    3.00
   4  -6   1   24.20    2.80
   4  -6   1   19.60    3.20
   4  -6   1   20.10    2.60
   4  -6   1   18.70    3.10
  -5   6  -1   78.19    5.00
  -5   6  -1   71.59    5.10
  -5   6  -1   76.59    4.40
  -5   6  -1   82.49    4.20
  -5   6  -1   74.59    4.10
  -5   6  -1   58.39    7.70
  -5   6  -1   73.59    4.80
   5  -6   1   75.19    5.90
   5  -6   1   79.99    5.60
   5  -6   1   79.19    5.10
   5  -6   1   76.49    5.80
   5  -6   1   84.39    4.90
   5  -6   1   77.09    5.20
  -6   6  -1   -0.20    1.50
  -6   6  -1    1.90    1.40
  -6   6  -1    0.60    0.80
  -6   6  -1    0.40    1.60
  -6   6  -1    1.20    0.90
  -6   6  -1    1.30    0.70
   6  -6   1    2.50    1.00
   6  -6   1    1.20    1.00
   6  -6   1    0.70    1.00
   6  -6   1    1.30    3.40
  -7   6  -1    1.80    0.70
   7  -6   1    2.20    0.80
   7  -6   1    1.20    0.70
   6   5  -1   -0.60    0.90
   6   5  -1    0.30    1.00
   6   5  -1    1.40    0.80
   6   5  -1    1.30    0.80
  -6  -5   1   -0.50    1.10
   5   5  -1    0.00    1.00
   5   5  -1   -1.20    1.00
   5   5  -1    0.30    1.10
   5   5  -1   -0.50    1.00
   5   5  -1   -0.80    1.40
   5   5  -1    2.60    3.40
   5   5  -1    0.00    0.90
   5   5  -1    0.10    2.70
  -5  -5   1    0.50    1.40
  -5  -5   1    2.70    1.60
  -5  -5   1   -2.40    1.70
  -5  -5   1    0.30    1.20
   4   5  -1    5.60    1.60
   4   5  -1    4.70    2.30
   4   5  -1    7.90    3.50
   4   5  -1    4.00    1.60
   4   5  -1    2.80    1.30
   4   5  -1    6.20    3.30
   4   5  -1    4.80    1.70
   4   5  -1    1.20    1.20
  -4  -5   1    8.20    2.20
  -4  -5   1    3.80    1.70
  -4  -5   1    2.60    1.30
  -4  -5   1    0.90    1.80
  -4  -5   1    3.70    2.50
  -4  -5   1    5.20    1.70
  -4  -5   1   -3.00    2.80
  -4  -5   1    1.10    1.60
   3   5  -1  145.29    7.10
   3   5  -1  140.79    7.30
   3   5  -1  146.19    7.20
   3   5  -1  139.49    6.80
   3   5  -1  138.69    5.80
   3   5  -1  141.29    5.90
   3   5  -1  141.79    6.20
   3   5  -1  140.99   11.50
  -3  -5   1  135.69    5.90
  -3  -5   1  127.29    8.20
  -3  -5   1  142.39    6.70
  -3  -5   1  141.99    7.20
  -3  -5   1  137.29    6.40
  -3  -5   1  119.69    7.40
  -3  -5   1  135.19    7.70
  -3  -5   1  134.39    6.50
   2   5  -1    5.00    1.20
   2   5  -1    4.70    0.90
   2   5  -1    3.30    1.00
   2   5  -1    7.80    1.70
   2   5  -1    4.50    1.30
   2   5  -1    7.20    1.30
   2   5  -1    3.90    1.00
  -2  -5   1    5.10    0.90
  -2  -5   1    4.40    0.90
  -2  -5   1    6.70    1.90
  -2  -5   1    7.40    1.80
  -2  -5   1    5.90    1.10
  -2  -5   1    6.10    1.80
   1   5  -1  259.17    7.30
   1   5  -1  279.37    6.70
   1   5  -1  266.97    8.40
   1   5  -1  277.37    7.90
   1   5  -1  260.37    7.00
  -1  -5   1  292.57   10.90
  -1  -5   1  285.27    7.10
  -1  -5   1  283.47    6.70
  -1  -5   1  269.07    7.40
  -1  -5   1  266.67    6.90
  -1  -5   1  277.27    6.70
   0   5  -1  131.19    4.00
   0   5  -1  133.59    4.30
   0   5  -1  121.59    4.20
   0   5  -1  130.89    4.70
   0  -5   1  128.39    4.20
   0  -5   1  126.49    5.10
   0  -5   1  124.39    6.10
  -1   5  -1   12.50    1.20
  -1   5  -1   14.70    1.20
  -1   5  -1   16.60    1.40
   1  -5   1   12.80    1.30
   1  -5   1   13.60    1.20
  -2   5  -1  161.38    5.40
  -2   5  -1  171.08    5.70
  -2   5  -1  166.18    4.90
  -2   5  -1  174.78    6.30
  -2   5  -1  175.98    6.30
   2  -5   1  170.28    5.90
   2  -5   1  167.68    5.70
   2  -5   1  175.98    5.60
  -3   5  -1  110.39    6.40
  -3   5  -1  120.09    5.60
  -3   5  -1  129.19    5.20
  -3   5  -1  117.19    4.40
  -3   5  -1  127.79    4.80
  -3   5  -1  125.29    6.10
   3  -5   1  126.19    5.60
   3  -5   1  126.99    5.10
   3  -5   1  125.59    5.40
   3  -5   1  129.59    5.10
  -4   5  -1    8.20    1.80
  -4   5  -1    9.00    2.00
  -4   5  -1   13.50    2.60
  -4   5  -1   10.40    2.10
  -4   5  -1    5.10    2.50
  -4   5  -1   10.00    1.90
  -4   5  -1   10.80    2.80
  -4   5  -1    6.80    1.60
   4  -5   1    7.80    2.60
   4  -5   1    7.90    2.00
   4  -5   1   10.50    2.30
   4  -5   1    7.30    2.00
   4  -5   1   12.20    2.00
   4  -5   1    4.60    2.40
   4  -5   1   14.10    2.50
   4  -5   1   10.80    2.50
  -5   5  -1   17.20    2.90
  -5   5  -1   20.00    2.20
  -5   5  -1   18.30    2.70
  -5   5  -1   14.70    2.20
  -5   5  -1    9.70    4.10
  -5   5  -1   16.80    2.20
   5  -5   1   15.40    2.90
   5  -5   1   10.90    2.50
   5  -5   1   18.20    3.00
   5  -5   1   16.20    2.90
   5  -5   1   15.50    2.60
   5  -5   1   16.50    2.50
  -6   5  -1   22.30    3.20
  -6   5  -1   29.30    3.20
  -6   5  -1   30.80    2.70
  -6   5  -1   29.70    2.30
  -6   5  -1   25.10    3.00
  -6   5  -1   26.90    2.40
   6  -5   1   26.90    2.80
   6  -5   1   30.70    2.80
   6  -5   1   32.70    3.10
  -7   5  -1   11.20    1.20
   7  -5   1   10.00    1.20
   7  -5   1    7.60    1.10
   6   4  -1    2.70    1.20
   6   4  -1    2.30    1.00
   6   4  -1    1.40    1.70
   6   4  -1    1.70    0.80
   6   4  -1    3.90    3.60
   6   4  -1    1.30    1.00
  -6  -4   1   -0.10    1.50
  -6  -4   1    3.70    1.40
   5   4  -1    1.70    1.10
   5   4  -1    1.00    1.10
   5   4  -1    0.50    1.40
   5   4  -1    1.40    3.00
   5   4  -1    2.30    1.20
   5   4  -1    1.00    1.00
   5   4  -1    2.40    2.50
  -5  -4   1    1.60    1.30
  -5  -4   1    2.00    1.30
  -5  -4   1    1.30    1.20
  -5  -4   1    2.50    1.50
   4   4  -1  505.95   15.50
   4   4  -1  508.15   18.00
   4   4  -1  528.25   16.20
   4   4  -1  503.85   16.60
   4   4  -1  532.35   14.50
   4   4  -1  512.65   17.10
   4   4  -1  500.55   14.40
   4   4  -1  511.15   16.20
   4   4  -1  523.45   14.40
   4   4  -1  526.85   16.00
  -4  -4   1  505.25   17.40
  -4  -4   1  526.05   15.20
  -4  -4   1  507.85   14.90
  -4  -4   1  527.35   15.90
  -4  -4   1  494.65   15.60
  -4  -4   1  499.85   14.90
  -4  -4   1  532.55   16.40
   3   4  -1   48.10    6.60
   3   4  -1   45.00    3.10
   3   4  -1   51.49    4.00
   3   4  -1   45.10    3.60
   3   4  -1   52.29    3.60
   3   4  -1   52.29    4.00
   3   4  -1   48.10    3.10
   3   4  -1   46.40    4.00
   3   4  -1   55.49    4.30
  -3  -4   1   47.60    4.00
  -3  -4   1   52.49    4.80
  -3  -4   1   49.70    4.90
  -3  -4   1   39.80    4.20
  -3  -4   1   48.90    2.60
  -3  -4   1   48.90    3.30
  -3  -4   1   43.80    3.80
  -3  -4   1   48.70    2.70
  -3  -4   1   47.80    4.20
   2   4  -1 2028.20   43.30
   2   4  -1 1957.70   41.80
   2   4  -1 1960.40   41.40
   2   4  -1 1989.10   42.90
   2   4  -1 2049.70   41.50
   2   4  -1 1977.70   41.90
  -2  -4   1 1969.00   40.50
  -2  -4   1 1985.10   41.70
  -2  -4   1 2002.20   41.50
  -2  -4   1 1990.60   44.00
  -2  -4   1 2023.70   44.20
   1   4  -1   80.69    2.80
   1   4  -1   80.79    2.80
   1   4  -1   78.69    3.30
   1   4  -1   78.29    3.50
   1   4  -1   80.99    2.80
   1   4  -1   73.69    2.70
  -1  -4   1   78.79    2.70
  -1  -4   1   79.69    2.60
  -1  -4   1   76.49    3.30
  -1  -4   1   76.29    2.60
  -1  -4   1   78.99    2.70
  -1  -4   1   75.49    3.90
   0   4  -1   88.59    2.90
   0   4  -1   95.59    3.40
   0   4  -1   91.39    2.90
   0   4  -1   91.29    3.00
   0  -4   1   91.19    3.00
   0  -4   1   91.79    3.10
   0  -4   1   87.99    3.30
  -1   4  -1    2.80    0.60
  -1   4  -1    4.40    0.70
  -1   4  -1    4.30    0.80
  -1   4  -1    4.10    0.90
   1  -4   1    4.80    0.70
  -2   4  -1   72.89    3.70
  -2   4  -1   74.69    2.80
  -2   4  -1   69.49    3.50
  -2   4  -1   72.49    3.60
  -2   4  -1   68.79    3.10
   2  -4   1   84.49    5.50
   2  -4   1   72.79    3.30
   2  -4   1   75.19    3.20
   2  -4   1   74.49    3.10
  -3   4  -1    0.30    0.70
  -3   4  -1    2.50    1.20
  -3   4  -1    1.70    0.80
  -3   4  -1    0.20    0.40
  -3   4  -1    1.30    0.80
  -3   4  -1    0.40    0.70
   3  -4   1    0.10    1.30
   3  -4   1    0.30    0.80
   3  -4   1    2.70    1.00
   3  -4   1    0.00    0.70
   3  -4   1    0.00    0.70
   3  -4   1   -0.10    1.10
  -4   4  -1    1.80    1.50
  -4   4  -1   -1.10    1.10
  -4   4  -1    0.40    0.60
  -4   4  -1   -0.20    0.90
  -4   4  -1    2.10    1.60
  -4   4  -1   -0.30    1.80
  -4   4  -1    1.90    0.90
  -4   4  -1   -0.60    1.30
  -4   4  -1    2.20    1.30
   4  -4   1    0.00    1.10
   4  -4   1    1.20    1.70
   4  -4   1   -0.40    1.60
   4  -4   1    1.60    0.80
   4  -4   1    0.70    1.00
   4  -4   1    2.40    1.70
   4  -4   1    0.60    1.50
   4  -4   1   -0.60    1.90
   4  -4   1    2.20    1.10
  -5   4  -1   38.00    3.10
  -5   4  -1   40.30    3.70
  -5   4  -1   39.50    3.10
  -5   4  -1   57.29    9.20
  -5   4  -1   42.40    3.80
  -5   4  -1   31.20    4.80
  -5   4  -1   30.00    5.30
  -5   4  -1   38.10    3.10
  -5   4  -1   45.20    4.10
   5  -4   1   34.50    4.10
   5  -4   1   43.50    3.80
   5  -4   1   44.50    4.70
   5  -4   1   35.80    4.60
   5  -4   1   38.10    3.40
   5  -4   1   40.70    4.30
  -6   4  -1   -2.00    2.80
  -6   4  -1    1.50    0.80
  -6   4  -1    1.90    1.00
  -6   4  -1    3.30    1.90
  -6   4  -1    0.90    1.30
  -6   4  -1    3.10    1.70
  -6   4  -1    1.70    1.00
   6  -4   1    0.80    1.10
   6  -4   1   -1.20    3.00
   6  -4   1    2.80    1.20
   6  -4   1    3.40    1.60
  -7   4  -1    9.60    1.30
   7  -4   1   11.50    1.60
   6   3  -1    7.80    1.40
   6   3  -1    3.00    3.00
   6   3  -1    6.90    1.40
   6   3  -1    8.30    1.60
   6   3  -1   13.10    2.60
   6   3  -1    7.60    1.50
  -6  -3   1   12.30    2.10
  -6  -3   1    9.10    2.10
  -6  -3   1    7.30    1.80
  -6  -3   1    4.70    1.30
   5   3  -1    4.60    1.60
   5   3  -1   10.70    2.80
   5   3  -1    2.80    1.40
   5   3  -1   10.70    4.30
   5   3  -1    5.50    1.40
   5   3  -1    2.80    1.40
   5   3  -1    7.70    2.00
   5   3  -1    4.80    1.40
  -5  -3   1    5.40    1.70
  -5  -3   1    5.70    1.80
  -5  -3   1    5.50    2.10
  -5  -3   1    6.10    1.70
   4   3  -1    0.60    2.50
   4   3  -1    4.40    1.60
   4   3  -1    4.00    1.30
   4   3  -1    5.00    2.80
   4   3  -1    2.10    2.00
   4   3  -1    5.00    1.50
   4   3  -1    2.70    1.20
   4   3  -1    2.50    1.20
   4   3  -1    1.90    1.90
   4   3  -1    4.90    1.90
   4   3  -1    1.70    1.20
   4   3  -1    1.20    1.10
  -4  -3   1    3.60    1.50
  -4  -3   1    5.40    1.70
  -4  -3   1    4.70    1.70
  -4  -3   1    8.90    2.80
  -4  -3   1    0.30    1.90
   3   3  -1   78.59    3.80
   3   3  -1   75.89    4.90
   3   3  -1   80.49    4.80
   3   3  -1   80.59    4.40
   3   3  -1   77.69    4.50
   3   3  -1   76.69    3.90
   3   3  -1   76.69    4.50
   3   3  -1   82.09    7.90
  -3  -3   1   79.49    3.20
  -3  -3   1   71.69    5.20
  -3  -3   1   79.59    3.30
  -3  -3   1   82.89    4.60
  -3  -3   1   83.09    4.30
  -3  -3   1   80.39    5.70
  -3  -3   1   81.79    4.60
   2   3  -1  174.78    6.30
   2   3  -1  177.28    6.30
   2   3  -1  180.68    6.10
   2   3  -1  178.78    5.90
  -2  -3   1  182.88    4.80
  -2  -3   1  180.98    4.80
  -2  -3   1  180.28    6.90
  -2  -3   1  164.38    7.60
  -2  -3   1  174.38    5.60
  -2  -3   1  175.78    5.80
   1   3  -1   46.50    2.40
   1   3  -1   48.70    1.80
   1   3  -1   44.90    2.00
   1   3  -1   46.20    1.80
   1   3  -1   40.50    1.90
   1   3  -1   45.60    1.90
   1   3  -1   48.30    2.30
  -1  -3   1   47.80    1.70
  -1  -3   1   47.10    2.20
  -1  -3   1   45.30    1.60
  -1  -3   1   46.50    2.00
  -1  -3   1   41.70    2.70
   0   3  -1  143.19    3.80
   0   3  -1  146.59    4.10
   0   3  -1  145.29    3.60
   0   3  -1  133.39    3.40
   0   3  -1  142.49    3.70
   0  -3   1  134.99    3.70
   0  -3   1  136.79    4.00
   0  -3   1  129.79    3.70
  -1   3  -1  366.66    7.90
  -1   3  -1  360.76    8.50
  -1   3  -1  361.46    8.70
  -1   3  -1  364.96    8.80
  -1   3  -1  363.36    8.40
  -1   3  -1  384.56    8.60
   1  -3   1  379.06    7.90
   1  -3   1  357.46    8.50
   1  -3   1  357.16    8.90
   1  -3   1  386.46    8.30
  -2   3  -1  325.77   10.00
  -2   3  -1  363.96    9.70
  -2   3  -1  352.96    9.30
  -2   3  -1  362.76    9.80
  -2   3  -1  353.16    8.50
   2  -3   1  371.96    9.40
   2  -3   1  357.76    9.30
   2  -3   1  359.96    8.90
  -3   3  -1 1024.20   25.00
  -3   3  -1  989.80   22.40
  -3   3  -1 1020.90   24.50
  -3   3  -1 1010.70   22.90
  -3   3  -1 1067.19   25.70
  -3   3  -1 1027.70   23.90
  -3   3  -1 1040.60   24.50
   3  -3   1 1018.10   23.40
   3  -3   1  998.60   23.70
   3  -3   1 1024.50   24.10
   3  -3   1 1028.10   23.20
  -4   3  -1   29.00    2.90
  -4   3  -1   28.30    3.90
  -4   3  -1   30.40    2.40
  -4   3  -1   29.20    3.20
  -4   3  -1   29.30    3.30
  -4   3  -1   30.20    2.50
  -4   3  -1   38.00    5.80
  -4   3  -1   21.80    3.20
  -4   3  -1   23.50    3.90
  -4   3  -1   28.50    3.10
  -4   3  -1   28.50    3.00
   4  -3   1   27.50    2.70
   4  -3   1   29.40    3.30
   4  -3   1   29.70    3.80
   4  -3   1   29.00    3.10
   4  -3   1   30.00    2.80
   4  -3   1   34.70    5.70
   4  -3   1   31.50    3.10
   4  -3   1   26.90    3.70
   4  -3   1   30.00    3.90
  -5   3  -1   10.90    2.50
  -5   3  -1   14.50    3.60
  -5   3  -1    7.90    2.70
  -5   3  -1   12.40    2.40
  -5   3  -1    7.50    1.70
  -5   3  -1    6.70    1.90
  -5   3  -1    5.70    1.40
  -5   3  -1   11.20    1.80
  -5   3  -1    6.30    2.90
   5  -3   1    6.40    2.60
   5  -3   1    4.70    1.60
   5  -3   1    5.50    2.80
   5  -3   1    7.90    1.80
   5  -3   1    9.70    2.40
   5  -3   1    8.30    2.50
   5  -3   1    7.70    1.90
   5  -3   1    9.30    1.80
  -6   3  -1   14.60    2.30
  -6   3  -1   19.90    1.90
  -6   3  -1   21.50    2.30
  -6   3  -1   13.40    2.40
  -6   3  -1   14.30    2.20
  -6   3  -1   19.90    3.60
   6  -3   1   20.90    3.10
   6  -3   1   23.10    2.50
   6  -3   1   19.90    2.20
  -7   3  -1   14.50    1.40
  -7   3  -1   10.70    1.60
   7  -3   1   12.20    1.70
   6   2  -1   12.50    2.10
   6   2  -1   10.80    1.80
   6   2  -1   12.10    1.80
   6   2  -1   12.40    2.60
   6   2  -1   10.20    1.70
   6   2  -1   10.00    3.90
  -6  -2   1   15.40    2.90
  -6  -2   1    9.70    2.10
  -6  -2   1   12.70    1.70
  -6  -2   1   12.90    2.20
   5   2  -1   12.40    2.30
   5   2  -1    9.90    4.10
   5   2  -1    9.20    2.00
   5   2  -1   13.50    3.40
   5   2  -1   19.10    2.40
   5   2  -1   15.80    2.40
   5   2  -1   19.50    3.00
  -5  -2   1   16.90    2.60
  -5  -2   1   14.10    3.10
  -5  -2   1   14.50    2.60
  -5  -2   1   11.90    2.30
   4   2  -1    1.90    1.10
   4   2  -1    4.50    1.70
   4   2  -1    2.70    1.20
   4   2  -1    5.90    1.50
   4   2  -1    0.40    1.40
   4   2  -1    6.70    1.80
   4   2  -1    3.70    1.20
   4   2  -1    4.00    2.60
   4   2  -1    2.40    1.30
   4   2  -1    4.90    2.00
   4   2  -1    2.30    2.60
  -4  -2   1    4.80    1.50
  -4  -2   1    2.60    1.40
  -4  -2   1    5.40    1.30
  -4  -2   1    1.40    1.80
  -4  -2   1   -1.30    2.40
  -4  -2   1    2.20    1.50
   3   2  -1  114.19    4.60
   3   2  -1  109.99    5.60
   3   2  -1  118.59    5.20
   3   2  -1  108.49    5.50
   3   2  -1  110.39    5.20
   3   2  -1  109.99    5.10
   3   2  -1  113.89    4.50
  -3  -2   1  111.99    5.00
  -3  -2   1  113.19    5.20
  -3  -2   1  113.19    4.00
  -3  -2   1  118.49    5.20
  -3  -2   1  106.69    5.40
  -3  -2   1  110.99    4.10
   2   2  -1  931.81   20.00
   2   2  -1  935.11   20.90
   2   2  -1  881.71   21.10
   2   2  -1  908.21   20.60
   2   2  -1  901.01   20.80
  -2  -2   1  909.11   19.30
  -2  -2   1  904.91   20.50
  -2  -2   1  930.41   22.70
  -2  -2   1  880.21   20.40
  -2  -2   1  917.51   20.50
  -2  -2   1  941.21   19.30
  -2  -2   1  945.51   19.90
   1   2  -1  608.04   13.50
   1   2  -1  653.03   12.80
   1   2  -1  599.54   13.70
   1   2  -1  595.74   12.70
   1   2  -1  595.64   13.30
  -1  -2   1  636.14   13.30
  -1  -2   1  624.54   13.40
  -1  -2   1  629.04   12.60
  -1  -2   1  567.34   13.30
  -1  -2   1  621.84   13.50
  -1  -2   1  636.84   12.60
   0   2  -1   22.80    0.70
   0   2  -1   21.90    0.90
   0   2  -1   21.40    1.10
   0   2  -1   21.40    0.70
   0  -2   1   22.20    1.10
  -1   2  -1  638.84   14.00
  -1   2  -1  636.14   13.90
  -1   2  -1  713.73   14.00
  -1   2  -1  624.14   13.90
   1  -2   1  604.54   13.60
   1  -2   1  634.04   13.80
  -2   2  -1   69.09    3.20
  -2   2  -1   74.09    2.80
  -2   2  -1   71.99    3.50
  -2   2  -1   82.59    3.70
  -2   2  -1   70.59    3.20
   2  -2   1   71.39    2.80
   2  -2   1   68.79    2.90
   2  -2   1   71.19    3.10
   2  -2   1   74.19    3.30
  -3   2  -1  206.18    7.50
  -3   2  -1  207.98    8.30
  -3   2  -1  198.68    7.50
  -3   2  -1  199.08    6.20
  -3   2  -1  209.98    7.60
  -3   2  -1  203.98    6.60
  -3   2  -1  203.48    7.20
   3  -2   1  230.48   11.50
   3  -2   1  210.78    7.50
   3  -2   1  201.18    6.90
   3  -2   1  200.78    6.60
   3  -2   1  193.38    7.30
  -4   2  -1    1.40    1.30
  -4   2  -1    8.80    3.60
  -4   2  -1   -0.20    1.40
  -4   2  -1    1.60    0.80
  -4   2  -1    3.20    1.40
  -4   2  -1    0.70    0.90
  -4   2  -1    2.30    1.00
  -4   2  -1    1.00    1.00
  -4   2  -1    0.20    1.30
  -4   2  -1    0.20    0.80
  -4   2  -1    1.10    1.30
   4  -2   1   -1.70    2.30
   4  -2   1    0.00    0.90
   4  -2   1    3.30    1.40
   4  -2   1    1.20    1.70
   4  -2   1    1.40    2.00
   4  -2   1    2.30    1.60
   4  -2   1    2.50    1.20
   4  -2   1   -0.80    1.00
   4  -2   1    0.40    1.00
  -5   2  -1  268.37   10.90
  -5   2  -1  245.28   11.60
  -5   2  -1  279.27    8.90
  -5   2  -1  286.97   10.80
  -5   2  -1  256.67   11.50
  -5   2  -1  243.98   11.80
  -5   2  -1  280.37    8.80
  -5   2  -1  234.08   10.70
  -5   2  -1  268.37    8.90
  -5   2  -1  273.97   10.30
   5  -2   1  266.97    9.50
   5  -2   1  265.87    9.20
   5  -2   1  269.67   11.60
   5  -2   1  262.07   10.10
   5  -2   1  271.27   10.10
  -6   2  -1    2.10    1.20
  -6   2  -1   -2.10    2.10
  -6   2  -1    0.10    0.80
  -6   2  -1   -0.40    1.30
  -6   2  -1   -1.20    0.80
  -6   2  -1    0.00    1.70
   6  -2   1   -0.20    1.30
   6  -2   1    2.90    1.60
   6  -2   1    0.30    0.90
   6  -2   1   -1.80    0.90
   6  -2   1    1.80    2.60
  -7   2  -1    1.00    0.60
  -7   2  -1   -1.30    1.20
   7  -2   1    0.40    0.70
   7  -2   1    1.30    0.90
   7   1  -1    3.90    1.30
   7   1  -1    3.80    0.90
  -7  -1   1    5.80    1.30
   6   1  -1   21.00    5.90
   6   1  -1   26.40    2.80
   6   1  -1   27.40    3.60
   6   1  -1   23.20    2.60
   6   1  -1   23.90    2.50
   6   1  -1   27.30    2.70
  -6  -1   1   25.20    2.50
  -6  -1   1   29.90    3.10
  -6  -1   1   31.10    3.70
  -6  -1   1   25.50    3.10
   5   1  -1   93.59    4.20
   5   1  -1   97.99    5.90
   5   1  -1   92.99    5.40
   5   1  -1   91.29    7.20
   5   1  -1  101.79    6.00
   5   1  -1  114.19   10.50
   5   1  -1   94.79    5.70
  -5  -1   1   98.19    6.10
  -5  -1   1   98.89    5.80
  -5  -1   1   98.49    5.60
  -5  -1   1   94.29    7.00
   4   1  -1   16.20    2.60
   4   1  -1   22.50    4.20
   4   1  -1   21.00    2.40
   4   1  -1   19.00    2.80
   4   1  -1   18.80    2.30
   4   1  -1   19.90    2.50
   4   1  -1   22.30    3.20
   4   1  -1   25.30    3.50
   4   1  -1   22.20    3.30
   4   1  -1   18.10    5.20
   4   1  -1   16.30    2.00
   4   1  -1   17.10    2.50
  -4  -1   1   17.00    2.40
  -4  -1   1   18.60    2.40
  -4  -1   1   20.20    4.00
  -4  -1   1   15.40    2.80
  -4  -1   1   19.50    3.10
  -4  -1   1   23.80    2.90
  -4  -1   1   16.10    2.30
  -4  -1   1   20.70    2.60
  -4  -1   1   13.50    2.30
  -4  -1   1   18.60    2.20
  -4  -1   1   22.10    2.60
   3   1  -1   34.50    2.80
   3   1  -1   36.90    2.90
   3   1  -1   37.10    2.40
   3   1  -1   32.70    2.40
   3   1  -1   36.00    2.60
   3   1  -1   34.90    3.10
   3   1  -1   36.10    3.00
  -3  -1   1   36.10    2.70
  -3  -1   1   36.50    2.30
  -3  -1   1   36.10    2.20
  -3  -1   1   36.90    2.70
  -3  -1   1   30.90    3.20
  -3  -1   1   40.90    2.40
  -3  -1   1   41.40    3.30
  -3  -1   1   34.40    3.00
  -3  -1   1   41.10    2.50
   2   1  -1  694.33   16.20
   2   1  -1  670.53   15.60
   2   1  -1  659.23   20.70
   2   1  -1  659.63   15.00
   2   1  -1  669.33   16.20
   2   1  -1  702.73   15.90
  -2  -1   1  683.53   14.60
  -2  -1   1  687.63   14.80
  -2  -1   1  639.14   17.10
  -2  -1   1  661.53   16.20
  -2  -1   1  693.73   14.70
  -2  -1   1  674.93   15.60
  -1  -1   1 4926.71  107.99
  -1   1  -1 4151.88   82.19
  -2   1  -1   69.09    3.50
  -2   1  -1   70.19    3.20
  -2   1  -1   74.89    3.20
  -2   1  -1   70.89    2.70
  -2   1  -1   73.49    3.30
   2  -1   1   73.79    2.40
   2  -1   1   70.59    3.10
   2  -1   1   72.39    3.20
   2  -1   1   69.99    2.90
  -3   1  -1  402.66   11.70
  -3   1  -1  403.66   10.40
  -3   1  -1  414.76   13.30
  -3   1  -1  391.56   10.60
  -3   1  -1  407.36   11.60
  -3   1  -1  403.96   11.30
  -3   1  -1  400.76   11.60
  -3   1  -1  405.36   12.10
   3  -1   1  404.76   10.70
   3  -1   1  399.46   11.80
   3  -1   1  418.76   11.90
   3  -1   1  396.56   11.10
   3  -1   1  420.56   16.50
   3  -1   1  405.56    9.90
  -4   1  -1    1.50    1.40
  -4   1  -1    3.10    1.40
  -4   1  -1   -1.00    1.60
  -4   1  -1    0.00    3.30
  -4   1  -1    1.70    1.10
  -4   1  -1    1.70    0.80
  -4   1  -1    0.40    1.10
  -4   1  -1    4.00    1.40
  -4   1  -1   -0.50    1.50
   4  -1   1   -0.40    0.90
   4  -1   1    2.40    1.40
   4  -1   1    2.40    1.10
   4  -1   1    0.50    2.30
   4  -1   1    1.10    2.00
   4  -1   1    1.30    1.00
   4  -1   1   -1.40    1.30
   4  -1   1    1.70    1.60
  -5   1  -1  230.98   11.30
  -5   1  -1  235.98    8.00
  -5   1  -1  233.48    9.80
  -5   1  -1  222.38    7.80
  -5   1  -1  233.58    8.00
  -5   1  -1  226.38   10.30
  -5   1  -1  225.78   11.00
  -5   1  -1  244.28   10.20
  -5   1  -1  240.88    9.60
   5  -1   1  229.28    8.60
   5  -1   1  230.68    9.20
   5  -1   1  235.98    9.70
   5  -1   1  234.58   11.00
   5  -1   1  233.28    8.80
  -6   1  -1   51.49    4.20
  -6   1  -1   45.90    4.70
  -6   1  -1   55.19    4.20
  -6   1  -1   51.69    2.60
  -6   1  -1   53.99    3.70
   6  -1   1   51.89    4.50
   6  -1   1   55.19    3.80
   6  -1   1   48.70    3.30
   6  -1   1   53.29    4.00
   6  -1   1   51.79    3.50
  -7   1  -1    2.20    1.30
  -7   1  -1    1.90    0.70
   7  -1   1    2.00    0.70
   7  -1   1    0.20    0.90
   7   0  -1    1.60    0.70
   7   0  -1   -1.00    1.20
   7   0  -1    0.80    1.00
  -7   0   1    1.90    1.10
   6   0  -1    8.20    2.00
   6   0  -1    3.90    1.40
   6   0  -1    2.20    3.40
   6   0  -1    6.50    1.70
   6   0  -1    5.60    1.30
   6   0  -1    6.60    1.60
  -6   0   1    5.70    1.40
  -6   0   1    3.80    1.40
  -6   0   1    7.10    2.00
  -6   0   1    5.40    1.70
   5   0  -1    2.70    1.30
   5   0  -1    2.10    2.60
   5   0  -1    5.20    1.50
   5   0  -1    0.30    0.90
   5   0  -1    3.10    1.40
   5   0  -1    0.30    0.90
   5   0  -1    4.30    1.90
  -5   0   1   -1.70    2.10
  -5   0   1    2.70    1.30
  -5   0   1    0.60    1.10
  -5   0   1    1.60    0.90
  -5   0   1    0.70    1.10
  -5   0   1   -0.30    1.50
  -5   0   1    2.70    2.10
   4   0  -1   72.09    5.50
   4   0  -1   75.79    4.40
   4   0  -1   78.59    4.80
   4   0  -1   65.89    6.30
   4   0  -1   72.49    4.60
   4   0  -1   71.59    4.00
   4   0  -1   77.19    3.80
   4   0  -1   74.49    5.10
   4   0  -1   81.49    5.20
   4   0  -1   77.49    4.50
   4   0  -1   71.29    3.80
  -4   0   1   68.89    3.60
  -4   0   1   73.79    4.10
  -4   0   1   78.69    4.90
  -4   0   1   76.59    3.70
  -4   0   1   76.19    4.70
  -4   0   1   75.39    4.70
  -4   0   1   72.99    4.50
  -4   0   1   71.99    5.20
  -4   0   1   75.69    6.50
  -4   0   1   73.59    3.90
  -4   0   1   74.49    4.90
   3   0  -1  115.29    5.50
   3   0  -1  112.99    5.50
   3   0  -1  119.79    5.30
   3   0  -1  115.69    4.70
   3   0  -1  135.29    9.10
   3   0  -1  113.99    5.00
   3   0  -1  116.09    4.10
   3   0  -1  108.79    4.40
  -3   0   1  118.19    5.80
  -3   0   1  119.59    4.80
  -3   0   1  121.89    5.10
  -3   0   1  118.59    5.20
  -3   0   1  117.19    4.40
  -3   0   1  118.39    5.40
  -3   0   1  120.79    5.70
  -3   0   1  116.89    4.50
   2   0  -1   27.90    1.60
   2   0  -1   26.80    1.50
   2   0  -1   29.50    1.90
   2   0  -1   27.40    2.10
  -2   0   1   28.00    1.60
  -2   0   1   29.40    2.00
  -2   0   1   33.30    2.20
  -2   0   1   29.90    1.30
  -2   0   1   29.70    1.70
  -2   0   1   29.20    1.90
   1   0  -1   22.30    1.30
   1   0  -1   22.30    1.30
   1   0  -1   22.40    1.20
   1   0  -1   21.80    1.30
  -1   0   1   22.90    1.20
  -1   0   1   22.60    1.40
  -1   0   1   22.30    1.20
  -1   0   1   22.10    0.90
  -1   0   1   24.20    1.70
  -1   0   1   24.20    1.30
   0   0  -1  127.69    3.00
   0   0  -1  125.69    2.80
   0   0  -1  135.59    2.80
   0   0  -1  126.59    2.90
   0   0  -1  123.99    2.90
   0   0   1  131.09    2.90
   0   0   1  128.59    2.90
   0   0   1  130.29    2.90
  -1   0  -1  568.34   12.80
  -1   0  -1  593.04   12.90
  -1   0  -1  614.74   12.70
  -1   0  -1  569.14   12.40
  -1   0  -1  553.64   12.50
   1   0   1  580.54   12.10
   1   0   1  592.44   12.70
   1   0   1  539.85   12.30
   1   0   1  583.44   12.70
   1   0   1  586.54   12.70
  -2   0  -1  197.98    7.00
  -2   0  -1  203.18    6.00
  -2   0  -1  204.58    7.10
  -2   0  -1  203.28    6.10
  -2   0  -1  192.38    6.10
  -2   0  -1  189.58    5.40
  -2   0  -1  197.68    5.80
   2   0   1  199.28    5.60
   2   0   1  200.08    6.20
   2   0   1  178.08    8.80
   2   0   1  189.28    5.30
   2   0   1  190.98    6.10
  -3   0  -1   10.80    1.60
  -3   0  -1   15.00    1.70
  -3   0  -1   12.50    1.50
  -3   0  -1   15.80    2.30
  -3   0  -1   13.30    2.00
  -3   0  -1   11.50    1.70
  -3   0  -1   14.50    1.70
  -3   0  -1   14.70    1.80
   3   0   1   11.80    1.60
   3   0   1   11.50    1.50
   3   0   1    9.80    1.80
   3   0   1   11.40    1.50
   3   0   1    9.10    1.60
   3   0   1   16.80    2.20
  -4   0  -1  580.34   16.40
  -4   0  -1  560.54   15.70
  -4   0  -1  588.84   16.80
  -4   0  -1  589.04   16.90
  -4   0  -1  597.14   14.80
  -4   0  -1  589.34   17.20
  -4   0  -1  597.44   16.80
  -4   0  -1  566.44   14.70
  -4   0  -1  583.84   17.50
  -4   0  -1  587.44   15.10
  -4   0  -1  567.54   18.90
   4   0   1  554.54   17.30
   4   0   1  580.04   16.70
   4   0   1  583.44   24.00
   4   0   1  562.54   18.30
   4   0   1  588.74   16.30
   4   0   1  553.04   16.20
   4   0   1  592.74   16.00
   4   0   1  550.54   13.80
   4   0   1  581.84   15.00
  -5   0  -1  313.67   11.40
  -5   0  -1  302.67    9.40
  -5   0  -1  320.57   11.70
  -5   0  -1  296.37    9.20
  -5   0  -1  309.87   12.00
  -5   0  -1  297.37   13.00
   5   0   1  316.07   11.30
   5   0   1  311.97   13.20
   5   0   1  307.67   10.70
   5   0   1  306.27   10.60
   5   0   1  309.07   11.50
  -6   0  -1    1.60    0.80
  -6   0  -1    0.10    1.10
  -6   0  -1   -0.20    1.30
  -6   0  -1   -0.70    1.80
   6   0   1    0.20    0.90
   6   0   1   -1.00    3.50
   6   0   1    0.50    1.10
   6   0   1    1.60    1.40
   6   0   1   -0.90    0.90
   7   0   1   -0.20    0.90
   7   0   1    1.30    0.70
   7  -1  -1    1.90    1.10
   7  -1  -1    3.20    1.10
   7  -1  -1    2.10    0.80
  -7   1   1    4.30    1.40
  -7   1   1    3.20    0.80
  -7   1   1    2.00    1.20
   6  -1  -1  215.78    8.10
   6  -1  -1  209.88    7.40
   6  -1  -1  211.98    8.20
   6  -1  -1  218.58    9.30
  -6   1   1  210.78    8.70
  -6   1   1  214.58    7.90
  -6   1   1  212.88    8.90
  -6   1   1  213.98    9.40
   5  -1  -1   29.70    3.30
   5  -1  -1   35.70    3.20
   5  -1  -1   33.20    3.30
   5  -1  -1   28.40    3.30
   5  -1  -1   31.70    4.70
   5  -1  -1   34.20    4.60
  -5   1   1   28.30    3.50
  -5   1   1   32.10    3.40
  -5   1   1   32.10    2.60
  -5   1   1   35.10    4.50
  -5   1   1   31.10    2.70
  -5   1   1   33.20    3.30
   4  -1  -1   92.29    4.20
   4  -1  -1   86.59    6.30
   4  -1  -1   95.89    4.80
   4  -1  -1  102.69    5.40
   4  -1  -1   96.79    5.30
   4  -1  -1   92.49    6.80
   4  -1  -1   90.89    4.20
   4  -1  -1   94.79    5.20
   4  -1  -1  101.69    6.20
   4  -1  -1  103.19    4.60
   4  -1  -1   98.59    4.90
   4  -1  -1   95.89    5.80
  -4   1   1   93.69    5.50
  -4   1   1   94.09    4.20
  -4   1   1   92.89    7.00
  -4   1   1  100.99    5.40
  -4   1   1   85.99    5.30
  -4   1   1   96.59    5.20
  -4   1   1   96.49    4.20
  -4   1   1   95.49    4.90
  -4   1   1   92.89    4.50
  -4   1   1   98.69    5.50
   3  -1  -1   62.39    3.10
   3  -1  -1   62.59    2.90
   3  -1  -1   64.89    3.10
   3  -1  -1   64.59    3.60
   3  -1  -1   51.99    5.40
   3  -1  -1   62.89    3.70
   3  -1  -1   66.29    2.90
   3  -1  -1   64.79    3.90
   3  -1  -1   62.39    3.90
  -3   1   1   59.39    3.90
  -3   1   1   59.89    3.60
  -3   1   1   64.49    3.10
  -3   1   1   66.79    3.60
  -3   1   1   64.59    4.40
  -3   1   1   65.69    3.90
  -3   1   1   59.39    2.80
  -3   1   1   67.59    3.60
   2  -1  -1  343.77    9.20
   2  -1  -1  319.57    7.90
   2  -1  -1  335.47    8.10
   2  -1  -1  325.27    8.90
   2  -1  -1  333.67    9.20
  -2   1   1  356.26    9.10
  -2   1   1  334.97    8.80
  -2   1   1  332.07    9.10
  -2   1   1  346.57    9.80
  -2   1   1  324.97    8.00
  -2   1   1  327.57    9.50
   1  -1  -1   71.19    2.50
   1  -1  -1   70.09    1.90
   1  -1  -1   72.79    2.50
   1  -1  -1   72.39    2.60
   1  -1  -1   68.99    2.20
   1  -1  -1   70.49    2.20
   1  -1  -1   73.69    2.40
  -1   1   1   72.79    2.50
  -1   1   1   72.49    2.40
  -1   1   1   79.09    2.80
  -1   1   1   65.99    2.30
   0  -1  -1 3748.72   78.09
  -1  -1  -1   21.40    1.20
  -1  -1  -1   18.40    1.30
  -1  -1  -1   20.20    1.20
  -1  -1  -1   21.20    1.10
  -1  -1  -1   18.50    1.30
   1   1   1   20.00    1.40
   1   1   1   17.60    1.20
   1   1   1   19.40    1.20
   1   1   1   20.20    1.20
   1   1   1   20.30    1.30
   1   1   1   22.50    1.20
   1   1   1   20.30    1.30
  -2  -1  -1    0.80    0.40
  -2  -1  -1    1.50    0.90
  -2  -1  -1    0.50    0.40
  -2  -1  -1    0.00    0.40
  -2  -1  -1    0.80    0.50
  -2  -1  -1    0.30    0.30
  -2  -1  -1    0.90    0.50
  -2  -1  -1    1.50    0.60
   2   1   1    0.20    0.50
   2   1   1    0.00    0.40
   2   1   1    2.40    0.70
   2   1   1    0.10    1.00
   2   1   1    1.80    0.60
   2   1   1    0.90    0.60
  -3  -1  -1   22.10    2.10
  -3  -1  -1   22.30    2.10
  -3  -1  -1   26.80    2.70
  -3  -1  -1   22.10    2.00
  -3  -1  -1   22.80    2.40
  -3  -1  -1   22.20    1.90
  -3  -1  -1   22.60    2.20
  -3  -1  -1   25.80    2.40
   3   1   1   31.60    4.80
   3   1   1   22.60    2.60
   3   1   1   27.10    2.30
   3   1   1   19.80    2.20
   3   1   1   25.20    2.50
   3   1   1   21.50    2.80
   3   1   1   25.80    2.10
   3   1   1   25.60    2.50
  -4  -1  -1    8.50    2.00
  -4  -1  -1    7.20    2.30
  -4  -1  -1    6.50    1.50
  -4  -1  -1    8.90    2.10
  -4  -1  -1    7.10    1.90
  -4  -1  -1    8.60    2.00
  -4  -1  -1    6.30    1.40
  -4  -1  -1    8.50    3.20
  -4  -1  -1    8.20    1.40
  -4  -1  -1    3.60    2.10
  -4  -1  -1    8.60    2.00
   4   1   1    8.70    2.00
   4   1   1   10.50    2.10
   4   1   1    4.40    2.80
   4   1   1    9.90    3.00
   4   1   1   10.70    2.10
   4   1   1    5.50    1.40
   4   1   1    7.80    2.40
   4   1   1    6.50    2.00
   4   1   1    6.70    1.70
   4   1   1    7.30    2.50
   4   1   1    4.60    2.00
  -5  -1  -1   12.60    2.20
  -5  -1  -1   15.70    3.10
  -5  -1  -1   12.60    2.20
  -5  -1  -1   19.20    2.80
   5   1   1   17.90    3.70
   5   1   1   12.40    2.40
   5   1   1    9.80    2.00
   5   1   1    9.30    4.20
   5   1   1   11.80    2.00
  -6  -1  -1    3.20    1.00
  -6  -1  -1    4.60    1.60
  -6  -1  -1    1.90    1.70
  -6  -1  -1    3.10    1.60
   6   1   1    3.40    1.10
   6   1   1    2.50    3.50
   6   1   1    3.30    1.30
   6   1   1    4.60    1.40
   6   1   1    3.90    1.80
   6   1   1    5.00    1.40
   7  -2  -1    4.50    1.10
   7  -2  -1    7.80    1.30
   7  -2  -1    7.90    1.50
  -7   2   1    7.00    1.60
  -7   2   1    4.40    0.90
  -7   2   1    5.40    1.40
   6  -2  -1    6.20    1.50
   6  -2  -1    6.50    1.80
   6  -2  -1    3.90    1.30
  -6   2   1    7.30    1.90
  -6   2   1    9.20    2.30
  -6   2   1    3.50    1.00
  -6   2   1    6.20    1.90
   5  -2  -1   86.19    7.20
   5  -2  -1   89.49    6.50
   5  -2  -1   92.09    5.20
   5  -2  -1   96.59    5.30
   5  -2  -1   91.29    9.80
   5  -2  -1   96.99    5.70
   5  -2  -1   99.69    5.70
  -5   2   1   97.79    4.50
  -5   2   1   94.89    4.40
  -5   2   1   92.59    6.00
  -5   2   1   89.49    7.80
  -5   2   1   88.09    4.50
  -5   2   1   92.79    5.70
  -5   2   1  101.79    5.70
  -5   2   1   87.89    6.70
  -5   2   1   89.59    6.60
   4  -2  -1   70.49    5.80
   4  -2  -1   69.99    4.50
   4  -2  -1   75.39    4.20
   4  -2  -1   71.99    3.70
   4  -2  -1   89.19    5.60
   4  -2  -1   78.79    4.10
   4  -2  -1   72.29    5.40
   4  -2  -1   77.89    4.60
   4  -2  -1   75.09    4.70
   4  -2  -1   86.19    8.10
   4  -2  -1   75.59    5.10
  -4   2   1   73.29    4.40
  -4   2   1   74.69    4.60
  -4   2   1   85.39    6.60
  -4   2   1   73.89    4.00
  -4   2   1   74.79    4.90
  -4   2   1   78.79    6.30
  -4   2   1   77.19    3.80
  -4   2   1   75.79    4.80
  -4   2   1   77.69    3.70
  -4   2   1   73.89    4.50
  -4   2   1   74.99    4.80
   3  -2  -1   21.80    1.90
   3  -2  -1   19.20    1.80
   3  -2  -1   19.20    2.40
   3  -2  -1   17.70    2.10
   3  -2  -1   17.30    2.10
   3  -2  -1   23.90    2.40
  -3   2   1   21.10    2.20
  -3   2   1   19.10    2.50
  -3   2   1   19.70    2.00
  -3   2   1   20.90    2.20
  -3   2   1   18.90    1.80
  -3   2   1   19.20    1.60
   2  -2  -1   30.50    1.90
   2  -2  -1   32.50    2.30
   2  -2  -1   32.40    2.10
   2  -2  -1   32.10    2.10
   2  -2  -1   37.90    1.70
  -2   2   1   33.50    2.20
  -2   2   1   33.00    2.50
  -2   2   1   32.30    2.00
  -2   2   1   31.70    1.70
   1  -2  -1   20.70    1.10
   1  -2  -1   18.60    1.20
   1  -2  -1   17.90    0.90
   1  -2  -1   21.00    1.20
   1  -2  -1   19.90    1.30
   1  -2  -1   20.30    1.20
  -1   2   1   20.00    1.10
  -1   2   1   19.00    1.10
  -1   2   1   17.30    1.10
  -1   2   1   18.50    1.20
   0  -2  -1   37.40    1.80
   0  -2  -1   36.60    1.50
   0  -2  -1   39.60    1.60
   0  -2  -1   41.40    1.60
   0   2   1   38.10    1.60
   0   2   1   39.60    1.50
   0   2   1   39.50    1.70
   0   2   1   39.30    1.60
  -1  -2  -1  164.88    4.60
  -1  -2  -1  148.59    5.60
  -1  -2  -1  157.68    4.30
  -1  -2  -1  157.58    4.70
  -1  -2  -1  160.98    4.40
   1   2   1  155.78    4.40
   1   2   1  151.48    4.70
   1   2   1  161.68    4.70
   1   2   1  157.18    4.80
  -2  -2  -1 1129.69   24.70
  -2  -2  -1 1104.89   24.00
  -2  -2  -1 1091.79   23.80
  -2  -2  -1 1232.98   26.40
  -2  -2  -1 1102.29   23.70
  -2  -2  -1 1046.20   23.50
  -2  -2  -1 1097.39   25.30
  -2  -2  -1 1078.99   24.50
   2   2   1 1105.59   24.50
   2   2   1 1066.89   24.80
   2   2   1 1068.79   23.70
   2   2   1 1116.39   24.60
   2   2   1 1092.69   24.70
   2   2   1 1101.79   24.90
  -3  -2  -1    1.50    0.80
  -3  -2  -1    1.40    0.60
  -3  -2  -1    3.00    0.90
  -3  -2  -1   -0.40    0.70
  -3  -2  -1    0.60    0.70
  -3  -2  -1    1.10    1.10
  -3  -2  -1    0.50    1.00
   3   2   1    0.50    1.00
   3   2   1   -0.50    0.70
   3   2   1   -1.20    1.60
   3   2   1    0.70    1.00
   3   2   1   -0.20    0.70
   3   2   1    1.10    0.80
   3   2   1    1.20    0.90
  -4  -2  -1    0.10    1.10
  -4  -2  -1    0.20    1.60
  -4  -2  -1    1.80    2.20
  -4  -2  -1    0.30    1.00
  -4  -2  -1   -2.30    1.20
  -4  -2  -1   -1.70    1.30
  -4  -2  -1    0.90    2.40
  -4  -2  -1   -0.30    1.00
  -4  -2  -1    2.60    2.50
   4   2   1   -1.10    2.30
   4   2   1    2.00    1.20
   4   2   1    2.20    1.10
   4   2   1    1.20    2.40
   4   2   1    0.90    1.20
   4   2   1    3.20    1.30
   4   2   1   -1.40    2.60
   4   2   1    1.20    1.00
   4   2   1    2.40    2.50
  -5  -2  -1   21.30    4.30
  -5  -2  -1   19.50    2.90
  -5  -2  -1   25.00    3.00
   5   2   1   25.50    2.70
   5   2   1   31.60    4.70
   5   2   1   15.00    2.40
   5   2   1   20.20    5.00
   5   2   1   23.90    3.10
   5   2   1   28.70    3.40
  -6  -2  -1    3.80    1.50
  -6  -2  -1    3.50    1.70
  -6  -2  -1    1.90    1.70
  -6  -2  -1    1.00    0.90
   6   2   1    0.70    1.10
   6   2   1    1.20    0.90
   6   2   1   -0.60    3.80
   6   2   1    0.10    1.50
   6   2   1    1.80    1.00
   6   2   1    1.00    1.10
   7  -3  -1    0.50    0.90
   7  -3  -1   -1.60    1.00
   7  -3  -1   -1.10    0.70
  -7   3   1    0.10    1.20
  -7   3   1   -0.10    1.90
   6  -3  -1    0.00    0.90
   6  -3  -1    1.80    0.90
   6  -3  -1    1.80    1.30
   6  -3  -1    6.50    3.10
  -6   3   1    2.60    2.00
  -6   3   1    0.20    1.40
  -6   3   1    2.70    1.30
  -6   3   1    1.70    0.90
   5  -3  -1  247.38    9.00
   5  -3  -1  239.98   10.50
   5  -3  -1  245.78    9.30
   5  -3  -1  234.08   15.80
   5  -3  -1  225.78   11.30
   5  -3  -1  231.38    9.50
   5  -3  -1  245.48    9.70
   5  -3  -1  239.78    8.60
  -5   3   1  229.18   11.00
  -5   3   1  237.68    8.00
  -5   3   1  237.98    7.80
  -5   3   1  241.58    9.60
  -5   3   1  244.88    8.00
  -5   3   1  246.08   10.00
  -5   3   1  248.68   11.20
  -5   3   1  239.58    9.20
  -5   3   1  232.88   10.50
   4  -3  -1   40.40    3.10
   4  -3  -1   35.60    3.40
   4  -3  -1   37.20    3.00
   4  -3  -1   44.00    4.40
   4  -3  -1   40.90    3.80
   4  -3  -1   43.70    3.60
   4  -3  -1   46.90    4.60
   4  -3  -1   44.50    3.60
   4  -3  -1   43.20    4.40
  -4   3   1   44.80    2.90
  -4   3   1   39.30    2.70
  -4   3   1   43.70    3.50
  -4   3   1   43.00    3.60
  -4   3   1   44.20    3.10
  -4   3   1   38.00    4.10
  -4   3   1   46.30    3.90
  -4   3   1   42.50    3.40
  -4   3   1   36.10    6.00
   3  -3  -1   51.29    3.00
   3  -3  -1   48.00    3.00
   3  -3  -1   55.49    3.70
   3  -3  -1   52.89    3.80
   3  -3  -1   54.99    5.30
   3  -3  -1   51.59    3.30
  -3   3   1   54.09    2.60
  -3   3   1   52.29    3.80
  -3   3   1   53.69    4.00
  -3   3   1   53.19    2.80
  -3   3   1   55.49    3.20
  -3   3   1   60.09    3.70
  -3   3   1   52.99    3.50
   2  -3  -1  103.49    3.30
   2  -3  -1  103.69    3.80
   2  -3  -1  102.89    4.30
   2  -3  -1  104.89    4.00
   2  -3  -1  106.19    4.20
  -2   3   1   98.79    3.90
  -2   3   1  100.79    3.30
  -2   3   1  110.79    4.70
  -2   3   1  109.69    4.30
  -2   3   1   97.89    3.80
   1  -3  -1    0.30    0.20
   1  -3  -1    0.80    0.50
   1  -3  -1    0.80    0.40
   1  -3  -1    0.60    0.30
   1  -3  -1    1.30    0.30
  -1   3   1    0.30    0.30
  -1   3   1    0.60    0.30
  -1   3   1    0.50    0.30
  -1   3   1    0.50    0.40
  -1   3   1    0.70    0.30
  -1   3   1    1.40    0.50
   0  -3  -1   20.00    1.20
   0  -3  -1   19.20    1.20
   0  -3  -1   20.70    1.30
   0   3   1   17.40    1.20
   0   3   1   18.30    1.20
   0   3   1   17.80    1.30
  -1  -3  -1    4.20    0.70
  -1  -3  -1    4.60    0.70
  -1  -3  -1    3.40    0.70
  -1  -3  -1    5.30    0.90
  -1  -3  -1    2.40    0.90
   1   3   1    4.20    0.80
   1   3   1    3.80    0.80
   1   3   1    5.10    0.80
   1   3   1    5.00    0.80
  -2  -3  -1   49.20    2.90
  -2  -3  -1   55.19    2.60
  -2  -3  -1   53.29    2.90
  -2  -3  -1   50.59    3.50
  -2  -3  -1   47.00    2.50
  -2  -3  -1   43.70    3.70
   2   3   1   44.00    3.00
   2   3   1   50.99    3.10
   2   3   1   50.79    2.80
   2   3   1   53.89    3.10
  -3  -3  -1    2.40    1.10
  -3  -3  -1    4.80    1.10
  -3  -3  -1    1.40    1.20
  -3  -3  -1    5.60    1.70
  -3  -3  -1    2.40    0.90
  -3  -3  -1    3.00    1.50
  -3  -3  -1    3.20    1.10
  -3  -3  -1    4.40    1.80
  -3  -3  -1    3.20    1.30
  -3  -3  -1    5.30    2.20
   3   3   1    2.30    1.30
   3   3   1    5.10    1.20
   3   3   1    3.80    1.20
   3   3   1    2.50    1.10
   3   3   1    5.40    1.10
   3   3   1    5.10    1.80
   3   3   1    2.50    1.80
   3   3   1    3.00    1.40
   3   3   1    4.90    1.60
  -4  -3  -1    0.50    1.30
  -4  -3  -1    4.20    2.50
  -4  -3  -1    2.90    1.20
  -4  -3  -1    0.60    0.90
  -4  -3  -1   -0.50    1.20
  -4  -3  -1    2.30    2.30
  -4  -3  -1   -1.40    2.60
   4   3   1    0.30    2.40
   4   3   1    2.10    2.60
   4   3   1    1.90    1.40
   4   3   1   -1.00    1.30
   4   3   1    2.20    1.40
   4   3   1    0.20    2.70
   4   3   1    7.70    2.80
   4   3   1    4.70    1.40
   4   3   1    1.70    1.10
   4   3   1    1.60    1.20
   4   3   1    3.00    1.30
  -5  -3  -1    2.30    1.30
  -5  -3  -1    3.00    1.50
  -5  -3  -1    4.40    1.60
  -5  -3  -1    2.80    2.20
   5   3   1    0.60    3.00
   5   3   1    2.00    1.10
   5   3   1    3.80    2.20
   5   3   1    4.50    1.60
   5   3   1    2.30    1.50
   5   3   1    0.00    1.60
   5   3   1    2.90    1.10
  -6  -3  -1    0.80    1.80
  -6  -3  -1    5.20    1.60
  -6  -3  -1    2.70    1.60
  -6  -3  -1    5.80    1.20
   6   3   1    2.40    4.00
   6   3   1    3.10    1.20
   6   3   1    6.20    1.40
   6   3   1    2.20    1.10
   6   3   1    4.20    1.10
   6   3   1    4.60    1.70
   7  -4  -1   14.30    1.90
   7  -4  -1   16.50    1.80
  -7   4   1   15.80    1.50
   6  -4  -1  268.57    9.30
   6  -4  -1  271.87    9.60
   6  -4  -1  271.77   10.40
  -6   4   1  275.27   10.70
  -6   4   1  270.97   10.10
  -6   4   1  262.77    9.10
  -6   4   1  271.97    7.70
  -6   4   1  255.37    9.80
   5  -4  -1    1.10    1.00
   5  -4  -1   -0.30    2.70
   5  -4  -1    1.00    1.30
   5  -4  -1    1.30    1.30
   5  -4  -1   -0.20    1.50
   5  -4  -1   -0.40    1.70
   5  -4  -1   -2.90    2.50
  -5   4   1    0.00    0.90
  -5   4   1    2.00    2.20
  -5   4   1    0.70    0.90
  -5   4   1   -0.90    0.80
  -5   4   1   -1.00    2.50
  -5   4   1    0.30    0.90
  -5   4   1    1.50    1.10
  -5   4   1   -3.50    3.60
  -5   4   1   -1.50    3.80
  -5   4   1    0.50    0.80
   4  -4  -1   23.70    3.60
   4  -4  -1   31.20    2.80
   4  -4  -1   26.90    2.80
   4  -4  -1   24.60    3.70
   4  -4  -1   28.30    3.90
   4  -4  -1   23.50    2.50
   4  -4  -1   25.60    3.20
   4  -4  -1   23.20    3.60
  -4   4   1   19.40    3.30
  -4   4   1   27.00    3.10
  -4   4   1   26.90    2.20
  -4   4   1   29.20    2.80
  -4   4   1   27.90    2.50
  -4   4   1   29.10    2.40
  -4   4   1   24.70    4.20
  -4   4   1   27.90    3.10
   3  -4  -1   21.30    3.40
   3  -4  -1   27.10    2.50
   3  -4  -1   24.80    1.90
   3  -4  -1   24.10    2.60
   3  -4  -1   21.40    2.20
   3  -4  -1   27.60    2.30
  -3   4   1   25.60    1.80
  -3   4   1   24.70    2.50
  -3   4   1   25.40    2.00
  -3   4   1   24.60    3.00
  -3   4   1   25.30    2.20
  -3   4   1   21.70    2.60
   2  -4  -1   93.49    4.20
   2  -4  -1   98.99    3.50
   2  -4  -1   98.29    4.00
   2  -4  -1  102.99    3.90
   2  -4  -1   97.79    3.90
  -2   4   1   90.29    3.50
  -2   4   1  100.29    4.30
  -2   4   1   98.29    3.80
   1  -4  -1  148.99    3.90
   1  -4  -1  152.08    4.80
   1  -4  -1  147.09    4.80
   1  -4  -1  151.48    4.40
   1  -4  -1  148.39    4.00
  -1   4   1  151.68    4.60
  -1   4   1  146.09    4.70
  -1   4   1  155.78    4.00
  -1   4   1  154.58    4.80
  -1   4   1  154.48    5.00
  -1   4   1  132.99    3.60
   0  -4  -1  302.37    7.70
   0  -4  -1  322.17    8.00
   0  -4  -1  313.57    8.70
   0  -4  -1  304.27    7.80
   0   4   1  325.17    8.50
   0   4   1  311.77    7.30
   0   4   1  312.47    7.90
   0   4   1  319.37    8.00
   0   4   1  302.17    8.00
  -1  -4  -1 1020.70   21.40
  -1  -4  -1  979.30   21.30
  -1  -4  -1 1104.39   25.90
  -1  -4  -1  973.00   21.40
  -1  -4  -1  991.80   21.50
  -1  -4  -1 1011.60   23.20
   1   4   1  958.00   21.80
   1   4   1  989.60   22.50
   1   4   1  911.91   21.70
   1   4   1  990.10   22.00
   1   4   1  953.80   21.20
  -2  -4  -1   16.90    2.20
  -2  -4  -1   17.90    2.70
  -2  -4  -1   18.40    1.60
  -2  -4  -1   18.30    1.70
  -2  -4  -1   15.30    2.00
  -2  -4  -1   14.90    3.30
   2   4   1   17.30    2.00
   2   4   1   18.70    1.70
   2   4   1   13.40    1.90
   2   4   1   17.60    2.00
   2   4   1   18.00    2.40
  -3  -4  -1   37.90    2.80
  -3  -4  -1   40.80    3.60
  -3  -4  -1   34.80    3.00
  -3  -4  -1   36.60    3.00
  -3  -4  -1   33.20    4.10
  -3  -4  -1   39.30    4.00
  -3  -4  -1   39.60    3.80
  -3  -4  -1   39.30    4.00
  -3  -4  -1   28.30    3.40
  -3  -4  -1   41.60    3.10
  -3  -4  -1   35.10    4.80
   3   4   1   30.40    3.40
   3   4   1   34.40    3.40
   3   4   1   43.10    2.90
   3   4   1   40.00    4.00
   3   4   1   43.00    6.30
   3   4   1   36.50    3.50
   3   4   1   32.70    3.50
   3   4   1   40.60    2.90
   3   4   1   46.30    6.40
   3   4   1   32.50    3.10
  -4  -4  -1  199.98    8.80
  -4  -4  -1  203.88    8.60
  -4  -4  -1  203.98   10.40
  -4  -4  -1  202.98    8.50
   4   4   1  203.98   10.10
   4   4   1  203.58    7.40
   4   4   1  238.58   15.50
   4   4   1  194.58    7.40
   4   4   1  211.08    9.30
   4   4   1  201.28    8.90
   4   4   1  208.18    9.20
   4   4   1  194.78    9.80
   4   4   1  211.18    8.60
   4   4   1  205.18    7.70
  -5  -4  -1   21.70    2.90
  -5  -4  -1   21.90    3.20
  -5  -4  -1   19.70    2.90
   5   4   1   18.60    2.60
   5   4   1   26.70    3.00
   5   4   1   19.80    3.00
   5   4   1   22.20    2.90
   5   4   1   23.20    4.10
  -6  -4  -1    2.70    1.40
  -6  -4  -1    2.70    1.20
  -6  -4  -1    2.40    1.70
   6   4   1    1.60    1.10
   6   4   1    1.40    1.00
   6   4   1    2.70    1.00
   6   4   1    2.30    0.90
   6   4   1    4.30    1.90
   7  -5  -1    0.30    1.20
   7  -5  -1    0.00    0.80
  -7   5   1    0.50    0.50
   6  -5  -1   15.30    2.50
   6  -5  -1   18.70    2.30
   6  -5  -1   14.20    2.40
  -6   5   1   15.80    2.40
  -6   5   1   17.60    2.10
  -6   5   1   14.70    1.80
  -6   5   1   16.30    2.50
  -6   5   1   12.40    3.20
  -6   5   1   17.50    1.80
   5  -5  -1   26.70    4.00
   5  -5  -1   28.00    3.90
   5  -5  -1   28.60    3.00
   5  -5  -1   28.20    3.20
   5  -5  -1   24.40    3.50
   5  -5  -1   25.20    5.10
   5  -5  -1   25.30    3.10
  -5   5   1   23.60    3.20
  -5   5   1   26.50    2.60
  -5   5   1   26.70    3.30
  -5   5   1   17.90    4.40
  -5   5   1   23.50    4.00
  -5   5   1   28.00    3.10
  -5   5   1   27.30    2.50
  -5   5   1   30.20    5.40
  -5   5   1   28.00    2.60
   4  -5  -1   40.80    4.50
   4  -5  -1   49.30    3.70
   4  -5  -1   46.40    3.30
   4  -5  -1   47.90    4.10
   4  -5  -1   48.70    3.60
   4  -5  -1   53.29    4.30
   4  -5  -1   46.60    3.60
   4  -5  -1   47.30    4.70
  -4   5   1   49.90    3.30
  -4   5   1   48.30    2.90
  -4   5   1   50.39    3.80
  -4   5   1   51.49    3.60
  -4   5   1   57.99    6.80
  -4   5   1   44.70    4.20
  -4   5   1   47.00    3.00
  -4   5   1   46.90    3.90
   3  -5  -1  162.98    6.40
   3  -5  -1  168.28    6.00
   3  -5  -1  160.28    5.60
   3  -5  -1  156.28    6.30
   3  -5  -1  165.98    6.40
   3  -5  -1  165.58    6.80
  -3   5   1  164.38    5.90
  -3   5   1  162.98    5.40
  -3   5   1  161.38    5.50
  -3   5   1  174.78    8.00
  -3   5   1  153.98    7.50
  -3   5   1  157.48    6.90
  -3   5   1  158.18    6.40
   2  -5  -1   14.20    1.80
   2  -5  -1   16.20    1.60
   2  -5  -1   12.40    1.30
   2  -5  -1   11.70    1.40
   2  -5  -1   10.10    1.60
   2  -5  -1   13.60    2.10
  -2   5   1   15.70    1.90
  -2   5   1   12.20    1.60
  -2   5   1   14.50    1.20
  -2   5   1   11.50    1.50
  -2   5   1   12.10    1.40
   1  -5  -1    0.80    0.80
   1  -5  -1    0.40    0.40
   1  -5  -1    0.70    0.30
  -1   5   1    0.20    0.40
  -1   5   1    0.60    0.40
  -1   5   1    0.40    0.40
  -1   5   1    0.10    0.40
   0  -5  -1  256.77    7.10
   0  -5  -1  268.37    7.40
   0  -5  -1  265.67    8.20
   0   5   1  265.37    6.70
   0   5   1  263.67    7.30
   0   5   1  268.87    7.60
   0   5   1  265.97    7.50
   0   5   1  277.17    8.00
  -1  -5  -1  549.45   12.70
  -1  -5  -1  566.64   13.20
  -1  -5  -1  551.84   13.30
  -1  -5  -1  570.84   13.50
   1   5   1  539.05   13.20
   1   5   1  516.95   13.50
   1   5   1  559.94   13.90
   1   5   1  537.95   14.40
  -2  -5  -1    0.50    1.00
  -2  -5  -1    0.90    1.30
  -2  -5  -1    2.70    1.10
  -2  -5  -1    2.70    0.90
  -2  -5  -1    2.90    0.90
  -2  -5  -1    2.20    1.40
   2   5   1    2.10    0.90
   2   5   1    3.90    1.20
   2   5   1    0.90    0.90
   2   5   1   -0.30    1.80
   2   5   1    3.20    1.00
  -3  -5  -1   75.49    5.30
  -3  -5  -1   73.99    4.50
  -3  -5  -1   73.69    5.90
  -3  -5  -1   78.09    4.30
  -3  -5  -1   75.89    4.80
  -3  -5  -1   64.29    4.70
  -3  -5  -1   71.79    4.30
   3   5   1   70.69    4.90
   3   5   1   72.39    4.10
   3   5   1   67.09    5.00
   3   5   1   74.19    5.20
   3   5   1   65.29    5.00
   3   5   1   68.19    4.90
   3   5   1   63.79    4.10
   3   5   1   63.99    9.00
   3   5   1   70.59    5.30
   3   5   1   70.99    4.10
   3   5   1   79.69    8.90
  -4  -5  -1    2.10    1.70
  -4  -5  -1    0.80    1.40
  -4  -5  -1    6.40    2.30
  -4  -5  -1    1.40    1.20
  -4  -5  -1    4.50    2.10
   4   5   1    6.80    3.30
   4   5   1   -0.80    1.20
   4   5   1    4.80    1.70
   4   5   1    5.10    1.40
   4   5   1    4.20    3.50
   4   5   1    1.00    1.60
   4   5   1   -3.00    3.00
   4   5   1    0.70    1.20
   4   5   1    2.60    1.40
   4   5   1    3.90    1.30
  -5  -5  -1    6.00    1.90
  -5  -5  -1    5.40    1.50
  -5  -5  -1    2.80    2.10
  -5  -5  -1    3.90    1.70
   5   5   1    3.90    2.50
   5   5   1    8.90    1.80
   5   5   1    6.40    1.50
   5   5   1    4.10    1.30
   5   5   1    4.70    1.40
   5   5   1    5.80    4.10
  -6  -5  -1    0.80    1.10
   6   5   1   -0.80    0.60
   6   5   1    0.80    0.80
   6   5   1    0.10    1.10
   6   5   1    1.30    0.90
   6   5   1    3.60    1.60
   7  -6  -1    2.30    0.80
   7  -6  -1    4.40    0.90
  -7   6   1    4.10    0.80
   6  -6  -1    5.60    1.60
   6  -6  -1    8.00    1.60
   6  -6  -1   13.10    2.10
  -6   6   1    7.40    1.20
  -6   6   1   10.70    1.70
  -6   6   1   11.20    2.10
  -6   6   1    6.80    2.60
  -6   6   1   10.10    1.50
  -6   6   1   11.40    2.10
  -6   6   1    8.00    2.30
  -6   6   1   14.20    3.40
   5  -6  -1   28.40    3.90
   5  -6  -1   39.00    4.30
   5  -6  -1   40.50    3.50
   5  -6  -1   36.30    3.70
   5  -6  -1   25.00    6.30
   5  -6  -1   35.40    3.50
  -5   6   1   35.00    3.50
  -5   6   1   34.30    2.70
  -5   6   1   29.20    5.70
  -5   6   1   48.10    6.10
  -5   6   1   38.10    3.30
  -5   6   1   37.30    3.00
  -5   6   1   37.40    3.80
  -5   6   1   35.10    2.90
   4  -6  -1  473.05   13.80
   4  -6  -1  456.95   14.20
   4  -6  -1  470.25   15.10
   4  -6  -1  428.16   14.40
   4  -6  -1  456.65   14.40
   4  -6  -1  406.76   20.10
   4  -6  -1  453.05   13.30
   4  -6  -1  483.15   15.60
   4  -6  -1  462.85   13.90
   4  -6  -1  452.05   12.60
  -4   6   1  451.85   12.20
  -4   6   1  462.75   12.40
  -4   6   1  450.15   12.50
  -4   6   1  457.85   17.40
  -4   6   1  438.86   13.20
  -4   6   1  477.65   13.40
  -4   6   1  447.26   13.70
  -4   6   1  447.36   15.40
   3  -6  -1   13.50    2.20
   3  -6  -1    9.70    2.00
   3  -6  -1    9.80    2.50
   3  -6  -1   11.70    2.00
   3  -6  -1   14.40    1.90
   3  -6  -1   12.90    1.90
  -3   6   1   10.30    1.70
  -3   6   1    9.20    1.30
  -3   6   1    7.60    1.70
  -3   6   1   11.10    1.60
  -3   6   1   16.30    2.20
  -3   6   1   12.10    1.40
   2  -6  -1   20.20    2.20
   2  -6  -1   20.20    1.80
   2  -6  -1   19.50    1.60
   2  -6  -1   21.60    2.00
   2  -6  -1   20.50    2.20
  -2   6   1   22.30    1.80
  -2   6   1   15.20    1.90
  -2   6   1   17.00    1.60
  -2   6   1   15.70    2.00
  -2   6   1   25.00    2.40
  -2   6   1   16.70    1.40
  -2   6   1   21.70    1.70
   1  -6  -1    0.40    0.50
   1  -6  -1    0.10    0.40
   1  -6  -1    0.30    0.90
  -1   6   1    0.50    0.50
  -1   6   1    0.50    0.40
  -1   6   1    0.30    0.40
  -1   6   1    0.80    0.50
   0  -6  -1   17.90    2.10
   0  -6  -1   22.80    1.80
   0  -6  -1   21.20    1.80
   0  -6  -1   20.30    1.70
   0  -6  -1   16.20    2.60
   0   6   1   19.70    2.00
   0   6   1   20.80    1.70
   0   6   1   21.30    1.40
   0   6   1   21.60    1.90
  -1  -6  -1  325.57    8.00
  -1  -6  -1  331.57    9.30
  -1  -6  -1  339.67    9.50
  -1  -6  -1  323.37   11.00
  -1  -6  -1  344.47   11.20
  -1  -6  -1  323.97    9.40
   1   6   1  296.87    9.50
   1   6   1  336.57    8.90
   1   6   1  321.87   10.50
   1   6   1  320.47    9.60
   1   6   1  349.37    9.90
   1   6   1  320.17    9.10
  -2  -6  -1   21.00    3.00
  -2  -6  -1   25.20    3.30
  -2  -6  -1   17.60    3.40
  -2  -6  -1   20.10    2.20
  -2  -6  -1   15.80    2.40
  -2  -6  -1   17.30    2.10
  -2  -6  -1   25.50    4.00
  -2  -6  -1   15.90    2.70
   2   6   1   27.70    3.30
   2   6   1   20.20    2.50
   2   6   1   21.30    2.10
   2   6   1   26.50    3.50
   2   6   1   19.10    2.70
   2   6   1   18.90    2.20
   2   6   1   21.60    2.60
  -3  -6  -1   16.70    2.40
  -3  -6  -1   24.30    3.30
  -3  -6  -1   25.50    3.60
  -3  -6  -1   28.80    4.00
  -3  -6  -1   27.00    3.90
  -3  -6  -1   28.90    3.50
  -3  -6  -1   20.30    3.00
   3   6   1   24.70    2.80
   3   6   1   22.40    3.20
   3   6   1   22.90    5.50
   3   6   1   22.40    3.20
   3   6   1   29.10    4.00
   3   6   1   20.50    5.20
   3   6   1   20.30    3.00
   3   6   1   21.00    2.50
   3   6   1   22.90    3.40
   3   6   1   20.70    2.50
  -4  -6  -1   41.80    4.60
  -4  -6  -1   37.60    4.10
  -4  -6  -1   39.80    3.80
  -4  -6  -1   43.50    4.90
   4   6   1   42.10    3.30
   4   6   1   41.90    4.00
   4   6   1   36.80    3.80
   4   6   1   29.90    5.00
   4   6   1   40.50    3.30
   4   6   1   44.00    4.20
   4   6   1   41.00    3.80
   4   6   1   52.59    7.90
   4   6   1   39.80    5.90
  -5  -6  -1    9.60    2.60
  -5  -6  -1    8.70    2.20
   5   6   1    9.70    2.70
   5   6   1    7.10    4.40
   5   6   1   12.50    2.10
   5   6   1    7.70    1.60
   5   6   1   11.80    2.00
   6   6   1    9.20    1.20
   6   6   1    8.10    1.10
   6   6   1    7.90    1.10
   7  -7  -1   41.00    1.90
   7  -7  -1   37.20    2.00
  -7   7   1   39.70    2.00
   6  -7  -1   92.79    4.60
   6  -7  -1   90.89    4.90
  -6   7   1   88.09    3.70
  -6   7   1   90.79    3.70
  -6   7   1   75.59    4.60
  -6   7   1   77.79    5.20
  -6   7   1   85.99    4.20
  -6   7   1   75.89    5.10
  -6   7   1   78.19    4.70
   5  -7  -1    2.30    1.40
   5  -7  -1    2.40    1.20
   5  -7  -1    6.90    3.60
   5  -7  -1    4.40    1.70
   5  -7  -1    2.20    1.20
   5  -7  -1    5.10    2.30
  -5   7   1    6.30    1.90
  -5   7   1    3.70    1.90
  -5   7   1    0.10    0.90
  -5   7   1    2.00    1.00
  -5   7   1    1.50    0.90
  -5   7   1    0.50    3.90
  -5   7   1    4.00    1.30
   4  -7  -1    7.40    2.00
   4  -7  -1    2.90    1.10
   4  -7  -1    2.20    1.50
   4  -7  -1    2.60    1.90
   4  -7  -1    4.80    1.70
   4  -7  -1    2.20    1.40
   4  -7  -1    2.40    1.10
  -4   7   1    6.60    2.40
  -4   7   1    2.30    1.30
  -4   7   1    1.30    1.70
  -4   7   1    3.80    1.00
  -4   7   1    6.60    1.90
  -4   7   1    3.70    1.10
  -4   7   1    2.50    1.00
  -4   7   1    2.30    1.40
   3  -7  -1  145.79    6.50
   3  -7  -1  148.99    5.90
   3  -7  -1  147.59    7.50
   3  -7  -1  145.69    6.10
   3  -7  -1  138.29    7.80
   3  -7  -1  137.89    6.20
   3  -7  -1  147.89    5.80
   3  -7  -1  145.89    7.20
  -3   7   1  148.19    5.80
  -3   7   1  148.49    5.40
  -3   7   1  147.19    6.00
  -3   7   1  149.79    8.70
  -3   7   1  143.19    5.40
  -3   7   1  156.18    8.00
  -3   7   1  138.59    5.20
  -3   7   1  146.59    7.20
   2  -7  -1  296.97   15.20
   2  -7  -1  311.07    9.70
   2  -7  -1  342.27    9.60
   2  -7  -1  328.67   10.20
  -2   7   1  331.87    8.70
  -2   7   1  337.47    8.50
  -2   7   1  317.87   10.70
  -2   7   1  345.67   10.80
  -2   7   1  334.17    9.50
   1  -7  -1  174.08    6.30
   1  -7  -1  164.38    6.70
   1  -7  -1  169.88    5.90
   1  -7  -1  157.48    6.80
  -1   7   1  166.78    5.00
  -1   7   1  169.98    6.30
  -1   7   1  168.08    5.20
  -1   7   1  178.58    6.60
  -1   7   1  165.08    6.30
  -1   7   1  172.48    6.20
   0  -7  -1  210.08    6.80
   0  -7  -1  208.98    8.10
   0  -7  -1  204.08    8.10
   0  -7  -1  208.58    6.70
   0   7   1  198.98    6.00
   0   7   1  200.98    6.10
   0   7   1  191.28    6.80
   0   7   1  215.98    6.90
   0   7   1  210.08    7.00
  -1  -7  -1    0.90    0.60
  -1  -7  -1   -1.40    1.00
  -1  -7  -1    0.90    1.10
  -1  -7  -1    0.10    0.90
  -1  -7  -1   -0.60    1.50
  -1  -7  -1   -0.10    0.80
   1   7   1    0.80    1.00
   1   7   1   -0.50    0.70
   1   7   1   -0.60    0.60
   1   7   1    0.30    0.60
   1   7   1   -0.10    1.30
  -2  -7  -1   25.10    3.10
  -2  -7  -1   27.80    3.60
  -2  -7  -1   23.10    2.80
  -2  -7  -1   24.40    3.80
  -2  -7  -1   20.80    3.40
  -2  -7  -1   25.50    3.50
  -2  -7  -1   30.40    3.00
   2   7   1   29.20    2.60
   2   7   1   31.50    3.00
   2   7   1   26.10    3.50
   2   7   1   21.50    3.20
   2   7   1   27.20    3.30
   2   7   1   21.30    3.00
   2   7   1   27.80    2.50
   2   7   1   26.60    2.90
  -3  -7  -1    4.40    1.60
  -3  -7  -1   -1.10    1.70
  -3  -7  -1    0.90    1.60
  -3  -7  -1    1.50    1.50
   3   7   1    4.10    2.30
   3   7   1    2.00    2.30
   3   7   1    1.20    1.30
   3   7   1    7.00    4.10
   3   7   1   -0.40    1.10
   3   7   1    0.00    0.90
   3   7   1   -0.50    1.50
  -4  -7  -1   -1.20    1.40
  -4  -7  -1   -9.00    4.50
  -4  -7  -1    0.70    1.50
  -4  -7  -1    1.70    1.70
   4   7   1   -0.80    1.00
   4   7   1    2.30    2.90
   4   7   1    0.80    0.90
   4   7   1    3.80    3.20
   4   7   1    0.40    1.10
   4   7   1    0.70    1.10
   4   7   1    0.20    1.20
  -5  -7  -1   -0.60    2.00
   5   7   1    6.20    2.50
   5   7   1    1.60    0.90
   5   7   1    0.70    0.90
   5   7   1    1.40    1.00
   5   7   1    0.40    1.10
   6  -8  -1   16.20    1.90
  -6   8   1   13.60    1.40
  -6   8   1   16.90    1.90
  -6   8   1   11.50    2.60
  -6   8   1   12.80    1.70
   5  -8  -1  162.58    7.00
   5  -8  -1  164.88    8.30
   5  -8  -1  147.69    7.70
   5  -8  -1  165.78    7.50
  -5   8   1  157.58    6.90
  -5   8   1  156.78    6.50
  -5   8   1  167.68    6.20
  -5   8   1  161.98    6.20
  -5   8   1  155.08    6.20
   4  -8  -1   51.59    4.10
   4  -8  -1   50.69    5.00
   4  -8  -1   49.90    4.70
   4  -8  -1   52.49    4.30
   4  -8  -1   50.99    3.80
   4  -8  -1   54.29    5.00
  -4   8   1   52.09    3.20
  -4   8   1   52.29    3.80
  -4   8   1   49.70    3.20
  -4   8   1   48.30    3.30
  -4   8   1   62.89    5.60
  -4   8   1   42.10    5.50
  -4   8   1   47.00    4.40
   3  -8  -1    1.40    1.20
   3  -8  -1    0.10    1.30
   3  -8  -1    5.20    1.80
   3  -8  -1    2.70    1.10
   3  -8  -1    1.20    1.20
   3  -8  -1    3.00    1.60
  -3   8   1    3.20    1.20
  -3   8   1    2.50    1.20
  -3   8   1    2.90    1.50
  -3   8   1    3.10    1.00
  -3   8   1    1.90    0.70
  -3   8   1    3.90    1.90
   2  -8  -1  152.18    6.10
   2  -8  -1  146.59    6.40
   2  -8  -1  147.19    6.20
   2  -8  -1  152.18    7.70
   2  -8  -1  147.19    5.90
   2  -8  -1  144.89    7.10
   2  -8  -1  154.78    7.40
   2  -8  -1  150.68    6.50
  -2   8   1  151.38    7.00
  -2   8   1  164.38    7.30
  -2   8   1  143.39    5.10
  -2   8   1  157.48    6.10
  -2   8   1  147.49    5.00
   1  -8  -1   42.80    2.90
   1  -8  -1   40.00    3.00
   1  -8  -1   36.20    4.00
   1  -8  -1   41.30    3.60
   1  -8  -1   37.60    3.80
  -1   8   1   39.60    2.30
  -1   8   1   37.90    2.30
  -1   8   1   40.40    3.00
  -1   8   1   37.70    3.10
  -1   8   1   39.30    3.20
  -1   8   1   41.80    3.10
   0  -8  -1    5.90    1.30
   0  -8  -1    4.70    1.50
   0  -8  -1    5.40    1.70
   0  -8  -1    6.20    1.60
   0  -8  -1    6.80    2.70
   0  -8  -1    2.60    0.90
   0   8   1    5.40    1.20
   0   8   1    4.90    1.00
   0   8   1    7.00    1.60
   0   8   1    4.30    1.20
   0   8   1    3.40    0.90
   0   8   1    3.30    1.30
  -1  -8  -1  102.49    6.00
  -1  -8  -1  107.29    6.50
  -1  -8  -1  109.99    5.10
  -1  -8  -1  112.19    4.80
  -1  -8  -1  106.79    6.70
  -1  -8  -1  104.79    5.20
  -1  -8  -1  105.39    6.00
  -1  -8  -1  114.59    6.60
   1   8   1  104.29    5.00
   1   8   1  101.99    5.30
   1   8   1  105.39    5.70
   1   8   1   92.39    5.10
   1   8   1  109.49    6.20
   1   8   1  104.69    4.70
   1   8   1  112.39    4.90
   1   8   1  101.09    5.30
  -2  -8  -1   46.00    4.60
  -2  -8  -1   44.60    4.50
  -2  -8  -1   39.80    4.30
  -2  -8  -1   46.90    3.50
  -2  -8  -1   35.40    4.60
  -2  -8  -1   48.80    4.30
  -2  -8  -1   49.20    4.80
  -2  -8  -1   44.60    4.60
   2   8   1   42.40    3.60
   2   8   1   51.09    4.70
   2   8   1   48.80    3.50
   2   8   1   43.30    3.90
   2   8   1   45.60    4.60
   2   8   1   49.40    3.50
   2   8   1   44.90    4.10
   2   8   1   45.10    4.20
  -3  -8  -1  123.89    6.90
  -3  -8  -1  124.29    6.50
  -3  -8  -1  137.59    7.20
  -3  -8  -1  130.39    7.70
   3   8   1  122.49    7.60
   3   8   1  130.79   10.70
   3   8   1  130.29    6.30
   3   8   1  129.29    6.10
   3   8   1  124.69    6.10
   3   8   1  129.39    7.20
   3   8   1  132.09    7.30
  -4  -8  -1    7.10    2.10
   4   8   1   10.60    2.00
   4   8   1   11.70    2.40
   4   8   1    9.10    1.60
   4   8   1    9.90    1.80
   4   8   1    8.90    2.10
   4   8   1   12.00    3.70
   4   8   1   12.70    2.50
   4   8   1   12.10    2.10
  -5  -8  -1    0.80    1.20
   5   8   1    2.10    1.00
   5   8   1    2.70    1.00
   5   8   1    2.60    1.10
   5   8   1    1.80    1.20
   5   8   1    0.40    2.90
   6  -9  -1   54.69    3.00
   6  -9  -1   52.69    3.00
  -6   9   1   53.49    2.60
  -6   9   1   52.39    2.90
  -6   9   1   52.59    2.70
   5  -9  -1    2.50    2.60
   5  -9  -1    1.60    2.20
   5  -9  -1    1.60    1.10
   5  -9  -1    5.00    1.70
   5  -9  -1    4.40    1.40
  -5   9   1    3.90    1.10
  -5   9   1    4.00    1.30
  -5   9   1    3.70    1.10
  -5   9   1    4.60    1.30
  -5   9   1    4.90    1.60
   4  -9  -1   -0.20    1.10
   4  -9  -1    0.30    1.10
   4  -9  -1   -1.70    1.20
   4  -9  -1   -0.40    1.70
   4  -9  -1    0.40    2.60
   4  -9  -1    1.40    1.60
  -4   9   1   -0.40    0.70
  -4   9   1   -0.90    0.70
  -4   9   1    1.50    0.80
  -4   9   1    3.00    2.90
  -4   9   1    1.90    1.00
   3  -9  -1   31.80    3.30
   3  -9  -1   32.80    4.20
   3  -9  -1   38.90    3.70
   3  -9  -1   29.30    4.10
   3  -9  -1   32.00    3.20
  -3   9   1   30.90    2.80
  -3   9   1   32.70    4.20
  -3   9   1   38.70    2.80
  -3   9   1   36.60    2.60
  -3   9   1   34.90    2.50
  -3   9   1   27.00    4.10
   2  -9  -1   16.80    3.20
   2  -9  -1   19.80    2.70
   2  -9  -1   23.40    2.70
   2  -9  -1   16.30    3.00
   2  -9  -1   20.50    2.40
   2  -9  -1   17.40    3.10
   2  -9  -1   16.60    2.80
   2  -9  -1   20.20    2.50
  -2   9   1   18.40    1.80
  -2   9   1   17.80    2.70
  -2   9   1   21.70    2.50
  -2   9   1   23.90    3.00
  -2   9   1   18.80    2.30
   1  -9  -1  659.83   17.40
   1  -9  -1  689.93   19.10
   1  -9  -1  697.43   19.10
   1  -9  -1  692.73   17.90
   1  -9  -1  715.03   19.80
   1  -9  -1  665.23   17.20
   1  -9  -1  671.73   17.30
  -1   9   1  720.93   18.80
  -1   9   1  601.34   18.00
  -1   9   1  696.43   16.20
  -1   9   1  699.73   18.70
  -1   9   1  657.83   17.00
  -1   9   1  641.64   16.10
  -1   9   1  683.53   17.80
  -1   9   1  603.24   15.80
   0  -9  -1    0.40    1.30
   0  -9  -1    2.10    1.20
   0  -9  -1    3.70    1.60
   0  -9  -1   -0.60    0.70
   0  -9  -1    1.80    1.40
   0  -9  -1    0.10    1.60
   0  -9  -1    0.20    0.90
   0   9   1   -0.30    0.70
   0   9   1   -1.00    0.70
   0   9   1    3.80    1.50
   0   9   1   -1.30    1.00
   0   9   1    1.00    0.60
   0   9   1    1.70    1.00
   0   9   1    0.20    0.90
  -1  -9  -1   -1.20    1.30
  -1  -9  -1    0.90    0.90
  -1  -9  -1    4.30    2.20
  -1  -9  -1    1.70    1.20
  -1  -9  -1   -0.30    1.50
  -1  -9  -1    2.60    1.70
  -1  -9  -1   -0.30    1.40
   1   9   1    3.10    1.60
   1   9   1    0.30    1.30
   1   9   1    1.00    0.70
   1   9   1    1.70    1.50
   1   9   1    2.10    1.50
   1   9   1   -0.20    0.90
   1   9   1   -0.30    1.10
  -2  -9  -1   57.49    4.80
  -2  -9  -1   60.79    5.00
  -2  -9  -1   63.99    5.70
  -2  -9  -1   53.79    4.20
  -2  -9  -1   52.79    4.60
  -2  -9  -1   53.99    5.30
   2   9   1   57.49    3.90
   2   9   1   51.29    5.10
   2   9   1   48.60    5.90
   2   9   1   62.09    4.30
   2   9   1   56.09    4.70
   2   9   1   56.49    4.00
   2   9   1   63.89    4.80
  -3  -9  -1   31.20    4.00
  -3  -9  -1   28.00    3.50
  -3  -9  -1   27.20    3.60
  -3  -9  -1   31.40    3.90
   3   9   1   28.00    3.30
   3   9   1   31.40    3.10
   3   9   1   24.60    4.10
   3   9   1   28.30    2.80
   3   9   1   25.60    3.00
   3   9   1   25.90    3.50
  -4  -9  -1    1.30    1.20
  -4  -9  -1    0.90    1.50
   4   9   1    0.00    0.80
   4   9   1   -1.30    1.30
   4   9   1   -0.80    0.90
   4   9   1   -0.60    0.90
   4   9   1   -3.00    3.60
   4   9   1   -0.90    1.10
   4   9   1    2.10    1.00
   4   9   1   -0.60    3.40
  -5  -9  -1    1.80    1.10
   5   9   1    1.70    0.70
   5   9   1    0.00    0.70
   5   9   1   -0.90    0.90
   6 -10  -1   11.70    1.50
   6 -10  -1   13.00    1.90
   6 -10  -1   10.80    1.60
  -6  10   1   12.60    1.50
  -6  10   1   13.10    1.90
  -6  10   1   13.80    1.30
  -6  10   1   14.80    2.10
   5 -10  -1   43.50    3.10
   5 -10  -1   47.80    4.40
   5 -10  -1   45.20    4.20
   5 -10  -1   48.30    3.30
  -5  10   1   45.50    4.00
  -5  10   1   44.50    2.80
  -5  10   1   43.80    3.10
  -5  10   1   48.90    3.20
  -5  10   1   45.90    2.80
   4 -10  -1  188.68    9.00
   4 -10  -1  190.38    9.30
   4 -10  -1  176.38    7.30
   4 -10  -1  170.98    8.50
   4 -10  -1  171.88    7.00
  -4  10   1  181.78    6.70
  -4  10   1  185.98   12.10
  -4  10   1  179.28    8.30
  -4  10   1  184.78    6.90
  -4  10   1  180.38    7.00
  -4  10   1  178.98    6.60
   3 -10  -1    5.70    1.60
   3 -10  -1    7.70    1.60
   3 -10  -1    8.10    2.00
   3 -10  -1    6.10    2.00
   3 -10  -1    4.20    1.90
   3 -10  -1    5.70    2.10
  -3  10   1    5.90    1.60
  -3  10   1    7.00    1.40
  -3  10   1    7.60    1.60
  -3  10   1    8.80    2.90
  -3  10   1    9.20    1.50
  -3  10   1    6.40    2.60
  -3  10   1    8.00    1.40
   2 -10  -1   83.19    5.30
   2 -10  -1   74.79    5.70
   2 -10  -1   71.89    4.30
   2 -10  -1   86.79    5.90
   2 -10  -1   77.89    4.70
   2 -10  -1   74.99    4.70
  -2  10   1   78.49    4.90
  -2  10   1   70.59    4.00
  -2  10   1   74.49    3.70
  -2  10   1   76.49    5.60
  -2  10   1   77.99    5.80
  -2  10   1   69.69    4.30
  -2  10   1   75.39    3.80
  -2  10   1   72.89    5.30
   1 -10  -1   53.79    4.10
   1 -10  -1   62.49    5.30
   1 -10  -1   47.90    4.00
   1 -10  -1   62.99    4.20
   1 -10  -1   54.99    6.00
   1 -10  -1   59.69    4.40
   1 -10  -1   53.29    4.90
   1 -10  -1   60.19    4.10
   1 -10  -1   55.89    5.00
  -1  10   1   61.89    4.60
  -1  10   1   53.29    4.40
  -1  10   1   55.59    3.40
  -1  10   1   58.99    4.70
  -1  10   1   49.90    3.80
  -1  10   1   53.29    3.90
  -1  10   1   62.19    3.30
  -1  10   1   54.89    3.20
  -1  10   1   56.79    4.10
   0 -10  -1   15.40    2.20
   0 -10  -1   11.10    2.20
   0 -10  -1   14.10    2.50
   0 -10  -1   14.80    2.70
   0 -10  -1   13.00    2.70
   0 -10  -1    8.20    2.40
   0 -10  -1    7.30    2.40
   0 -10  -1   14.10    2.40
   0  10   1   13.20    1.90
   0  10   1   12.80    2.20
   0  10   1   12.80    2.20
   0  10   1   16.00    2.40
   0  10   1    9.60    1.50
   0  10   1   14.20    1.80
   0  10   1    8.80    2.00
  -1 -10  -1   75.69    5.30
  -1 -10  -1   78.69    5.00
  -1 -10  -1   82.39    6.30
  -1 -10  -1   72.29    5.30
  -1 -10  -1   72.19    5.20
  -1 -10  -1   80.79    6.20
   1  10   1   74.49    4.30
   1  10   1   77.89    5.10
   1  10   1   71.99    5.00
   1  10   1   78.29    4.40
   1  10   1   68.59    5.10
   1  10   1   79.39    6.40
   1  10   1   65.69    4.50
  -2 -10  -1  268.47   12.60
  -2 -10  -1  265.47   10.20
  -2 -10  -1  254.07   10.80
  -2 -10  -1  277.57   10.30
  -2 -10  -1  241.18   10.50
  -2 -10  -1  253.67   10.30
  -2 -10  -1  253.97   11.80
   2  10   1  242.78   10.60
   2  10   1  261.57    9.50
   2  10   1  266.07   10.60
   2  10   1  257.17    9.30
   2  10   1  270.47    9.60
  -3 -10  -1   75.29    5.10
  -3 -10  -1   61.79    4.50
  -3 -10  -1   74.69    5.40
   3  10   1   63.29    4.90
   3  10   1   72.59    4.40
   3  10   1   64.49    4.10
   3  10   1   67.09    4.90
   3  10   1   53.79    8.90
   3  10   1   71.89    4.20
  -4 -10  -1    9.30    1.80
  -4 -10  -1    9.90    1.90
  -4 -10  -1    8.20    1.60
   4  10   1    9.20    1.80
   4  10   1    8.50    2.10
   4  10   1   12.20    1.60
   4  10   1   13.50    2.10
   4  10   1    9.60    1.80
   4  10   1   10.00    1.80
   6 -11  -1   20.60    2.00
  -6  11   1   17.50    1.60
  -6  11   1   19.70    1.30
   5 -11  -1  111.49    5.10
   5 -11  -1  130.59    4.90
   5 -11  -1  130.19    6.00
  -5  11   1  127.99    5.10
  -5  11   1  132.69    4.90
  -5  11   1  129.79    5.30
  -5  11   1  128.39    4.90
  -5  11   1  126.69    6.30
   4 -11  -1   86.79    6.00
   4 -11  -1   85.99    4.80
   4 -11  -1   85.19    5.90
   4 -11  -1   91.09    6.10
   4 -11  -1   90.39    4.60
  -4  11   1   92.79    5.80
  -4  11   1   83.59    4.50
  -4  11   1   83.39    4.40
  -4  11   1   88.19    4.20
  -4  11   1   89.49    4.30
   3 -11  -1   74.99    5.50
   3 -11  -1   71.59    4.40
   3 -11  -1   71.89    5.70
   3 -11  -1   78.99    5.60
   3 -11  -1   76.59    5.70
   3 -11  -1   69.09    4.50
  -3  11   1   74.49    3.90
  -3  11   1   60.89    6.50
  -3  11   1   73.49    4.00
  -3  11   1   67.49    4.00
  -3  11   1   73.19    4.30
  -3  11   1   76.99    5.20
   2 -11  -1   12.60    2.10
   2 -11  -1    4.50    3.40
   2 -11  -1   14.60    2.80
   2 -11  -1    9.30    2.00
   2 -11  -1   12.40    2.50
   2 -11  -1   12.50    2.30
   2 -11  -1   11.00    2.80
  -2  11   1    9.40    3.00
  -2  11   1    9.80    2.10
  -2  11   1   13.10    2.10
  -2  11   1   12.50    1.90
  -2  11   1   13.00    1.80
   1 -11  -1   65.69    4.70
   1 -11  -1   70.89    5.60
   1 -11  -1   62.99    4.70
   1 -11  -1   68.69    4.60
   1 -11  -1   55.29    4.40
   1 -11  -1   67.59    5.60
   1 -11  -1   74.09    5.70
   1 -11  -1   63.79    4.70
  -1  11   1   64.19    5.40
  -1  11   1   61.79    3.70
  -1  11   1   61.59    5.80
  -1  11   1   66.29    5.20
  -1  11   1   63.49    3.60
  -1  11   1   62.29    4.30
  -1  11   1   65.99    3.80
  -1  11   1   60.89    4.50
  -1  11   1   64.09    4.50
   0 -11  -1  215.38    8.60
   0 -11  -1  226.78   10.50
   0 -11  -1  211.98    8.70
   0 -11  -1  213.48    9.70
   0 -11  -1  230.58   10.90
   0 -11  -1  218.68    8.80
   0 -11  -1  224.18    9.20
   0 -11  -1  217.48    8.90
   0  11   1  227.48    9.20
   0  11   1  225.18    9.80
   0  11   1  200.78   10.60
   0  11   1  226.98   10.00
   0  11   1  223.48    9.00
   0  11   1  225.08    8.00
   0  11   1  220.38    8.00
   0  11   1  216.18    8.80
   0  11   1  219.98    8.10
  -1 -11  -1    1.50    1.70
  -1 -11  -1    1.30    1.50
  -1 -11  -1   -0.20    1.40
  -1 -11  -1    0.80    2.20
  -1 -11  -1   -1.20    1.70
  -1 -11  -1    2.20    1.80
   1  11   1   -0.70    0.90
   1  11   1   -3.10    2.10
   1  11   1    2.30    1.50
   1  11   1    1.90    1.10
   1  11   1    4.30    2.30
   1  11   1    1.10    0.90
   1  11   1    3.40    1.50
  -2 -11  -1   23.50    3.50
  -2 -11  -1   27.10    3.50
  -2 -11  -1   19.80    3.30
  -2 -11  -1   26.40    3.40
  -2 -11  -1   20.20    3.30
   2  11   1   25.00    3.40
   2  11   1   25.90    2.90
   2  11   1   23.30    2.60
   2  11   1   27.30    2.90
   2  11   1   16.60    3.60
  -3 -11  -1    1.10    1.20
  -3 -11  -1    2.10    1.30
  -3 -11  -1   -0.40    1.40
   3  11   1    2.10    1.10
   3  11   1    1.70    1.00
   3  11   1    1.20    1.10
   3  11   1   -1.00    1.40
   3  11   1    1.80    0.90
   3  11   1    4.40    3.90
  -4 -11  -1    0.60    1.00
  -4 -11  -1   -0.10    1.50
  -4 -11  -1    1.20    1.00
   4  11   1    0.50    0.80
   4  11   1   -1.20    1.20
   4  11   1   -0.10    0.90
   4  11   1   -0.20    0.80
   5 -12  -1   34.30    2.20
   5 -12  -1   34.00    3.20
   5 -12  -1   36.40    2.80
  -5  12   1   31.90    2.90
  -5  12   1   33.90    2.90
  -5  12   1   33.70    2.30
  -5  12   1   33.30    3.50
  -5  12   1   36.50    2.50
  -5  12   1   35.60    2.10
   4 -12  -1    3.90    1.60
   4 -12  -1    5.90    1.80
   4 -12  -1    6.90    1.40
   4 -12  -1    4.20    1.30
   4 -12  -1    9.80    2.70
  -4  12   1    7.00    1.50
  -4  12   1    5.50    1.20
  -4  12   1    7.70    1.50
  -4  12   1    6.70    1.80
  -4  12   1    5.20    1.10
   3 -12  -1   89.69    4.80
   3 -12  -1  103.49    6.70
   3 -12  -1   73.49    6.90
   3 -12  -1   95.69    5.60
   3 -12  -1   88.29    6.00
   3 -12  -1   92.59    5.00
   3 -12  -1   96.29    6.20
  -3  12   1   91.39    4.70
  -3  12   1   92.79    4.70
  -3  12   1   95.59    4.60
  -3  12   1   94.59    5.80
  -3  12   1   94.39    4.40
  -3  12   1   91.99    5.50
   2 -12  -1   71.19    5.70
   2 -12  -1   63.09    4.70
   2 -12  -1   69.99    5.30
   2 -12  -1   68.49    5.40
   2 -12  -1   69.49    4.50
  -2  12   1   73.29    5.20
  -2  12   1   62.89    6.20
  -2  12   1   69.29    4.70
  -2  12   1   67.79    3.80
  -2  12   1   70.59    4.00
  -2  12   1   68.99    4.40
  -2  12   1   71.19    4.00
   1 -12  -1   19.40    3.40
   1 -12  -1   11.80    2.70
   1 -12  -1   11.90    2.60
   1 -12  -1    8.70    2.30
   1 -12  -1   15.60    2.50
   1 -12  -1   11.00    2.30
   1 -12  -1    8.30    2.20
   1 -12  -1   10.80    3.00
  -1  12   1   13.70    3.00
  -1  12   1   10.40    2.20
  -1  12   1   15.50    2.10
  -1  12   1   12.30    2.00
  -1  12   1   15.10    2.60
  -1  12   1   12.00    2.10
  -1  12   1   12.80    1.90
   0 -12  -1  284.17   10.30
   0 -12  -1  284.57   10.50
   0 -12  -1  278.47   10.30
   0 -12  -1  293.87   12.80
   0 -12  -1  279.87   10.60
   0 -12  -1  280.77   12.00
   0 -12  -1  269.67   11.20
   0 -12  -1  281.07   10.90
   0  12   1  273.37   10.30
   0  12   1  293.77    9.80
   0  12   1  279.67   10.20
   0  12   1  291.27    9.80
   0  12   1  270.57   11.40
   0  12   1  291.87    9.70
   0  12   1  283.07   10.70
  -1 -12  -1   92.79    6.10
  -1 -12  -1   99.89    7.00
  -1 -12  -1  101.89    6.00
  -1 -12  -1  103.89    6.70
  -1 -12  -1  108.39    6.50
  -1 -12  -1   94.89    5.70
  -1 -12  -1   89.39    5.60
  -1 -12  -1   87.19    7.10
   1  12   1  109.39    7.40
   1  12   1  100.89    5.20
   1  12   1   99.59    5.20
   1  12   1  106.19    8.90
   1  12   1   97.49    5.20
   1  12   1  103.49    6.00
  -2 -12  -1   -1.00    1.30
  -2 -12  -1    1.10    1.20
  -2 -12  -1   -2.50    1.50
  -2 -12  -1    1.00    1.50
   2  12   1    0.90    0.90
   2  12   1    0.90    1.20
   2  12   1    2.30    3.00
   2  12   1    2.70    1.30
  -3 -12  -1   -0.10    1.10
  -3 -12  -1    0.00    0.90
  -3 -12  -1   -2.20    1.00
   3  12   1    3.20    4.80
   3  12   1   -0.20    1.00
   3  12   1   -1.70    1.10
   3  12   1    1.50    0.80
   3  12   1    1.50    0.90
   3  12   1   -0.30    1.10
   5 -13  -1    2.10    0.90
   5 -13  -1    1.80    1.20
  -5  13   1    0.60    1.20
  -5  13   1    2.50    0.80
  -5  13   1    1.30    0.50
  -5  13   1    1.90    0.80
   4 -13  -1  167.18    6.10
   4 -13  -1  168.58    5.20
   4 -13  -1  184.08    7.20
   4 -13  -1  177.68    7.90
  -4  13   1  172.88    6.30
  -4  13   1  174.28    7.70
  -4  13   1  174.18    7.30
  -4  13   1  183.98    6.10
  -4  13   1  182.58    6.20
  -4  13   1  168.18    6.30
   3 -13  -1    5.90    1.40
   3 -13  -1    4.80    1.90
   3 -13  -1    3.60    1.70
   3 -13  -1    8.10    2.30
   3 -13  -1    6.20    1.50
  -3  13   1    4.20    1.30
  -3  13   1    3.80    1.00
  -3  13   1    2.40    1.10
  -3  13   1    6.30    1.70
  -3  13   1    4.00    1.80
  -3  13   1    4.50    1.20
   2 -13  -1   -0.70    2.10
   2 -13  -1    0.40    1.40
   2 -13  -1    3.20    1.50
   2 -13  -1    3.10    1.50
   2 -13  -1   -2.40    2.80
   2 -13  -1    1.90    1.80
  -2  13   1    0.90    1.00
  -2  13   1    4.10    1.10
  -2  13   1    2.30    1.40
  -2  13   1    4.30    1.70
  -2  13   1    1.40    1.30
  -2  13   1    2.00    3.60
  -2  13   1    1.30    1.00
   1 -13  -1   11.50    2.20
   1 -13  -1    9.80    2.30
   1 -13  -1    7.30    2.60
   1 -13  -1   10.90    2.50
   1 -13  -1   10.50    2.60
   1 -13  -1   11.20    2.80
   1 -13  -1    9.70    2.70
   1 -13  -1   10.90    2.10
   1 -13  -1   12.20    3.40
  -1  13   1    8.20    1.70
  -1  13   1   10.60    3.20
  -1  13   1   12.00    2.60
  -1  13   1    8.90    1.70
  -1  13   1   13.20    2.50
  -1  13   1    9.20    2.00
  -1  13   1   12.00    2.00
   0 -13  -1   37.40    4.10
   0 -13  -1   31.10    3.80
   0 -13  -1   41.70    3.70
   0 -13  -1   38.00    4.50
   0 -13  -1   44.10    5.10
   0 -13  -1   32.90    3.60
   0 -13  -1   36.50    4.20
   0 -13  -1   35.90    3.90
   0  13   1   38.50    3.40
   0  13   1   42.10    3.30
   0  13   1   34.50    5.50
   0  13   1   38.60    3.10
   0  13   1   40.40    4.20
   0  13   1   33.40    3.70
   0  13   1   38.00    4.60
  -1 -13  -1   16.30    2.70
  -1 -13  -1   10.30    2.10
  -1 -13  -1    8.70    2.10
  -1 -13  -1   13.10    2.30
   1  13   1   13.70    2.10
   1  13   1   12.40    2.00
   1  13   1   13.30    2.20
   1  13   1   16.70    2.20
  -2 -13  -1   -0.20    1.10
  -2 -13  -1    1.30    1.40
  -2 -13  -1    1.60    1.60
  -2 -13  -1    1.20    1.20
   2  13   1   -0.70    1.00
   2  13   1   -0.30    0.70
   2  13   1   -1.40    3.50
   2  13   1    0.00    1.50
   2  13   1   -0.20    1.00
   2  13   1   -1.70    0.90
  -3 -13  -1   84.19    4.00
  -3 -13  -1   87.29    4.00
   3  13   1   79.69    3.80
   3  13   1   87.79    3.10
   3  13   1   83.69    3.80
   3  13   1   85.69    4.00
   5 -14  -1   -1.40    0.80
  -5  14   1   -0.30    0.50
   4 -14  -1   20.00    2.40
   4 -14  -1   26.40    2.30
   4 -14  -1   22.80    2.70
  -4  14   1   23.30    1.90
  -4  14   1   28.90    2.70
  -4  14   1   24.90    3.10
  -4  14   1   24.90    3.90
  -4  14   1   28.60    2.30
  -4  14   1   28.20    2.10
   3 -14  -1    0.10    1.20
   3 -14  -1    1.70    1.10
   3 -14  -1    1.40    1.50
  -3  14   1    1.30    1.20
  -3  14   1    0.80    1.00
  -3  14   1    1.60    1.00
  -3  14   1    2.10    1.60
  -3  14   1   -0.10    0.70
   2 -14  -1  124.19    6.70
   2 -14  -1  117.09    4.60
   2 -14  -1  123.99    6.00
   2 -14  -1  111.29    7.60
   2 -14  -1  126.99    6.90
   2 -14  -1  129.49    5.80
  -2  14   1  123.49    5.70
  -2  14   1  124.59    5.30
  -2  14   1  125.39    5.40
  -2  14   1  121.89    5.60
  -2  14   1  119.69    6.10
  -2  14   1  116.39    6.50
   1 -14  -1    0.00    2.00
   1 -14  -1    3.40    1.80
   1 -14  -1    4.00    1.50
   1 -14  -1    2.40    1.50
   1 -14  -1    3.60    4.10
   1 -14  -1    0.20    1.40
   1 -14  -1    1.20    1.30
  -1  14   1    6.00    2.30
  -1  14   1    2.20    1.60
  -1  14   1    2.40    1.30
  -1  14   1    1.10    1.00
  -1  14   1    0.20    0.90
  -1  14   1    1.60    1.20
   0 -14  -1   11.50    2.20
   0 -14  -1   12.70    2.20
   0 -14  -1   13.40    2.30
   0 -14  -1   15.90    2.50
   0 -14  -1   17.50    2.60
   0 -14  -1   17.30    2.70
   0  14   1   18.40    2.10
   0  14   1   14.90    2.10
   0  14   1   15.50    2.40
   0  14   1   14.10    3.80
   0  14   1   14.40    2.20
  -1 -14  -1   -1.10    1.20
  -1 -14  -1    1.70    1.40
  -1 -14  -1    1.80    1.30
  -1 -14  -1    2.40    1.90
  -1 -14  -1    1.90    1.20
   1  14   1    0.20    1.20
   1  14   1   -1.40    1.30
   1  14   1    0.70    0.90
  -2 -14  -1    5.50    1.60
  -2 -14  -1    3.00    1.20
  -2 -14  -1    1.30    1.10
   2  14   1    1.30    0.80
   2  14   1    1.90    1.20
   2  14   1    2.70    1.10
   2  14   1    2.90    1.20
   2  14   1    2.40    1.20
   4 -15  -1    1.70    0.80
  -4  15   1    1.60    0.60
  -4  15   1    2.10    1.30
  -4  15   1    1.60    1.00
  -4  15   1    2.00    1.20
   3 -15  -1    3.00    1.40
   3 -15  -1    0.50    0.90
  -3  15   1    0.80    1.50
  -3  15   1    0.00    0.80
  -3  15   1    0.10    0.70
  -3  15   1   -1.30    1.10
  -3  15   1    2.10    1.30
   2 -15  -1   27.80    2.80
   2 -15  -1   27.70    3.20
   2 -15  -1   30.90    2.70
   2 -15  -1   28.60    3.00
  -2  15   1   26.80    2.80
  -2  15   1   28.30    2.70
  -2  15   1   30.90    2.30
  -2  15   1   25.70    3.40
  -2  15   1   29.90    3.10
   1 -15  -1    3.10    1.50
   1 -15  -1    0.80    2.00
   1 -15  -1   -0.40    1.00
   1 -15  -1   -2.20    3.60
  -1  15   1    3.20    1.30
  -1  15   1    1.00    0.80
  -1  15   1    1.60    1.00
   0 -15  -1    3.00    1.90
   0 -15  -1   -2.30    2.20
   0 -15  -1    1.30    1.50
   0 -15  -1    2.60    1.10
   0  15   1   -0.20    1.20
   0  15   1    2.00    1.00
  -1 -15  -1   11.90    1.70
  -1 -15  -1   12.10    1.80
  -1 -15  -1   12.00    1.80
   1  15   1    9.20    1.60
   1  15   1   10.20    1.50
   1  15   1   12.00    1.50
   1  15   1   10.50    1.60
  -3  16   1    2.20    0.70
   2 -16  -1   32.70    2.50
   2 -16  -1   36.50    2.80
  -2  16   1   30.90    2.80
  -2  16   1   34.50    2.30
  -2  16   1   34.00    2.30
   1 -16  -1    3.00    1.80
   1 -16  -1    1.10    1.00
  -1  16   1    2.60    0.80
  -1  16   1    3.50    1.00
  -1  16   1    4.20    1.40
   0 -16  -1    1.50    1.80
   0 -16  -1    0.20    0.90
   0  16   1    0.30    0.70
   0  16   1    2.30    1.00
   0  16   1   -0.10    1.20
  -1  17  -2    3.00    0.90
   1 -17   2    2.00    1.00
   1  16  -2   64.09    2.80
  -1 -16   2   61.09    3.10
  -1 -16   2   63.59    3.10
   0  16  -2    4.20    1.10
   0  16  -2    5.40    1.10
   0 -16   2    2.80    1.30
   0 -16   2    2.70    1.40
   0 -16   2    1.50    1.80
  -1  16  -2    2.90    1.10
  -1  16  -2    1.90    1.00
   1 -16   2    2.70    1.20
   1 -16   2    2.60    1.20
   1 -16   2    1.10    1.10
  -2  16  -2    1.40    0.90
  -2  16  -2    0.50    0.80
   2 -16   2    0.10    1.00
   2 -16   2    1.70    1.00
   2 -16   2    2.20    1.20
   2 -16   2    0.60    1.00
  -3  16  -2   22.00    1.90
  -3  16  -2   22.60    1.80
   3 -16   2   18.60    1.90
   3 -16   2   19.00    2.20
   3 -16   2   25.70    2.10
   2  15  -2   -0.60    1.20
   2  15  -2    1.40    1.20
   2  15  -2    1.30    0.70
  -2 -15   2    0.10    0.90
  -2 -15   2    1.90    1.00
   1  15  -2    5.20    3.80
   1  15  -2    3.20    1.30
   1  15  -2    2.90    1.40
   1  15  -2    3.30    1.90
   1  15  -2    3.10    1.10
   1  15  -2    1.90    1.00
  -1 -15   2    3.20    1.30
  -1 -15   2    3.20    1.30
  -1 -15   2    4.30    1.30
  -1 -15   2    3.90    1.30
   0  15  -2    0.80    0.90
   0  15  -2   -0.40    0.90
   0  15  -2    1.00    1.10
   0  15  -2   -0.80    2.20
   0 -15   2    2.00    1.20
   0 -15   2   -2.30    1.70
   0 -15   2    1.30    1.10
   0 -15   2   -0.40    1.50
  -1  15  -2   47.10    3.10
  -1  15  -2   50.59    3.40
  -1  15  -2   47.60    3.10
   1 -15   2   41.40    3.80
   1 -15   2   42.00    3.40
   1 -15   2   49.20    3.70
   1 -15   2   54.49    4.10
  -2  15  -2    3.90    1.20
  -2  15  -2    7.30    1.50
  -2  15  -2    8.10    1.30
   2 -15   2    6.50    1.40
   2 -15   2    7.60    1.90
   2 -15   2    5.90    1.70
   2 -15   2    5.60    1.60
  -3  15  -2    4.80    1.30
  -3  15  -2    7.80    1.80
  -3  15  -2    7.70    1.30
  -3  15  -2    8.50    1.30
   3 -15   2    5.10    1.50
   3 -15   2    7.60    1.40
   3 -15   2    9.00    1.70
   3 -15   2    8.50    2.20
  -4  15  -2    0.90    0.80
  -4  15  -2    2.50    0.70
  -4  15  -2    0.30    1.40
   4 -15   2    1.10    0.90
   4 -15   2    1.20    0.90
   4 -15   2    0.20    0.80
   3  14  -2    3.80    0.80
   3  14  -2    3.50    0.90
  -3 -14   2    5.70    1.10
  -3 -14   2    2.00    1.10
   2  14  -2    2.10    1.00
   2  14  -2    4.20    1.60
   2  14  -2    2.20    1.20
   2  14  -2    9.10    5.00
   2  14  -2    4.40    1.40
   2  14  -2    4.00    0.90
  -2 -14   2    5.30    1.40
  -2 -14   2    2.90    1.10
  -2 -14   2    2.40    1.20
  -2 -14   2    1.10    1.00
   1  14  -2    4.80    2.00
   1  14  -2    2.70    1.00
   1  14  -2    0.80    1.10
   1  14  -2    0.60    1.00
  -1 -14   2    2.50    1.20
  -1 -14   2    2.80    1.60
  -1 -14   2    2.40    1.20
  -1 -14   2    1.90    1.00
   0  14  -2    1.80    1.20
   0  14  -2    2.40    1.10
   0  14  -2   -2.30    2.00
   0  14  -2    2.00    1.20
   0 -14   2    1.20    1.70
   0 -14   2    0.70    1.70
   0 -14   2   -0.10    1.30
   0 -14   2    1.80    1.50
   0 -14   2    4.10    1.40
   0 -14   2    1.20    1.20
  -1  14  -2   24.40    2.70
  -1  14  -2   29.20    2.80
  -1  14  -2   21.30    3.60
  -1  14  -2   27.90    4.00
  -1  14  -2   32.00    2.70
   1 -14   2   28.50    3.40
   1 -14   2   28.70    3.00
   1 -14   2   25.40    3.70
   1 -14   2   28.20    3.20
  -2  14  -2    1.60    2.30
  -2  14  -2    0.40    0.90
  -2  14  -2   -0.70    0.80
  -2  14  -2   -0.50    0.90
  -2  14  -2    1.20    1.80
   2 -14   2    6.80    3.10
   2 -14   2   -1.30    1.30
   2 -14   2    0.60    1.10
   2 -14   2    0.30    1.10
   2 -14   2    1.50    0.90
  -3  14  -2    7.10    1.20
  -3  14  -2   10.90    2.10
  -3  14  -2   11.50    2.20
  -3  14  -2    9.30    2.00
  -3  14  -2    7.90    1.40
  -3  14  -2    8.30    1.30
   3 -14   2    9.70    1.50
   3 -14   2    6.40    1.50
   3 -14   2    3.80    1.80
   3 -14   2    8.10    1.90
   3 -14   2    9.90    2.20
  -4  14  -2    1.30    1.00
  -4  14  -2    2.10    0.80
  -4  14  -2    2.10    1.30
  -4  14  -2    0.90    1.70
  -4  14  -2    2.30    0.80
   4 -14   2    1.80    0.90
   4 -14   2    2.40    1.00
   4 -14   2    3.60    1.20
  -5  14  -2    4.40    0.70
   5 -14   2    3.10    0.90
   5 -14   2    4.60    1.00
   3  13  -2   19.20    2.00
   3  13  -2   20.20    2.20
   3  13  -2   17.50    2.20
   3  13  -2   21.90    2.30
   3  13  -2   20.10    2.10
  -3 -13   2   18.40    2.20
  -3 -13   2   18.00    2.10
  -3 -13   2   18.40    2.20
   2  13  -2   15.70    2.30
   2  13  -2   16.70    2.20
   2  13  -2   22.00    3.00
   2  13  -2   20.60    2.30
   2  13  -2   21.40    2.70
  -2 -13   2   17.60    2.60
  -2 -13   2   21.00    2.70
  -2 -13   2   18.90    2.50
  -2 -13   2   21.70    2.90
  -2 -13   2   19.70    2.70
   1  13  -2   52.69    3.70
   1  13  -2   50.99    4.40
   1  13  -2   49.20    3.70
   1  13  -2   54.49    3.60
  -1 -13   2   53.19    4.40
  -1 -13   2   52.89    4.50
  -1 -13   2   47.60    4.00
  -1 -13   2   50.49    4.40
  -1 -13   2   49.40    4.40
   0  13  -2   21.40    2.50
   0  13  -2   19.40    3.20
   0  13  -2   16.90    2.30
   0  13  -2   15.40    2.60
   0  13  -2   17.20    2.40
   0 -13   2   14.80    2.80
   0 -13   2   19.10    3.00
   0 -13   2   11.80    2.40
   0 -13   2   18.10    3.20
   0 -13   2   13.00    2.70
   0 -13   2   18.40    2.80
   0 -13   2   14.60    2.60
  -1  13  -2   26.60    3.50
  -1  13  -2   29.30    4.20
  -1  13  -2   30.90    3.90
  -1  13  -2   33.50    4.60
  -1  13  -2   33.20    2.70
  -1  13  -2   30.80    2.90
  -1  13  -2   35.90    2.80
   1 -13   2   29.50    3.20
   1 -13   2   25.30    3.80
   1 -13   2   31.60    3.40
   1 -13   2   24.00    3.40
   1 -13   2   30.40    4.00
   1 -13   2   34.60    4.50
   1 -13   2   25.80    3.60
  -2  13  -2  100.19    5.30
  -2  13  -2   98.09    4.60
  -2  13  -2  100.39    5.40
  -2  13  -2   94.19    4.40
  -2  13  -2   93.09    4.50
  -2  13  -2   98.69    5.60
   2 -13   2   94.49    5.30
   2 -13   2   90.79    6.00
   2 -13   2   94.79    5.60
   2 -13   2   92.29    6.20
   2 -13   2   91.49    6.70
  -3  13  -2    4.10    1.20
  -3  13  -2    4.50    1.10
  -3  13  -2    5.70    1.80
  -3  13  -2    6.00    1.80
  -3  13  -2    4.40    1.10
   3 -13   2    6.90    1.90
   3 -13   2    3.80    2.20
   3 -13   2    8.90    2.10
   3 -13   2    4.40    1.80
   3 -13   2    4.00    1.40
   3 -13   2    4.50    1.40
  -4  13  -2   17.30    1.80
  -4  13  -2   19.90    2.10
  -4  13  -2   16.10    2.50
  -4  13  -2   19.20    2.60
  -4  13  -2   19.80    1.80
   4 -13   2   18.40    2.10
   4 -13   2   20.70    2.70
   4 -13   2   20.20    2.50
  -5  13  -2    3.10    1.30
  -5  13  -2    2.70    0.70
  -5  13  -2    2.70    1.20
  -5  13  -2    2.00    0.80
   5 -13   2    2.80    0.90
   5 -13   2    3.10    1.10
   5 -13   2    3.00    1.30
   4  12  -2    1.40    0.80
   4  12  -2    0.40    0.70
   4  12  -2    1.10    1.30
  -4 -12   2    3.30    1.10
  -4 -12   2   -0.30    1.30
   3  12  -2   34.50    3.10
   3  12  -2   31.80    3.00
   3  12  -2   32.10    2.70
   3  12  -2   31.80    3.10
   3  12  -2   37.60    2.80
   3  12  -2   35.60    3.00
  -3 -12   2   35.30    3.20
  -3 -12   2   33.30    2.80
  -3 -12   2   35.50    3.20
  -3 -12   2   33.40    3.10
  -3 -12   2   25.70    3.40
   2  12  -2   20.90    2.50
   2  12  -2   20.20    3.00
   2  12  -2   23.00    2.80
   2  12  -2   24.00    3.10
   2  12  -2   20.20    2.60
  -2 -12   2   22.10    3.10
  -2 -12   2   22.10    3.10
  -2 -12   2   21.50    3.10
  -2 -12   2   23.50    3.30
  -2 -12   2   20.90    3.00
  -2 -12   2   23.80    3.20
   1  12  -2    7.80    1.80
   1  12  -2   11.20    2.40
   1  12  -2    6.10    2.20
   1  12  -2    5.80    1.60
   1  12  -2    8.30    1.80
  -1 -12   2    3.90    1.90
  -1 -12   2    5.50    1.80
  -1 -12   2    8.10    1.90
  -1 -12   2    4.70    1.90
  -1 -12   2   12.20    2.50
   0  12  -2   17.30    2.80
   0  12  -2   15.10    2.80
   0  12  -2   20.60    2.30
   0  12  -2   20.30    2.20
   0  12  -2   14.10    2.20
   0  12  -2   18.00    2.90
   0  12  -2   14.60    3.00
   0 -12   2   16.30    2.90
   0 -12   2   17.20    2.80
   0 -12   2   19.40    3.00
   0 -12   2   15.90    2.70
   0 -12   2   11.10    3.30
   0 -12   2   15.40    2.60
   0 -12   2   18.50    3.00
   0 -12   2   16.10    2.90
  -1  12  -2  295.17    9.00
  -1  12  -2  289.47   10.10
  -1  12  -2  292.17    9.00
  -1  12  -2  288.17   10.40
  -1  12  -2  255.07    9.80
  -1  12  -2  326.87   16.70
  -1  12  -2  301.47   11.70
  -1  12  -2  278.17    9.00
   1 -12   2  285.97   11.90
   1 -12   2  279.67   10.60
   1 -12   2  293.77   10.80
   1 -12   2  281.37   10.20
   1 -12   2  277.87   11.60
   1 -12   2  293.37   11.20
   1 -12   2  285.97   10.70
  -2  12  -2   95.89    4.60
  -2  12  -2   98.29    5.40
  -2  12  -2   98.59    4.40
  -2  12  -2  105.09    5.80
  -2  12  -2   95.19    4.40
   2 -12   2   94.09    6.10
   2 -12   2   96.59    6.70
   2 -12   2   99.49    6.20
   2 -12   2   98.89    6.30
   2 -12   2  102.59    5.50
   2 -12   2   94.19    5.70
   2 -12   2  102.19    6.40
  -3  12  -2   79.39    3.90
  -3  12  -2   78.49    4.00
  -3  12  -2   66.49    6.90
  -3  12  -2   75.79    4.00
  -3  12  -2   78.59    5.30
  -3  12  -2   77.09    4.60
   3 -12   2   66.29    6.00
   3 -12   2   73.89    5.70
   3 -12   2   80.29    6.10
   3 -12   2   73.39    5.00
   3 -12   2   75.79    4.80
   3 -12   2   81.19    5.80
  -4  12  -2   91.19    4.30
  -4  12  -2   90.99    4.30
  -4  12  -2   93.79    4.20
  -4  12  -2   97.49    4.70
  -4  12  -2   94.99    5.70
   4 -12   2   92.29    5.90
   4 -12   2   90.59    4.90
   4 -12   2   95.89    5.90
   4 -12   2   97.19    5.20
   4 -12   2   91.89    6.30
  -5  12  -2   23.60    1.80
  -5  12  -2   19.50    2.10
  -5  12  -2   21.60    2.10
  -5  12  -2   18.00    1.60
  -5  12  -2   19.20    2.90
   5 -12   2   25.70    2.50
   5 -12   2   23.70    2.60
   5 -12   2   20.00    2.60
   5 -12   2   19.10    2.10
   4  11  -2   32.20    2.80
   4  11  -2   30.10    2.60
   4  11  -2   31.70    2.60
   4  11  -2   29.50    2.60
   4  11  -2   32.90    2.20
   4  11  -2   27.20    2.40
  -4 -11   2   33.40    2.20
  -4 -11   2   32.80    2.30
  -4 -11   2   28.10    2.50
  -4 -11   2   31.00    2.70
   3  11  -2    8.70    2.00
   3  11  -2   11.30    1.90
   3  11  -2   13.30    5.50
   3  11  -2    8.60    2.20
   3  11  -2    9.90    1.80
   3  11  -2   10.40    1.90
  -3 -11   2    6.80    1.70
  -3 -11   2   11.60    2.30
  -3 -11   2    8.40    2.70
  -3 -11   2    8.70    1.90
  -3 -11   2   12.20    2.40
  -3 -11   2    9.90    2.20
   2  11  -2  117.09    5.70
   2  11  -2  116.29    5.90
   2  11  -2  118.39    5.80
   2  11  -2  101.99    6.60
   2  11  -2  111.49    6.60
  -2 -11   2  118.39    6.80
  -2 -11   2  119.19    6.40
  -2 -11   2  119.99    7.00
  -2 -11   2  105.69    6.60
  -2 -11   2  106.99    6.00
  -2 -11   2  127.49    6.80
   1  11  -2    4.60    2.70
   1  11  -2    6.10    1.90
   1  11  -2    1.20    1.40
  -1 -11   2    1.80    1.30
  -1 -11   2    0.50    1.50
  -1 -11   2    5.80    1.70
  -1 -11   2    2.50    2.50
  -1 -11   2   -0.50    1.70
  -1 -11   2    0.10    1.30
   0  11  -2   43.80    5.00
   0  11  -2   40.40    3.90
   0  11  -2   36.80    3.80
   0  11  -2   40.20    4.40
   0  11  -2   41.90    3.00
   0  11  -2   31.50    4.50
   0  11  -2   43.20    2.90
   0  11  -2   42.60    3.60
   0  11  -2   42.60    3.40
   0 -11   2   41.80    3.60
   0 -11   2   43.70    4.20
   0 -11   2   39.70    3.90
   0 -11   2   39.60    3.80
   0 -11   2   42.10    4.20
   0 -11   2   35.50    4.50
   0 -11   2   37.90    3.60
   0 -11   2   37.80    4.20
  -1  11  -2   21.90    2.80
  -1  11  -2   23.80    2.10
  -1  11  -2   17.20    2.70
  -1  11  -2   21.70    2.40
  -1  11  -2   19.50    2.00
  -1  11  -2   21.90    3.50
   1 -11   2   21.50    3.30
   1 -11   2   22.80    3.10
   1 -11   2   17.10    3.10
   1 -11   2   15.20    2.90
   1 -11   2   22.80    3.00
   1 -11   2   21.20    3.10
   1 -11   2   19.30    2.90
   1 -11   2   20.80    2.90
  -2  11  -2   18.10    2.70
  -2  11  -2   20.40    2.00
  -2  11  -2   16.80    3.60
  -2  11  -2   13.20    2.30
  -2  11  -2   14.50    2.10
  -2  11  -2   18.00    1.90
  -2  11  -2   20.70    3.40
   2 -11   2   19.60    3.00
   2 -11   2   18.50    3.00
   2 -11   2   17.90    2.50
   2 -11   2   16.30    3.00
   2 -11   2   21.10    2.70
   2 -11   2   17.20    2.80
  -3  11  -2   85.89    4.30
  -3  11  -2   76.49    3.90
  -3  11  -2   83.29    4.60
  -3  11  -2   83.29    4.00
   3 -11   2   86.49    5.40
   3 -11   2   84.29    5.70
   3 -11   2   81.99    6.00
   3 -11   2   80.59    5.00
   3 -11   2   91.39    6.00
   3 -11   2   81.09    6.20
   3 -11   2   71.89    3.90
  -4  11  -2  232.18    7.70
  -4  11  -2  238.68    7.70
  -4  11  -2  239.88    7.80
  -4  11  -2  223.18    7.60
   4 -11   2  248.38   10.20
   4 -11   2  228.88   10.30
   4 -11   2  229.48    8.90
   4 -11   2  227.08   10.20
   4 -11   2  236.78    8.90
  -5  11  -2   23.40    2.20
  -5  11  -2   22.70    2.10
  -5  11  -2   25.80    2.00
  -5  11  -2   24.40    3.00
  -5  11  -2   26.80    2.30
   5 -11   2   29.20    3.10
   5 -11   2   23.10    3.10
   5 -11   2   24.80    2.40
   5 -11   2   20.90    2.60
  -6  11  -2    2.20    0.60
  -6  11  -2    2.80    0.90
  -6  11  -2    2.20    1.50
   6 -11   2    2.20    0.80
   5  10  -2   67.99    2.90
   5  10  -2   63.29    2.80
  -5 -10   2   59.39    2.60
   4  10  -2    0.20    1.00
   4  10  -2    1.80    1.00
   4  10  -2    1.00    3.30
   4  10  -2   -0.30    0.70
   4  10  -2    1.20    1.00
   4  10  -2    0.70    1.40
   4  10  -2    0.60    1.20
   4  10  -2    1.00    0.90
  -4 -10   2    0.00    1.00
  -4 -10   2    3.50    1.30
  -4 -10   2    0.00    1.10
  -4 -10   2   -0.10    1.00
   3  10  -2   17.40    2.30
   3  10  -2   18.00    6.00
   3  10  -2   15.20    2.50
   3  10  -2   18.00    2.50
   3  10  -2   15.40    2.80
   3  10  -2   18.50    3.80
   3  10  -2   19.40    2.60
  -3 -10   2   15.50    2.90
  -3 -10   2   17.00    2.80
  -3 -10   2   13.80    2.50
  -3 -10   2   16.20    2.90
   2  10  -2  519.15   19.10
   2  10  -2  566.74   16.00
   2  10  -2  547.15   15.60
   2  10  -2  545.55   17.00
   2  10  -2  574.14   17.20
   2  10  -2  567.64   15.60
  -2 -10   2  542.25   17.10
  -2 -10   2  557.24   16.80
  -2 -10   2  554.04   16.20
  -2 -10   2  570.84   17.30
  -2 -10   2  562.64   16.80
  -2 -10   2  553.44   17.50
   1  10  -2  127.09    5.40
   1  10  -2  141.09    8.10
   1  10  -2  129.69    5.90
   1  10  -2  136.89    5.80
   1  10  -2  120.39    6.70
   1  10  -2  130.39    6.20
  -1 -10   2  130.79    6.30
  -1 -10   2  122.29    6.90
  -1 -10   2  126.69    6.20
  -1 -10   2  126.79    6.80
  -1 -10   2  139.49    6.90
  -1 -10   2  122.49    7.40
  -1 -10   2  136.49    7.40
   0  10  -2    2.90    1.60
   0  10  -2   -1.40    1.20
   0  10  -2    3.80    1.90
   0  10  -2    0.80    0.70
   0  10  -2    1.10    1.50
   0  10  -2    0.10    0.80
   0  10  -2    1.10    0.80
   0 -10   2   -1.50    1.70
   0 -10   2    3.30    1.80
   0 -10   2    2.60    1.10
   0 -10   2    2.90    1.70
   0 -10   2    2.40    1.10
   0 -10   2    2.60    1.30
   0 -10   2    0.60    1.30
   0 -10   2    0.60    1.80
   0 -10   2    2.40    1.80
  -1  10  -2   23.80    3.20
  -1  10  -2   33.20    2.20
  -1  10  -2   31.20    2.20
  -1  10  -2   28.80    2.90
  -1  10  -2   28.20    2.90
   1 -10   2   33.80    4.20
   1 -10   2   31.20    3.90
   1 -10   2   31.60    3.10
   1 -10   2   24.90    3.60
   1 -10   2   26.10    3.00
   1 -10   2   33.40    3.50
   1 -10   2   33.70    4.40
   1 -10   2   26.50    3.10
   1 -10   2   37.40    5.50
   1 -10   2   36.70    4.10
   1 -10   2   31.70    3.10
  -2  10  -2    7.30    1.30
  -2  10  -2    8.30    2.10
  -2  10  -2    6.00    1.20
  -2  10  -2    6.20    1.70
  -2  10  -2    3.80    2.00
   2 -10   2    7.90    1.70
   2 -10   2    7.50    1.70
   2 -10   2    7.70    1.80
   2 -10   2   11.00    2.40
   2 -10   2    8.20    1.80
   2 -10   2    5.90    2.10
   2 -10   2    7.00    1.60
  -3  10  -2  427.26   11.50
  -3  10  -2  443.66   11.50
  -3  10  -2  366.96   14.90
  -3  10  -2  407.86   15.50
  -3  10  -2  406.06   11.90
  -3  10  -2  390.66   11.70
   3 -10   2  456.85   15.50
   3 -10   2  450.15   14.00
   3 -10   2  433.96   13.00
   3 -10   2  406.36   11.20
   3 -10   2  438.86   14.50
   3 -10   2  446.76   15.40
  -4  10  -2   34.60    3.00
  -4  10  -2   32.60    2.60
  -4  10  -2   35.80    2.70
  -4  10  -2   24.20    4.50
   4 -10   2   34.20    4.10
   4 -10   2   33.70    2.60
   4 -10   2   33.40    3.30
   4 -10   2   28.20    3.80
   4 -10   2   32.40    4.10
   4 -10   2   35.00    4.10
  -5  10  -2   -0.40    0.80
  -5  10  -2    0.20    0.90
  -5  10  -2   -0.80    0.80
   5 -10   2    1.40    2.30
   5 -10   2   -0.50    1.40
   5 -10   2    0.70    0.80
   5 -10   2    0.50    1.20
   5 -10   2    2.00    1.20
  -6  10  -2    1.20    0.80
  -6  10  -2    2.10    0.60
  -6  10  -2    2.10    0.80
   6 -10   2    2.40    0.80
   5   9  -2    1.00    1.30
   5   9  -2    1.20    0.70
   5   9  -2    0.60    1.00
   5   9  -2    0.00    0.80
   5   9  -2    0.00    0.70
  -5  -9   2    2.80    1.00
   4   9  -2    5.50    1.60
   4   9  -2    4.80    1.20
   4   9  -2    3.20    1.50
   4   9  -2    5.40    1.70
   4   9  -2    4.10    1.30
   4   9  -2    2.60    3.60
   4   9  -2    7.20    1.40
   4   9  -2    3.20    1.50
  -4  -9   2    7.40    1.90
  -4  -9   2    5.70    1.50
  -4  -9   2    4.00    1.90
  -4  -9   2    7.60    1.90
   3   9  -2   49.00    3.60
   3   9  -2   50.79    3.90
   3   9  -2   40.50    4.10
   3   9  -2   49.60    3.70
   3   9  -2   52.69    4.60
   3   9  -2   48.20    4.60
  -3  -9   2   39.10    4.80
  -3  -9   2   47.20    4.50
  -3  -9   2   48.20    4.60
  -3  -9   2   46.70    4.70
  -3  -9   2   45.80    4.40
  -3  -9   2   38.20    4.50
   2   9  -2  100.59    5.80
   2   9  -2   86.69    6.70
   2   9  -2   98.39    6.20
   2   9  -2  102.29    5.40
   2   9  -2  100.39    5.10
   2   9  -2  103.59    4.90
  -2  -9   2   96.49    5.40
  -2  -9   2  108.59    6.30
  -2  -9   2   90.79    6.20
  -2  -9   2  100.89    6.10
  -2  -9   2   97.19    6.10
  -2  -9   2  100.39    6.30
   1   9  -2   86.79    5.00
   1   9  -2   86.49    4.70
   1   9  -2   94.09    4.40
   1   9  -2   93.89    4.30
   1   9  -2   88.89    6.40
   1   9  -2   96.09    6.10
   1   9  -2   85.19    5.60
  -1  -9   2   78.49    5.00
  -1  -9   2   90.59    6.60
  -1  -9   2   92.29    4.80
  -1  -9   2   85.89    5.60
  -1  -9   2   97.89    6.00
  -1  -9   2   90.89    5.30
  -1  -9   2   96.99    6.40
  -1  -9   2   90.39    6.10
  -1  -9   2   86.39    5.50
  -1  -9   2   87.19    4.60
   0   9  -2   30.90    3.00
   0   9  -2   40.10    3.50
   0   9  -2   37.70    2.70
   0   9  -2   31.70    2.90
   0   9  -2   42.20    2.40
   0  -9   2   35.50    3.70
   0  -9   2   38.80    3.50
   0  -9   2   37.90    3.80
   0  -9   2   33.60    2.90
   0  -9   2   38.80    3.80
   0  -9   2   42.00    4.30
   0  -9   2   38.40    3.00
   0  -9   2   39.10    3.60
  -1   9  -2   26.30    2.30
  -1   9  -2   28.40    2.90
  -1   9  -2   26.70    2.00
  -1   9  -2   28.30    2.70
  -1   9  -2   30.40    2.90
   1  -9   2   31.10    2.70
   1  -9   2   30.90    3.60
   1  -9   2   21.00    3.40
   1  -9   2   23.40    3.40
   1  -9   2   28.00    3.00
   1  -9   2   24.50    3.60
   1  -9   2   26.60    3.30
   1  -9   2   29.30    2.80
  -2   9  -2    2.70    1.30
  -2   9  -2    0.80    0.70
  -2   9  -2    2.40    0.80
  -2   9  -2    1.10    1.00
   2  -9   2    2.20    0.90
   2  -9   2    2.60    1.20
   2  -9   2    2.00    1.10
   2  -9   2    1.50    1.30
   2  -9   2    4.00    1.60
  -3   9  -2   47.40    4.70
  -3   9  -2   40.20    3.40
  -3   9  -2   40.20    2.50
  -3   9  -2   45.80    4.60
  -3   9  -2   37.20    2.70
   3  -9   2   39.10    3.80
   3  -9   2   37.20    3.00
   3  -9   2   38.10    3.60
   3  -9   2   33.20    4.00
   3  -9   2   33.10    3.30
   3  -9   2   35.00    5.20
   3  -9   2   36.70    4.20
  -4   9  -2  114.99    4.90
  -4   9  -2  108.69    5.20
  -4   9  -2  107.89    5.40
  -4   9  -2   95.99    7.70
  -4   9  -2  122.69    5.20
   4  -9   2  110.49    6.70
   4  -9   2  112.99    7.20
   4  -9   2  118.29    6.10
   4  -9   2  120.89    6.90
   4  -9   2  109.29    6.60
   4  -9   2  108.59    5.00
   4  -9   2  112.99    7.00
  -5   9  -2    7.30    1.50
  -5   9  -2    5.40    1.20
  -5   9  -2    5.60    1.20
   5  -9   2    2.10    1.80
   5  -9   2    4.60    2.50
   5  -9   2    3.10    1.70
   5  -9   2    3.00    1.20
   5  -9   2    4.20    1.30
  -6   9  -2   90.99    3.70
  -6   9  -2   93.79    3.70
  -6   9  -2   93.49    3.90
   6  -9   2   87.99    4.60
   6  -9   2   86.19    4.10
   5   8  -2    3.20    3.60
   5   8  -2    6.20    1.10
   5   8  -2    8.20    1.70
   5   8  -2    6.30    1.50
   5   8  -2    7.90    1.60
   5   8  -2    5.90    1.30
   5   8  -2    7.30    1.60
  -5  -8   2    6.50    1.60
  -5  -8   2    9.10    1.80
   4   8  -2  153.48   13.50
   4   8  -2  178.38    8.00
   4   8  -2  180.88    8.00
   4   8  -2  178.48    7.20
   4   8  -2  180.48    8.30
   4   8  -2  180.48    7.30
   4   8  -2  180.98    7.20
  -4  -8   2  179.98    8.00
  -4  -8   2  190.68    8.50
  -4  -8   2  188.48    8.40
  -4  -8   2  186.18    8.60
  -4  -8   2  179.88    8.70
   3   8  -2    4.40    1.50
   3   8  -2    2.70    2.50
   3   8  -2    9.20    1.90
   3   8  -2    4.90    1.90
   3   8  -2    6.90    2.10
   3   8  -2    6.20    1.50
   3   8  -2    5.20    1.80
   3   8  -2    5.60    2.60
  -3  -8   2    8.30    2.40
  -3  -8   2    5.50    2.00
  -3  -8   2    4.60    2.00
  -3  -8   2    7.00    2.00
  -3  -8   2    9.30    2.40
  -3  -8   2    7.50    2.20
   2   8  -2  986.90   24.20
   2   8  -2  997.30   25.40
   2   8  -2  987.00   26.80
   2   8  -2  981.20   25.20
   2   8  -2  981.60   23.70
   2   8  -2  993.00   23.40
  -2  -8   2  993.70   25.20
  -2  -8   2  971.20   25.40
  -2  -8   2  978.70   25.00
  -2  -8   2  989.60   32.20
  -2  -8   2 1013.50   25.80
  -2  -8   2 1002.20   23.80
  -2  -8   2  996.50   25.70
   1   8  -2    9.10    1.90
   1   8  -2   12.60    1.70
   1   8  -2   13.30    1.60
   1   8  -2   11.50    1.80
   1   8  -2   17.40    3.00
  -1  -8   2   14.10    1.80
  -1  -8   2   11.80    3.00
  -1  -8   2   11.70    2.30
  -1  -8   2   10.40    2.40
  -1  -8   2   10.80    1.80
  -1  -8   2   18.80    3.10
  -1  -8   2   17.20    3.40
  -1  -8   2    9.90    2.20
   0   8  -2  184.58    6.20
   0   8  -2  179.58    6.40
   0   8  -2  174.48    5.40
   0   8  -2  190.88    7.50
   0  -8   2  185.58   10.20
   0  -8   2  175.08    7.70
   0  -8   2  178.78    7.90
   0  -8   2  187.38    6.60
   0  -8   2  187.28    6.50
  -1   8  -2   -1.50    0.80
  -1   8  -2    1.80    0.80
  -1   8  -2   -0.50    0.70
  -1   8  -2    0.80    0.50
   1  -8   2    0.20    0.70
   1  -8   2   -1.50    2.00
   1  -8   2   -0.20    0.60
   1  -8   2   -2.00    1.30
  -2   8  -2   67.29    3.40
  -2   8  -2   75.29    4.40
  -2   8  -2   76.99    4.70
   2  -8   2   70.39    5.20
   2  -8   2   76.99    4.50
   2  -8   2   77.29    4.40
   2  -8   2   70.09    5.20
   2  -8   2   78.29    4.20
  -3   8  -2  204.78    7.60
  -3   8  -2  214.78    9.40
  -3   8  -2  225.68    7.10
  -3   8  -2  219.58    6.70
  -3   8  -2  196.38    7.50
  -3   8  -2  191.18    9.20
   3  -8   2  216.88    8.20
   3  -8   2  209.28    9.40
   3  -8   2  211.38    9.60
   3  -8   2  208.08    7.20
   3  -8   2  209.58    9.70
  -4   8  -2   37.10    2.80
  -4   8  -2   34.40    4.90
  -4   8  -2   42.20    4.00
  -4   8  -2   29.20    4.20
  -4   8  -2   32.00    3.20
  -4   8  -2   29.60    4.90
  -4   8  -2   33.80    3.00
  -4   8  -2   35.60    2.80
   4  -8   2   32.70    3.10
   4  -8   2   29.80    6.10
   4  -8   2   29.90    3.80
   4  -8   2   27.70    4.10
   4  -8   2   30.10    3.30
   4  -8   2   32.20    3.60
   4  -8   2   37.80    4.30
   4  -8   2   33.40    3.80
  -5   8  -2    9.50    2.50
  -5   8  -2    8.70    3.90
  -5   8  -2    8.40    1.60
  -5   8  -2   12.00    2.40
  -5   8  -2    8.50    1.50
  -5   8  -2   10.50    1.70
  -5   8  -2   10.00    1.70
   5  -8   2   13.50    2.20
   5  -8   2    7.90    2.10
   5  -8   2   10.50    2.70
   5  -8   2    8.40    2.10
   5  -8   2    9.50    2.10
   5  -8   2   10.50    2.40
  -6   8  -2   28.70    2.10
  -6   8  -2   28.70    2.10
  -6   8  -2   27.00    2.20
  -6   8  -2   27.70    2.60
   6  -8   2   28.40    2.10
   6  -8   2   28.20    2.50
   6  -8   2   28.50    2.90
   6   7  -2    9.00    1.30
   6   7  -2    9.90    1.20
  -6  -7   2    9.20    1.50
   5   7  -2    3.30    1.30
   5   7  -2    3.70    1.30
   5   7  -2    4.50    1.40
   5   7  -2    1.00    1.30
   5   7  -2    6.30    4.00
   5   7  -2    4.00    1.10
   5   7  -2    5.00    1.50
   5   7  -2    5.20    2.60
  -5  -7   2    5.20    1.90
  -5  -7   2    6.90    1.90
   4   7  -2    1.10    1.00
   4   7  -2   -0.30    1.10
   4   7  -2    2.60    1.50
   4   7  -2    0.60    1.00
   4   7  -2    2.60    2.90
   4   7  -2   -0.50    1.10
   4   7  -2    7.70    3.70
   4   7  -2    1.90    1.00
  -4  -7   2    2.70    1.70
  -4  -7   2    1.00    1.20
  -4  -7   2    3.70    2.40
  -4  -7   2    4.40    1.80
  -4  -7   2    4.70    1.70
   3   7  -2   15.40    2.40
   3   7  -2   25.80    5.30
   3   7  -2   27.60    3.50
   3   7  -2   23.80    3.30
   3   7  -2   21.40    3.40
   3   7  -2   21.80    2.60
   3   7  -2   20.80    2.30
  -3  -7   2   25.10    3.60
  -3  -7   2   18.20    3.00
  -3  -7   2   15.00    2.50
  -3  -7   2   21.40    3.50
  -3  -7   2   22.20    3.50
  -3  -7   2   22.90    4.40
  -3  -7   2   23.20    2.80
   2   7  -2   30.40    3.50
   2   7  -2   42.00    3.40
   2   7  -2   38.20    2.80
   2   7  -2   36.60    4.30
   2   7  -2   38.80    3.70
   2   7  -2   37.90    2.90
  -2  -7   2   38.20    3.70
  -2  -7   2   28.60    4.00
  -2  -7   2   28.70    4.10
  -2  -7   2   38.70    3.70
  -2  -7   2   36.50    2.70
  -2  -7   2   38.40    4.20
  -2  -7   2   26.40    4.00
   1   7  -2   71.79    3.80
   1   7  -2   66.19    3.70
   1   7  -2   79.89    4.00
   1   7  -2   70.99    4.40
   1   7  -2   77.89    3.30
   1   7  -2   73.29    3.40
  -1  -7   2   73.69    4.90
  -1  -7   2   68.59    3.30
  -1  -7   2   74.79    3.60
  -1  -7   2   83.59    6.30
  -1  -7   2   77.89    5.00
   0   7  -2    7.70    1.00
   0   7  -2   10.30    1.60
   0   7  -2   10.10    1.50
   0  -7   2    8.70    1.80
   0  -7   2    6.00    1.10
   0  -7   2   11.20    1.50
   0  -7   2    6.90    2.00
  -1   7  -2 1845.92   37.50
  -1   7  -2 1748.82   38.70
  -1   7  -2 1753.62   38.00
   1  -7   2 1794.92   38.80
   1  -7   2 1797.02   38.60
   1  -7   2 1778.02   38.30
  -2   7  -2  126.39    4.70
  -2   7  -2  126.39    4.40
  -2   7  -2  133.69    6.10
   2  -7   2  126.19    5.50
   2  -7   2  134.19    5.40
  -3   7  -2   34.70    3.00
  -3   7  -2   36.90    2.30
  -3   7  -2   33.60    3.40
  -3   7  -2   35.60    2.70
  -3   7  -2   32.90    4.60
  -3   7  -2   36.10    4.00
  -3   7  -2   31.10    3.40
   3  -7   2   37.70    3.20
   3  -7   2   35.20    4.30
   3  -7   2   42.40    4.10
   3  -7   2   29.70    4.30
   3  -7   2   33.50    3.00
   3  -7   2   38.20    3.30
   3  -7   2   40.00    3.20
  -4   7  -2    0.10    0.80
  -4   7  -2    0.30    1.20
  -4   7  -2    2.30    1.60
  -4   7  -2    0.70    1.60
  -4   7  -2    0.70    0.70
  -4   7  -2   -1.60    2.10
  -4   7  -2    2.30    1.30
   4  -7   2    2.10    1.40
   4  -7   2    7.40    3.70
   4  -7   2    0.80    1.60
   4  -7   2    2.10    1.20
   4  -7   2    3.50    1.40
   4  -7   2    3.60    1.80
  -5   7  -2  172.48   11.30
  -5   7  -2  164.38    7.10
  -5   7  -2  176.18    7.80
  -5   7  -2  166.08    6.50
  -5   7  -2  162.58    6.40
  -5   7  -2  168.58    7.60
  -5   7  -2  175.68    6.80
   5  -7   2  153.38    7.90
   5  -7   2  169.18    7.20
   5  -7   2  172.78    7.50
   5  -7   2  174.68    8.70
   5  -7   2  163.48    7.40
   5  -7   2  163.48   13.30
   5  -7   2  170.38    8.20
   5  -7   2  164.58    8.60
  -6   7  -2   -1.50    1.10
  -6   7  -2    1.30    0.80
  -6   7  -2    0.50    0.60
  -6   7  -2   -0.50    0.80
  -6   7  -2    2.60    3.60
  -6   7  -2   -0.10    1.90
   6  -7   2   -1.00    0.90
   6  -7   2   -3.50    4.10
   6  -7   2    0.00    1.20
   6   6  -2    2.30    0.80
   6   6  -2    3.60    0.90
   6   6  -2    4.30    1.10
  -6  -6   2    2.00    1.10
   5   6  -2    1.10    0.90
   5   6  -2   -0.90    2.10
   5   6  -2    0.90    1.10
   5   6  -2   -0.50    1.00
   5   6  -2   -0.70    1.00
   5   6  -2   -1.70    3.20
   5   6  -2    0.00    1.20
  -5  -6   2   -1.10    2.00
  -5  -6   2   -1.60    2.40
  -5  -6   2    0.60    1.10
   4   6  -2  225.88   12.50
   4   6  -2  247.88   11.30
   4   6  -2  236.78   10.10
   4   6  -2  245.08    8.90
   4   6  -2  239.58    8.80
   4   6  -2  246.28    9.90
   4   6  -2  236.78    9.80
   4   6  -2  244.48    8.80
  -4  -6   2  252.97   11.20
  -4  -6   2  249.58   10.00
  -4  -6   2  248.58    9.70
  -4  -6   2  253.07   10.40
  -4  -6   2  235.38    9.10
  -4  -6   2  232.48    8.60
   3   6  -2   28.40    3.50
   3   6  -2   31.80    2.80
   3   6  -2   33.30    3.80
   3   6  -2   29.20    3.60
   3   6  -2   31.70    5.80
   3   6  -2   28.50    2.60
   3   6  -2   32.70    3.20
   3   6  -2   33.10    3.70
  -3  -6   2   30.30    3.50
  -3  -6   2   31.20    2.70
  -3  -6   2   29.40    4.40
  -3  -6   2   28.60    2.80
  -3  -6   2   26.90    3.60
  -3  -6   2   25.00    3.80
  -3  -6   2   30.00    4.50
  -3  -6   2   35.90    4.80
  -3  -6   2   23.00    3.40
  -3  -6   2   27.90    3.50
   2   6  -2   12.80    1.70
   2   6  -2   11.10    1.90
   2   6  -2   10.40    2.00
   2   6  -2   13.60    1.80
   2   6  -2   12.30    1.70
  -2  -6   2   13.80    2.80
  -2  -6   2   11.40    2.40
  -2  -6   2   10.10    2.00
  -2  -6   2   10.30    1.70
  -2  -6   2   11.00    1.60
   1   6  -2   84.99    4.40
   1   6  -2   74.79    3.50
   1   6  -2   82.79    3.40
   1   6  -2   82.39    3.70
  -1  -6   2   76.29    5.70
  -1  -6   2   84.69    4.80
  -1  -6   2   80.89    3.10
  -1  -6   2   86.39    3.50
  -1  -6   2   79.89    4.80
   0   6  -2    0.80    0.70
   0   6  -2    0.80    0.40
   0   6  -2    0.40    0.70
   0   6  -2    0.50    0.50
   0  -6   2    0.50    0.70
   0  -6   2    1.50    0.80
   0  -6   2    1.10    0.60
  -1   6  -2  436.66   10.70
  -1   6  -2  434.46   10.20
  -1   6  -2  438.96   11.30
  -1   6  -2  414.36   10.70
   1  -6   2  425.96   11.00
   1  -6   2  412.46   11.20
   1  -6   2  429.36   11.30
  -2   6  -2   27.30    2.20
  -2   6  -2   28.30    2.40
  -2   6  -2   29.60    1.80
  -2   6  -2   30.40    2.60
   2  -6   2   29.70    2.40
   2  -6   2   30.70    2.50
   2  -6   2   29.80    2.30
  -3   6  -2    5.00    1.50
  -3   6  -2    9.70    1.90
  -3   6  -2    6.80    1.20
  -3   6  -2    7.00    1.40
  -3   6  -2    6.50    1.30
  -3   6  -2    8.50    2.00
   3  -6   2    6.00    2.20
   3  -6   2    5.70    2.00
   3  -6   2    6.20    1.60
   3  -6   2    5.50    1.40
   3  -6   2    6.40    1.50
   3  -6   2   10.40    2.80
   3  -6   2    4.50    1.70
   3  -6   2    6.00    1.30
   3  -6   2    6.80    2.20
  -4   6  -2   75.69    4.40
  -4   6  -2   65.99    6.10
  -4   6  -2   76.89    5.70
  -4   6  -2   81.29    4.20
  -4   6  -2   68.89    4.90
  -4   6  -2   79.49    4.80
  -4   6  -2   80.69    4.00
  -4   6  -2   70.19    4.80
   4  -6   2   70.79    5.60
   4  -6   2   71.59    4.40
   4  -6   2   80.99    5.90
   4  -6   2   76.09    4.80
   4  -6   2   70.39    4.60
   4  -6   2   81.19    5.00
   4  -6   2   71.89    5.60
  -5   6  -2    4.10    1.10
  -5   6  -2    2.10    1.10
  -5   6  -2    3.20    1.50
  -5   6  -2    3.40    1.10
  -5   6  -2    3.90    1.20
  -5   6  -2    2.70    1.60
   5  -6   2    3.60    1.70
   5  -6   2    5.70    2.10
   5  -6   2    4.10    3.10
   5  -6   2    1.70    1.50
   5  -6   2    3.00    1.30
   5  -6   2    5.10    1.60
   5  -6   2   -1.00    2.20
  -6   6  -2   15.60    2.50
  -6   6  -2   15.30    1.90
  -6   6  -2   17.00    1.80
  -6   6  -2   20.00    2.60
  -6   6  -2   12.00    2.10
  -6   6  -2   17.70    2.10
   6  -6   2   16.50    2.10
   6  -6   2   11.10    1.90
   6  -6   2   11.60    4.50
   6  -6   2   11.40    2.30
  -7   6  -2    1.40    0.60
   7  -6   2    2.10    0.60
   6   5  -2   -0.70    0.70
   6   5  -2   -2.60    2.20
   6   5  -2   -1.60    0.90
   6   5  -2    2.30    1.20
  -6  -5   2    1.30    1.10
   5   5  -2    5.80    1.60
   5   5  -2    3.10    1.90
   5   5  -2    3.60    1.30
   5   5  -2    1.80    3.30
   5   5  -2    0.60    3.00
   5   5  -2    2.60    1.40
   5   5  -2    4.10    1.10
   5   5  -2    2.30    1.20
   5   5  -2    3.50    1.40
  -5  -5   2    1.30    1.70
  -5  -5   2    5.20    1.70
  -5  -5   2   -0.90    1.70
  -5  -5   2    3.50    1.80
   4   5  -2   67.79    5.00
   4   5  -2   60.89    4.00
   4   5  -2   59.19    5.60
   4   5  -2   63.79    4.10
   4   5  -2   59.59    8.00
   4   5  -2   62.69    4.90
   4   5  -2   62.79    4.10
   4   5  -2   64.29    5.10
   4   5  -2   59.09    6.10
   4   5  -2   62.19    4.70
   4   5  -2   64.29    7.50
  -4  -5   2   67.59    5.10
  -4  -5   2   55.49    5.30
  -4  -5   2   58.29    4.30
  -4  -5   2   62.99    4.60
  -4  -5   2   63.59    5.60
  -4  -5   2   56.89    4.20
  -4  -5   2   70.29    4.90
   3   5  -2  111.79    6.40
   3   5  -2  119.29    5.20
   3   5  -2  116.29    5.30
   3   5  -2  117.19    6.10
   3   5  -2  110.19    5.50
   3   5  -2  114.09    5.70
   3   5  -2  116.79    6.30
   3   5  -2  106.09   10.00
   3   5  -2  122.79    6.50
  -3  -5   2  109.89    6.00
  -3  -5   2  117.29    8.20
  -3  -5   2  113.59    5.60
  -3  -5   2  116.89    6.30
  -3  -5   2  107.59    6.70
  -3  -5   2  110.59    6.70
  -3  -5   2  105.99    5.80
  -3  -5   2  123.69    5.40
  -3  -5   2  116.09    4.70
   2   5  -2   41.80    2.40
   2   5  -2   43.10    3.00
   2   5  -2   40.30    3.30
   2   5  -2   44.70    2.70
   2   5  -2   40.40    2.70
  -2  -5   2   42.00    4.40
  -2  -5   2   44.10    2.40
  -2  -5   2   33.70    2.50
   1   5  -2  535.25   13.20
   1   5  -2  552.04   12.20
   1   5  -2  547.75   14.10
   1   5  -2  546.85   12.20
   1   5  -2  534.25   12.20
  -1  -5   2  589.44   17.80
  -1  -5   2  567.64   13.70
  -1  -5   2  545.05   11.90
  -1  -5   2  507.65   12.60
  -1  -5   2  532.35   12.00
   0   5  -2   14.30    1.10
   0   5  -2   15.00    1.20
   0   5  -2   15.40    1.10
   0   5  -2   12.20    1.30
   0  -5   2   12.70    1.30
   0  -5   2   11.00    1.60
   0  -5   2   13.40    1.20
   0  -5   2   13.30    1.30
  -1   5  -2    5.30    0.80
  -1   5  -2    5.70    0.70
  -1   5  -2    4.20    0.90
  -1   5  -2    3.50    0.80
  -1   5  -2    4.60    0.60
  -1   5  -2    5.00    0.80
   1  -5   2    4.40    1.40
  -2   5  -2    0.40    0.90
  -2   5  -2    1.20    0.60
  -2   5  -2    1.00    0.60
  -2   5  -2    2.70    0.80
  -2   5  -2    1.50    0.50
   2  -5   2    0.90    1.40
   2  -5   2    2.30    0.90
   2  -5   2    1.70    0.60
   2  -5   2    2.20    0.80
  -3   5  -2  149.59    5.40
  -3   5  -2  155.68    6.80
  -3   5  -2  145.59    5.00
  -3   5  -2  146.79    6.80
  -3   5  -2  151.88    6.00
  -3   5  -2  155.68    7.30
  -3   5  -2  142.09    6.40
   3  -5   2  141.99    6.00
   3  -5   2  145.59    5.80
   3  -5   2  138.89    7.60
   3  -5   2  142.39    6.10
   3  -5   2  150.18    5.70
  -4   5  -2    3.50    1.80
  -4   5  -2   -1.90    2.30
  -4   5  -2    1.50    1.10
  -4   5  -2    3.80    1.30
  -4   5  -2    1.40    0.80
  -4   5  -2    2.70    0.90
  -4   5  -2    3.00    1.80
  -4   5  -2    2.10    1.00
  -4   5  -2    4.30    1.40
   4  -5   2   -1.80    1.70
   4  -5   2   -0.40    0.90
   4  -5   2    0.00    1.30
   4  -5   2    5.40    3.00
   4  -5   2    1.70    2.30
   4  -5   2    2.50    1.40
   4  -5   2    0.80    1.50
   4  -5   2    4.70    1.50
  -5   5  -2   25.80    2.60
  -5   5  -2   27.70    3.20
  -5   5  -2   19.00    2.90
  -5   5  -2   24.30    2.40
  -5   5  -2   24.90    3.40
  -5   5  -2   26.70    2.60
   5  -5   2   24.70    3.50
   5  -5   2   23.80    3.40
   5  -5   2   27.50    3.70
   5  -5   2   23.80    3.00
   5  -5   2   20.10    3.30
   5  -5   2   22.50    2.80
  -6   5  -2  117.39    4.70
  -6   5  -2  123.09    4.80
  -6   5  -2  115.89    6.10
  -6   5  -2  118.09    5.20
  -6   5  -2  127.29    5.60
  -6   5  -2  117.19    6.20
   6  -5   2  119.09    5.50
   6  -5   2  122.09    5.70
   6  -5   2  129.49    6.00
  -7   5  -2    7.50    1.10
   7  -5   2    7.20    1.00
   6   4  -2   24.50    3.50
   6   4  -2   17.10    4.80
   6   4  -2   23.20    2.40
   6   4  -2   25.60    2.40
   6   4  -2   28.70    2.40
   6   4  -2   25.40    2.50
  -6  -4   2   29.50    2.90
  -6  -4   2   26.00    2.90
   5   4  -2   16.50    2.80
   5   4  -2   20.10    2.40
   5   4  -2   16.70    2.60
   5   4  -2   14.50    2.30
   5   4  -2   26.30    6.10
   5   4  -2   19.70    2.60
   5   4  -2   17.10    2.30
   5   4  -2   18.70    4.20
  -5  -4   2   23.30    3.60
  -5  -4   2   13.30    2.50
  -5  -4   2   14.20    2.50
  -5  -4   2   17.10    2.30
   4   4  -2   32.30    4.40
   4   4  -2   31.70    3.80
   4   4  -2   46.20    6.50
   4   4  -2   34.90    4.60
   4   4  -2   35.50    3.90
   4   4  -2   32.70    3.00
   4   4  -2   36.00    3.00
   4   4  -2   33.90    3.50
   4   4  -2   36.80    3.80
   4   4  -2   37.40    3.20
   4   4  -2   35.40    4.40
  -4  -4   2   31.90    3.80
  -4  -4   2   41.90    5.20
  -4  -4   2   31.10    3.60
  -4  -4   2   36.80    3.50
  -4  -4   2   26.30    3.80
  -4  -4   2   36.90    3.60
  -4  -4   2   42.60    4.50
  -4  -4   2   44.00    4.40
   3   4  -2   78.09    4.50
   3   4  -2   86.19    4.70
   3   4  -2   78.89    5.00
   3   4  -2   85.29    4.20
   3   4  -2   78.59    4.90
   3   4  -2   84.69    5.10
   3   4  -2   77.69    3.90
   3   4  -2   71.39    5.20
  -3  -4   2   78.09    4.90
  -3  -4   2   73.59    5.20
  -3  -4   2   77.19    4.80
  -3  -4   2   79.59    4.20
  -3  -4   2   85.39    5.90
  -3  -4   2   68.09    5.90
   2   4  -2   70.19    3.20
   2   4  -2   77.49    4.00
   2   4  -2   79.29    3.60
   2   4  -2   78.39    4.10
   2   4  -2   74.89    3.70
   2   4  -2   72.19    3.50
  -2  -4   2   79.19    3.60
  -2  -4   2   77.29    3.50
   1   4  -2   12.60    1.00
   1   4  -2   10.60    1.30
   1   4  -2   10.80    0.80
   1   4  -2   12.40    1.00
   1   4  -2   12.40    1.20
   1   4  -2   11.90    1.10
  -1  -4   2   12.00    1.00
  -1  -4   2   14.50    1.30
  -1  -4   2   13.40    1.10
  -1  -4   2   11.50    1.70
   0   4  -2  127.29    3.40
   0   4  -2  133.19    3.90
   0   4  -2  131.69    3.30
   0  -4   2  144.99    6.00
   0  -4   2  129.79    3.90
   0  -4   2  127.89    3.90
   0  -4   2  123.59    4.10
  -1   4  -2  232.88    5.60
  -1   4  -2  227.58    5.90
  -1   4  -2  225.88    5.50
  -1   4  -2  226.38    5.90
  -1   4  -2  218.68    6.20
  -1   4  -2  214.88    5.80
   1  -4   2  229.08    5.90
   1  -4   2  222.48    6.40
  -2   4  -2 1574.64   34.70
  -2   4  -2 1631.24   34.70
  -2   4  -2 1536.95   33.90
  -2   4  -2 1708.73   35.10
  -2   4  -2 1612.24   33.00
   2  -4   2 1707.43   38.50
   2  -4   2 1566.84   33.90
   2  -4   2 1513.55   34.20
  -3   4  -2  460.55   11.80
  -3   4  -2  441.46   12.90
  -3   4  -2  442.36   13.00
  -3   4  -2  442.66   11.20
  -3   4  -2  457.75   12.50
  -3   4  -2  452.45   13.90
   3  -4   2  440.96   12.00
   3  -4   2  438.56   11.70
   3  -4   2  440.86   12.30
   3  -4   2  430.36   12.70
  -4   4  -2  235.78    8.90
  -4   4  -2  218.28   10.10
  -4   4  -2  230.48    7.80
  -4   4  -2  210.88    9.10
  -4   4  -2  225.18    9.40
  -4   4  -2  233.18    7.60
  -4   4  -2  214.78    8.00
  -4   4  -2  207.28   10.40
  -4   4  -2  224.38    9.10
  -4   4  -2  221.28    8.80
   4  -4   2  210.08    9.70
   4  -4   2  218.08    8.40
   4  -4   2  221.18    8.40
   4  -4   2  217.88    9.40
   4  -4   2  222.58    7.90
   4  -4   2  216.28    8.30
   4  -4   2  216.48   13.80
   4  -4   2  232.28    8.80
   4  -4   2  222.68   10.00
   4  -4   2  223.88    9.50
  -5   4  -2   12.40    2.60
  -5   4  -2   18.40    2.70
  -5   4  -2   11.80    1.90
  -5   4  -2   14.40    2.70
  -5   4  -2   13.30    2.10
  -5   4  -2   10.40    3.30
  -5   4  -2   11.60    1.90
   5  -4   2   12.10    2.80
   5  -4   2   10.40    2.50
   5  -4   2   12.30    2.00
   5  -4   2   17.30    4.20
   5  -4   2   15.30    2.60
   5  -4   2    6.90    2.40
   5  -4   2    9.90    2.50
  -6   4  -2    8.40    2.00
  -6   4  -2    9.80    1.90
  -6   4  -2    7.80    1.40
  -6   4  -2    8.20    1.40
  -6   4  -2    6.40    1.80
  -6   4  -2    5.90    1.80
   6  -4   2    3.40    3.40
   6  -4   2    9.60    1.80
   6  -4   2    8.60    1.60
   6  -4   2   10.60    2.10
  -7   4  -2    1.20    0.70
   7  -4   2    0.20    0.80
   6   3  -2   16.10    2.20
   6   3  -2   14.40    2.00
   6   3  -2   17.40    3.00
   6   3  -2   18.50    2.20
   6   3  -2   17.80    2.10
  -6  -3   2   16.60    2.70
  -6  -3   2   19.60    2.30
  -6  -3   2   16.50    2.40
  -6  -3   2   20.90    2.80
   5   3  -2    9.20    2.10
   5   3  -2    7.10    1.50
   5   3  -2    8.10    2.00
   5   3  -2    7.70    1.70
   5   3  -2    8.80    2.10
   5   3  -2    6.60    1.80
  -5  -3   2    9.40    2.10
  -5  -3   2    8.40    1.80
  -5  -3   2    6.90    1.60
  -5  -3   2    8.90    2.60
   4   3  -2   79.19    5.70
   4   3  -2   84.49    6.10
   4   3  -2   88.99    4.60
   4   3  -2   80.49    7.30
   4   3  -2   86.89    5.40
   4   3  -2   83.49    4.40
   4   3  -2   80.39    5.30
   4   3  -2   82.39    9.00
   4   3  -2   75.49    5.10
   4   3  -2   79.69    4.40
   4   3  -2   85.19    5.80
   4   3  -2   84.69    5.20
  -4  -3   2   81.59    5.50
  -4  -3   2   83.79    6.90
  -4  -3   2   83.79    6.20
  -4  -3   2   81.99    5.90
  -4  -3   2   89.39    5.70
  -4  -3   2   89.09    5.40
  -4  -3   2   84.69    6.30
  -4  -3   2   85.19    5.00
  -4  -3   2   70.79    4.80
   3   3  -2  254.97    9.10
   3   3  -2  255.57    7.90
   3   3  -2  252.57    8.90
   3   3  -2  265.47    9.50
   3   3  -2  258.67    9.40
   3   3  -2  257.27    9.10
   3   3  -2  261.77    8.20
   3   3  -2  239.08   13.90
   3   3  -2  254.87    8.70
  -3  -3   2  259.37    9.40
  -3  -3   2  250.57    8.60
  -3  -3   2  252.97   10.30
  -3  -3   2  264.47    9.00
  -3  -3   2  269.47   11.70
  -3  -3   2  267.87    8.50
   2   3  -2   71.39    3.60
   2   3  -2   72.59    3.60
   2   3  -2   69.99    3.40
   2   3  -2   73.19    3.70
  -2  -3   2   79.49    4.90
  -2  -3   2   70.09    3.30
  -2  -3   2   67.49    3.10
   1   3  -2  272.37    6.70
   1   3  -2  246.28    7.20
   1   3  -2  264.47    6.60
   1   3  -2  266.07    6.90
  -1  -3   2  261.57    6.50
  -1  -3   2  252.47    6.30
  -1  -3   2  250.77    7.90
  -1  -3   2  275.67    9.10
  -1  -3   2  268.87    7.00
   0   3  -2   15.10    0.70
   0   3  -2   15.90    1.00
   0   3  -2   15.10    1.10
   0   3  -2   15.00    0.70
   0  -3   2   12.50    1.60
   0  -3   2   14.90    1.10
   0  -3   2   13.80    1.00
  -1   3  -2  205.78    6.30
  -1   3  -2  204.18    5.50
  -1   3  -2  214.78    5.10
  -1   3  -2  191.38    5.10
  -1   3  -2  201.08    5.60
   1  -3   2  188.78    5.40
   1  -3   2  206.18    5.10
   1  -3   2  203.38    5.70
   1  -3   2  218.28    6.10
  -2   3  -2  319.97    8.90
  -2   3  -2  324.97    9.10
  -2   3  -2  320.57    8.00
  -2   3  -2  338.57    9.90
  -2   3  -2  355.76    9.90
   2  -3   2  318.17    8.60
   2  -3   2  314.17    8.80
  -3   3  -2   68.99    4.30
  -3   3  -2   63.29    4.10
  -3   3  -2   64.59    3.70
  -3   3  -2   71.19    4.00
  -3   3  -2   67.29    3.20
  -3   3  -2   61.99    3.30
   3  -3   2   64.69    3.50
   3  -3   2   64.39    4.00
   3  -3   2   70.69    3.60
  -4   3  -2  200.28    9.40
  -4   3  -2  208.58    7.70
  -4   3  -2  214.98    8.90
  -4   3  -2  219.98    8.60
  -4   3  -2  197.98   10.20
  -4   3  -2  219.78    7.60
  -4   3  -2  212.68    7.30
  -4   3  -2  213.98    8.80
  -4   3  -2  207.18    8.80
  -4   3  -2  198.48    8.20
   4  -3   2  207.38    7.90
   4  -3   2  210.48    9.60
   4  -3   2  204.48    9.10
   4  -3   2  195.48    7.50
   4  -3   2  205.18    7.50
   4  -3   2  200.38    9.20
   4  -3   2  220.08    8.50
   4  -3   2  202.88    8.00
  -5   3  -2    3.10    1.10
  -5   3  -2    1.20    0.90
  -5   3  -2    1.10    1.50
  -5   3  -2    2.90    1.60
  -5   3  -2    2.30    2.50
  -5   3  -2    2.50    1.10
  -5   3  -2   -0.10    1.30
   5  -3   2    3.10    1.80
   5  -3   2    2.70    1.20
   5  -3   2    1.70    1.30
   5  -3   2    1.50    1.10
   5  -3   2    3.60    2.10
   5  -3   2    4.70    2.10
   5  -3   2    1.70    1.80
  -6   3  -2   25.50    2.20
  -6   3  -2   25.80    3.20
  -6   3  -2   24.70    2.70
  -6   3  -2   18.00    3.70
  -6   3  -2   24.30    2.20
  -6   3  -2   21.80    2.80
  -6   3  -2   19.30    2.80
   6  -3   2   25.00    2.60
   6  -3   2   18.70    4.90
   6  -3   2   28.70    2.70
   6  -3   2   23.00    3.00
  -7   3  -2    1.90    0.70
   7  -3   2   -0.40    0.80
   6   2  -2   16.20    2.80
   6   2  -2   17.70    2.40
   6   2  -2   16.00    2.20
   6   2  -2   17.70    2.20
   6   2  -2   20.30    2.30
  -6  -2   2   16.50    2.00
  -6  -2   2   21.50    2.70
  -6  -2   2   22.40    2.90
  -6  -2   2   15.20    2.40
   5   2  -2  131.39    5.50
   5   2  -2  130.29    6.80
   5   2  -2  128.89    5.40
   5   2  -2  123.89    6.80
   5   2  -2  136.39    6.90
   5   2  -2  128.49    8.30
   5   2  -2  126.09    6.60
   5   2  -2  145.99   12.70
  -5  -2   2  128.39    6.20
  -5  -2   2  133.59    6.90
  -5  -2   2  126.29    7.90
  -5  -2   2  134.59    7.20
   4   2  -2   63.39    4.00
   4   2  -2   62.19    8.10
   4   2  -2   73.49    5.50
   4   2  -2   67.49    4.60
   4   2  -2   68.09    5.10
   4   2  -2   63.29    3.80
   4   2  -2   67.19    4.90
   4   2  -2   66.69    6.70
   4   2  -2   69.89    4.70
   4   2  -2   69.49    4.80
   4   2  -2   72.09    3.90
   4   2  -2   65.89    4.80
  -4  -2   2   71.09    4.60
  -4  -2   2   79.19    5.00
  -4  -2   2   68.49    5.50
  -4  -2   2   69.49    5.70
  -4  -2   2   67.49    6.00
  -4  -2   2   70.59    4.50
   3   2  -2  107.09    5.10
   3   2  -2  105.49    5.40
   3   2  -2  106.19    5.10
   3   2  -2  107.39    4.30
   3   2  -2  111.29    5.60
   3   2  -2  108.39    4.50
   3   2  -2  110.29    5.00
  -3  -2   2  109.59    5.00
  -3  -2   2  107.09    5.30
  -3  -2   2   95.89    6.30
  -3  -2   2  115.79    3.60
  -3  -2   2  111.49    5.20
  -3  -2   2  111.49    4.90
  -3  -2   2  106.89    3.60
   2   2  -2  293.47    8.70
   2   2  -2  299.77    8.60
   2   2  -2  290.97    8.30
  -2  -2   2  282.87    8.00
  -2  -2   2  297.87    7.70
  -2  -2   2  306.17    6.70
  -2  -2   2  277.07    8.00
  -2  -2   2  291.07    8.00
   1   2  -2   41.40    1.90
   1   2  -2   40.80    1.90
   1   2  -2   42.00    1.90
  -1  -2   2   44.10    1.90
  -1  -2   2   42.40    1.50
  -1  -2   2   39.20    1.90
  -1  -2   2   47.90    1.90
  -1  -2   2   45.70    3.10
  -1   2  -2  126.99    3.80
  -1   2  -2  143.19    4.00
  -1   2  -2  126.89    3.80
  -1   2  -2  142.19    4.20
   1  -2   2  139.49    3.40
   1  -2   2  139.29    4.10
   1  -2   2  140.29    4.00
   1  -2   2  134.29    3.90
  -2   2  -2  849.91   18.80
  -2   2  -2  751.02   17.80
  -2   2  -2  751.92   17.80
  -2   2  -2  764.42   16.90
  -2   2  -2  784.72   18.50
   2  -2   2  785.92   17.50
   2  -2   2  769.12   17.60
  -3   2  -2  297.17    8.30
  -3   2  -2  295.27    9.40
  -3   2  -2  280.87    8.40
  -3   2  -2  316.97    9.60
  -3   2  -2  288.07    9.70
  -3   2  -2  283.77    9.20
   3  -2   2  288.97    8.70
   3  -2   2  288.97    8.70
   3  -2   2  290.37    9.10
   3  -2   2  275.07    9.90
  -4   2  -2    4.30    1.50
  -4   2  -2   -5.60    4.70
  -4   2  -2    3.40    1.10
  -4   2  -2    3.30    2.00
  -4   2  -2    5.50    1.30
  -4   2  -2    3.90    1.20
  -4   2  -2    3.50    1.20
  -4   2  -2    3.00    1.60
  -4   2  -2    1.90    1.10
   4  -2   2    2.90    1.60
   4  -2   2    2.10    2.20
   4  -2   2    2.70    2.30
   4  -2   2    2.60    1.20
   4  -2   2    3.70    1.70
   4  -2   2    2.30    0.90
   4  -2   2    1.90    1.30
   4  -2   2   -1.20    1.80
  -5   2  -2  317.77   13.60
  -5   2  -2  346.97   12.20
  -5   2  -2  348.37   10.80
  -5   2  -2  320.47   13.50
  -5   2  -2  338.47   10.50
  -5   2  -2  357.06   13.00
  -5   2  -2  342.97   10.50
  -5   2  -2  362.56   12.80
  -5   2  -2  385.16   19.80
   5  -2   2  347.77   11.10
   5  -2   2  353.96   11.80
   5  -2   2  346.27   13.40
   5  -2   2  344.57   10.70
   5  -2   2  327.97   11.80
   5  -2   2  347.17   13.30
  -6   2  -2    2.70    1.30
  -6   2  -2    1.00    0.70
  -6   2  -2    1.30    1.40
  -6   2  -2    1.10    0.90
  -6   2  -2    2.00    2.50
  -6   2  -2    1.80    1.50
   6  -2   2    1.40    1.00
   6  -2   2    1.40    1.00
   6  -2   2    0.30    1.10
   6  -2   2    1.30    2.80
  -7   2  -2   26.50    1.70
   7  -2   2   26.20    2.00
   7   1  -2    1.80    0.70
   7   1  -2    1.90    1.10
  -7  -1   2    0.20    1.00
   6   1  -2    1.20    3.10
   6   1  -2    5.90    1.40
   6   1  -2    8.30    2.40
   6   1  -2    6.40    1.50
   6   1  -2    5.80    1.40
   6   1  -2    5.20    1.40
  -6  -1   2    5.50    1.60
  -6  -1   2    7.20    2.10
  -6  -1   2    4.40    1.70
  -6  -1   2    8.30    1.40
   5   1  -2   13.40    2.20
   5   1  -2    8.50    4.20
   5   1  -2   13.10    1.90
   5   1  -2   13.30    2.30
   5   1  -2   13.80    2.20
   5   1  -2   17.50    3.10
  -5  -1   2   10.10    2.30
  -5  -1   2   13.20    2.20
  -5  -1   2   11.30    2.20
  -5  -1   2   12.30    2.80
   4   1  -2    3.40    1.20
   4   1  -2    1.60    1.10
   4   1  -2    0.70    2.00
   4   1  -2    3.30    1.20
   4   1  -2    0.90    1.70
   4   1  -2   -0.20    1.10
   4   1  -2    1.70    1.10
   4   1  -2    3.30    1.50
   4   1  -2    1.70    2.70
   4   1  -2    2.90    1.60
   4   1  -2    2.40    0.90
   4   1  -2    1.90    1.50
  -4  -1   2   -0.40    1.00
  -4  -1   2    0.30    1.80
  -4  -1   2    2.70    1.20
  -4  -1   2    3.00    1.90
  -4  -1   2    2.00    1.40
  -4  -1   2    4.20    1.40
  -4  -1   2    1.20    1.00
  -4  -1   2    2.10    1.20
  -4  -1   2    2.90    2.60
  -4  -1   2    2.00    2.40
  -4  -1   2   -0.40    1.50
   3   1  -2   41.20    2.90
   3   1  -2   42.10    3.30
   3   1  -2   41.20    3.30
   3   1  -2   43.20    2.70
   3   1  -2   40.20    2.50
   3   1  -2   43.50    3.20
   3   1  -2   44.70    3.00
  -3  -1   2   38.80    2.80
  -3  -1   2   42.00    3.20
  -3  -1   2   43.60    2.30
  -3  -1   2   43.90    2.30
  -3  -1   2   41.50    2.90
  -3  -1   2   41.30    2.40
  -3  -1   2   39.70    3.20
   2   1  -2    6.10    2.10
   2   1  -2    9.30    1.30
   2   1  -2    8.70    1.30
   2   1  -2   10.60    1.10
   2   1  -2   11.30    1.30
  -2  -1   2    9.50    0.80
  -2  -1   2   10.70    1.00
  -2  -1   2   10.00    0.90
  -2  -1   2   10.90    1.30
  -2  -1   2   10.00    1.10
  -2  -1   2    9.50    1.80
   1   1  -2  211.58    5.60
   1   1  -2  211.78    5.50
   1   1  -2  214.98    5.90
   1   1  -2  218.08    5.60
  -1  -1   2  213.78    4.60
  -1  -1   2  216.08    5.50
  -1  -1   2  217.38    5.40
   0   1  -2  261.67    5.80
   0   1  -2  263.97    5.70
   0  -1   2  257.67    6.00
   0  -1   2  256.87    5.70
  -1   1  -2  437.26    9.90
  -1   1  -2  445.86   10.40
  -1   1  -2  475.85   10.30
   1  -1   2  447.06   10.00
   1  -1   2  438.96    9.30
   1  -1   2  428.56    9.90
   1  -1   2  428.56   10.00
  -2   1  -2   60.99    3.30
  -2   1  -2   56.69    3.40
  -2   1  -2   56.59    2.90
  -2   1  -2   57.69    2.80
  -2   1  -2   57.09    2.40
  -2   1  -2   64.59    3.10
   2  -1   2   54.49    4.60
   2  -1   2   59.89    2.00
   2  -1   2   52.59    2.80
   2  -1   2   56.19    2.70
   2  -1   2   61.19    3.00
  -3   1  -2    0.70    0.70
  -3   1  -2    1.70    0.80
  -3   1  -2   -0.30    0.90
  -3   1  -2    1.40    0.60
  -3   1  -2    0.80    0.70
  -3   1  -2    1.90    0.70
  -3   1  -2    0.90    0.60
  -3   1  -2    1.00    0.70
   3  -1   2   -0.70    1.40
   3  -1   2    1.80    0.80
   3  -1   2    1.20    1.00
   3  -1   2   -0.30    1.60
   3  -1   2    1.00    0.90
  -4   1  -2   43.40    4.50
  -4   1  -2   50.19    3.40
  -4   1  -2   52.89    7.30
  -4   1  -2   47.40    4.20
  -4   1  -2   48.50    3.80
  -4   1  -2   38.40    3.70
  -4   1  -2   50.99    4.40
  -4   1  -2   44.20    3.80
  -4   1  -2   46.30    3.40
  -4   1  -2   47.10    4.10
  -4   1  -2   47.80    3.10
   4  -1   2   50.19    3.90
   4  -1   2   45.30    3.80
   4  -1   2   49.40    4.00
   4  -1   2   46.30    4.60
   4  -1   2   45.40    3.50
   4  -1   2   44.80    3.50
   4  -1   2   45.50    4.80
  -5   1  -2  615.04   17.90
  -5   1  -2  601.74   15.80
  -5   1  -2  598.94   15.70
  -5   1  -2  605.04   18.60
  -5   1  -2  571.14   19.30
  -5   1  -2  565.94   17.90
  -5   1  -2  599.94   19.70
  -5   1  -2  604.74   15.60
   5  -1   2  604.94   17.80
   5  -1   2  609.64   16.30
   5  -1   2  598.64   25.20
   5  -1   2  594.94   17.00
   5  -1   2  606.44   19.70
   5  -1   2  603.24   16.70
  -6   1  -2    6.40    1.10
  -6   1  -2    9.70    2.20
  -6   1  -2   10.70    2.90
  -6   1  -2    6.70    1.40
  -6   1  -2   10.70    2.30
   6  -1   2    9.70    1.70
   6  -1   2    9.60    2.20
   6  -1   2   10.70    4.00
   6  -1   2    7.00    1.50
   6  -1   2   11.00    2.10
  -7   1  -2    4.50    0.80
   7  -1   2    3.10    0.90
   7  -1   2    5.30    1.20
   7   0  -2    2.00    1.10
   7   0  -2    1.10    0.60
   7   0  -2    0.90    1.00
  -7   0   2    1.70    1.20
  -7   0   2    1.00    1.20
   6   0  -2    2.30    1.10
   6   0  -2   -0.70    3.30
   6   0  -2    1.00    1.00
   6   0  -2    0.90    1.00
   6   0  -2    0.40    1.70
  -6   0   2    0.50    1.50
  -6   0   2    2.60    1.30
  -6   0   2    0.70    1.00
  -6   0   2    1.60    1.10
   5   0  -2  109.59    6.20
   5   0  -2  114.29    6.20
   5   0  -2  116.99    6.00
   5   0  -2  114.99    6.10
   5   0  -2  110.39    7.50
   5   0  -2  109.99    4.60
   5   0  -2  108.29    7.90
  -5   0   2  104.39    6.90
  -5   0   2  107.89    7.30
  -5   0   2  113.59    6.40
  -5   0   2  123.29    6.10
  -5   0   2  113.09    6.60
  -5   0   2  109.59    4.30
   4   0  -2   22.60    2.70
   4   0  -2   37.20    5.80
   4   0  -2   27.30    2.70
   4   0  -2   27.20    3.10
   4   0  -2   30.70    4.10
   4   0  -2   27.50    2.50
   4   0  -2   24.10    3.50
   4   0  -2   31.10    2.60
   4   0  -2   26.90    3.00
   4   0  -2   28.70    3.30
   4   0  -2   25.80    3.20
  -4   0   2   28.00    3.20
  -4   0   2   21.40    3.00
  -4   0   2   21.20    3.10
  -4   0   2   28.80    3.00
  -4   0   2   26.70    3.90
  -4   0   2   28.20    2.80
  -4   0   2   26.30    2.40
  -4   0   2   25.90    2.40
  -4   0   2   28.80    3.20
  -4   0   2   32.20    4.70
  -4   0   2   31.80    4.70
   3   0  -2  391.56   11.80
   3   0  -2  389.96   11.90
   3   0  -2  385.06    9.80
   3   0  -2  376.56   10.80
   3   0  -2  400.26   16.70
   3   0  -2  379.36   10.00
   3   0  -2  332.47   11.10
  -3   0   2  390.16   12.60
  -3   0   2  402.76   11.00
  -3   0   2  356.16    9.40
  -3   0   2  372.86    9.40
  -3   0   2  384.26   11.30
  -3   0   2  335.57   10.80
  -3   0   2  384.66   10.00
  -3   0   2  375.96   12.30
  -3   0   2  381.56    9.80
   2   0  -2   34.90    1.60
   2   0  -2   38.00    2.20
   2   0  -2   34.00    1.80
   2   0  -2   34.00    2.30
   2   0  -2   35.70    2.40
  -2   0   2   33.50    2.30
  -2   0   2   35.00    1.70
  -2   0   2   33.90    2.10
  -2   0   2   38.60    2.70
  -2   0   2   37.00    2.20
   1   0  -2   86.59    3.00
   1   0  -2   86.69    2.90
  -1   0   2   91.19    2.70
  -1   0   2   93.29    2.40
  -1   0   2   89.89    2.90
  -1   0   2   89.59    2.30
  -1   0   2   90.59    2.80
   0   0  -2 2075.99   43.40
   0   0  -2 2297.57   43.10
  -1   0  -2  277.87    6.90
  -1   0  -2  277.77    7.00
  -1   0  -2  270.07    6.50
  -1   0  -2  281.77    6.50
   1   0   2  282.67    7.30
   1   0   2  274.37    6.70
   1   0   2  275.77    6.80
   1   0   2  277.27    6.40
   1   0   2  264.67    6.70
  -2   0  -2   74.99    3.20
  -2   0  -2   71.69    3.20
  -2   0  -2   69.19    3.30
  -2   0  -2   72.99    2.90
   2   0   2   68.59    3.70
   2   0   2   71.99    3.10
   2   0   2   72.09    3.30
   2   0   2   73.19    2.80
  -3   0  -2  132.59    5.40
  -3   0  -2  133.99    6.10
  -3   0  -2  132.99    5.40
  -3   0  -2  131.19    4.90
  -3   0  -2  130.89    5.90
  -3   0  -2  127.29    5.10
  -3   0  -2  134.99    5.70
  -3   0  -2  130.89    5.70
   3   0   2  128.69    6.10
   3   0   2  131.69    4.70
   3   0   2  130.69    5.80
   3   0   2  126.49    5.00
   3   0   2  126.69    5.30
  -4   0  -2   23.80    2.40
  -4   0  -2   26.00    2.80
  -4   0  -2   23.50    2.40
  -4   0  -2   22.80    3.10
  -4   0  -2   24.40    3.50
  -4   0  -2   24.90    3.00
  -4   0  -2   21.40    2.70
  -4   0  -2   23.60    3.20
  -4   0  -2   22.20    4.20
  -4   0  -2   22.50    2.60
  -4   0  -2   21.90    3.20
   4   0   2   22.60    2.90
   4   0   2   24.10    3.60
   4   0   2   16.60    3.10
   4   0   2   28.80    2.90
   4   0   2   25.10    3.20
   4   0   2   28.10    3.20
   4   0   2   21.60    3.00
  -5   0  -2  256.17   10.70
  -5   0  -2  244.48    8.10
  -5   0  -2  255.47    8.40
  -5   0  -2  254.17   10.30
  -5   0  -2  251.57   11.90
  -5   0  -2  255.97   10.10
  -5   0  -2  234.68   12.10
   5   0   2  253.27    9.80
   5   0   2  260.77   11.80
   5   0   2  255.27   10.30
   5   0   2  255.37    9.20
   5   0   2  249.78    9.20
   5   0   2  228.68   15.20
  -6   0  -2    1.20    1.30
  -6   0  -2    7.40    2.20
  -6   0  -2    5.50    2.10
  -6   0  -2    5.00    1.30
   6   0   2    2.90    1.10
   6   0   2    3.80    1.30
   6   0   2    3.70    1.80
   6   0   2    4.40    1.20
   6   0   2    5.40    4.00
   7  -1  -2   -0.50    0.90
   7  -1  -2    1.20    1.10
   7  -1  -2    1.30    0.70
  -7   1   2   -0.40    1.10
  -7   1   2   -0.30    0.80
  -7   1   2    4.00    1.30
   6  -1  -2  184.88    7.00
   6  -1  -2  191.58    8.80
   6  -1  -2  192.18    7.70
   6  -1  -2  192.78    7.50
  -6   1   2  184.68    7.10
  -6   1   2  190.28    8.30
  -6   1   2  190.18    8.10
  -6   1   2  189.68    8.70
   5  -1  -2   11.80    2.20
   5  -1  -2   11.00    3.50
   5  -1  -2   10.80    3.60
   5  -1  -2   10.50    2.10
   5  -1  -2   11.50    1.60
   5  -1  -2   12.70    2.30
   5  -1  -2   15.20    2.60
   5  -1  -2   12.70    3.30
  -5   1   2   17.40    2.60
  -5   1   2   10.90    2.20
  -5   1   2   11.90    2.30
  -5   1   2   12.20    2.80
  -5   1   2   16.50    2.10
   4  -1  -2   47.20    3.00
   4  -1  -2   46.20    4.70
   4  -1  -2   43.90    5.20
   4  -1  -2   48.40    3.70
   4  -1  -2   45.90    3.70
   4  -1  -2   45.10    4.10
   4  -1  -2   46.20    4.70
   4  -1  -2   51.89    3.10
   4  -1  -2   48.70    3.50
   4  -1  -2   47.00    3.70
   4  -1  -2   50.79    6.40
   4  -1  -2   46.70    3.60
   4  -1  -2   48.10    3.40
   4  -1  -2   38.10    2.70
  -4   1   2   48.80    4.70
  -4   1   2   41.30    2.60
  -4   1   2   44.30    3.40
  -4   1   2   45.80    5.20
  -4   1   2   44.80    2.70
  -4   1   2   41.80    3.00
  -4   1   2   45.30    3.70
  -4   1   2   44.30    3.80
  -4   1   2   45.00    3.70
  -4   1   2   45.50    3.90
   3  -1  -2   30.20    2.80
   3  -1  -2   25.20    1.90
   3  -1  -2   28.40    2.50
   3  -1  -2   30.10    2.20
  -3   1   2   33.40    2.40
  -3   1   2   27.00    2.00
  -3   1   2   32.30    2.40
  -3   1   2   34.20    3.30
  -3   1   2   29.10    2.60
  -3   1   2   33.50    3.40
  -3   1   2   28.40    2.70
   2  -1  -2  114.39    4.60
   2  -1  -2  106.69    3.60
   2  -1  -2  112.99    3.60
   2  -1  -2  114.99    4.30
   2  -1  -2  120.89    4.50
  -2   1   2  115.79    3.30
  -2   1   2  116.19    4.80
  -2   1   2  125.19    5.50
  -2   1   2  111.59    3.50
  -2   1   2  120.49    4.40
  -2   1   2  111.89    4.40
   1  -1  -2 3047.79   61.89
   1  -1  -2 3099.49   61.79
   1  -1  -2 2997.70   60.59
  -1   1   2 3256.37   62.29
  -1   1   2 3002.10   61.39
  -1   1   2 3235.68   62.09
   0  -1  -2    8.20    0.70
   0  -1  -2    6.40    0.70
   0  -1  -2    8.40    0.70
   0  -1  -2   10.00    0.80
   0   1   2    7.50    0.70
   0   1   2    8.50    0.70
   0   1   2    8.10    0.60
   0   1   2    9.00    0.70
  -1  -1  -2  240.08    6.30
  -1  -1  -2  238.18    6.60
  -1  -1  -2  244.58    6.30
  -1  -1  -2  242.78    6.20
  -1  -1  -2  240.88    5.80
   1   1   2  235.08    6.10
   1   1   2  239.58    6.30
   1   1   2  237.48    6.20
   1   1   2  235.18    6.50
   1   1   2  230.68    7.40
  -2  -1  -2  320.67    8.30
  -2  -1  -2  340.57    9.40
  -2  -1  -2  335.17    8.70
  -2  -1  -2  322.47    9.10
  -2  -1  -2  329.87    8.90
  -2  -1  -2  319.07    9.30
  -2  -1  -2  336.37    9.00
   2   1   2  334.47    8.60
   2   1   2  331.27    8.70
   2   1   2  324.47    8.20
   2   1   2  314.87   12.90
   2   1   2  327.37    9.20
   2   1   2  335.47    9.80
  -3  -1  -2   96.59    4.20
  -3  -1  -2   95.69    5.20
  -3  -1  -2   99.29    4.60
  -3  -1  -2   94.99    4.90
  -3  -1  -2   99.89    4.80
  -3  -1  -2  100.89    5.00
  -3  -1  -2   98.29    4.20
  -3  -1  -2   96.49    4.50
   3   1   2   95.09    5.10
   3   1   2  100.59    4.80
   3   1   2   95.19    4.20
   3   1   2   92.69    4.10
   3   1   2   96.59    4.40
   3   1   2  105.69    8.10
   3   1   2   95.79    5.30
  -4  -1  -2  262.77    8.70
  -4  -1  -2  256.87    9.30
  -4  -1  -2  273.97   12.00
  -4  -1  -2  275.67   10.60
  -4  -1  -2  265.27   10.20
  -4  -1  -2  266.57    8.60
  -4  -1  -2  270.57    8.60
  -4  -1  -2  242.48   10.20
  -4  -1  -2  268.17   10.00
  -4  -1  -2  253.17    9.90
   4   1   2  261.27   11.80
   4   1   2  273.27    9.40
   4   1   2  259.77   10.40
   4   1   2  263.17   15.60
   4   1   2  264.87   10.00
   4   1   2  274.77   10.40
   4   1   2  259.67    7.70
   4   1   2  262.67    9.90
  -5  -1  -2   40.80    3.90
  -5  -1  -2   37.70    4.00
  -5  -1  -2   36.60    5.60
  -5  -1  -2   38.60    2.90
  -5  -1  -2   37.10    3.70
   5   1   2   38.90    3.60
   5   1   2   32.60    3.10
   5   1   2   42.10    3.70
   5   1   2   41.00    4.90
   5   1   2   39.90    3.80
  -6  -1  -2   -0.40    1.40
  -6  -1  -2    1.40    0.90
  -6  -1  -2    2.40    1.40
  -6  -1  -2    0.10    1.80
   6   1   2    0.00    1.00
   6   1   2    2.40    1.20
   6   1   2    2.20    1.00
   6   1   2    4.10    4.00
   6   1   2    3.20    1.50
   6   1   2    1.00    1.20
   7  -2  -2    1.50    1.00
   7  -2  -2    1.40    1.00
   7  -2  -2    2.10    0.80
  -7   2   2    0.20    1.10
  -7   2   2    1.60    1.30
  -7   2   2    1.50    0.70
   6  -2  -2  527.65   14.90
   6  -2  -2  514.15   16.00
   6  -2  -2  508.75   13.80
   6  -2  -2  527.05   14.80
  -6   2   2  529.35   14.40
  -6   2   2  513.25   15.80
  -6   2   2  515.45   15.60
  -6   2   2  534.05   16.50
   5  -2  -2    1.20    1.30
   5  -2  -2    6.10    2.10
   5  -2  -2    3.80    1.50
   5  -2  -2    3.50    1.40
   5  -2  -2    1.70    2.80
  -5   2   2    4.00    1.60
  -5   2   2    3.10    1.20
  -5   2   2    2.80    2.20
  -5   2   2    2.80    1.00
  -5   2   2    5.20    1.60
  -5   2   2    3.80    1.40
  -5   2   2    3.40    2.40
  -5   2   2   -2.60    5.20
  -5   2   2    2.80    1.50
   4  -2  -2    3.70    1.30
   4  -2  -2    2.90    1.20
   4  -2  -2    2.80    0.90
   4  -2  -2    2.60    2.50
   4  -2  -2    1.10    1.20
   4  -2  -2    2.10    2.20
   4  -2  -2    3.60    1.50
   4  -2  -2    1.70    1.70
   4  -2  -2    1.70    1.30
   4  -2  -2    3.10    1.40
   4  -2  -2    5.30    1.50
   4  -2  -2    3.50    2.10
  -4   2   2    0.60    1.00
  -4   2   2    2.60    1.00
  -4   2   2    6.20    2.40
  -4   2   2    2.80    1.50
  -4   2   2    2.20    1.20
  -4   2   2    2.60    1.30
  -4   2   2    2.10    0.90
  -4   2   2    5.40    1.50
  -4   2   2    2.50    1.20
   3  -2  -2   47.40    3.60
   3  -2  -2   47.30    2.60
   3  -2  -2   42.90    5.00
   3  -2  -2   45.80    2.70
   3  -2  -2   48.40    3.50
   3  -2  -2   47.80    3.00
   3  -2  -2   44.00    3.10
   3  -2  -2   49.40    2.70
  -3   2   2   46.10    2.60
  -3   2   2   43.90    3.70
  -3   2   2   47.60    3.40
  -3   2   2   49.40    3.30
  -3   2   2   45.70    3.00
  -3   2   2   46.30    2.40
   2  -2  -2   74.49    2.80
   2  -2  -2   75.39    3.40
   2  -2  -2   75.89    3.00
   2  -2  -2   76.29    3.30
   2  -2  -2   75.19    3.60
   2  -2  -2   75.29    2.40
  -2   2   2   76.19    3.10
  -2   2   2   72.59    2.70
  -2   2   2   76.39    2.50
  -2   2   2   73.59    3.30
  -2   2   2   76.99    3.40
   1  -2  -2  413.56    8.90
   1  -2  -2  417.26    9.40
   1  -2  -2  430.06    9.60
   1  -2  -2  410.66    9.90
  -1   2   2  408.96    9.60
  -1   2   2  406.86    9.60
  -1   2   2  416.96    9.70
  -1   2   2  421.86    9.30
   0  -2  -2  147.09    4.10
   0  -2  -2  148.59    4.10
   0  -2  -2  148.99    4.10
   0   2   2  146.29    4.20
   0   2   2  145.69    4.30
   0   2   2  155.58    4.20
  -1  -2  -2   11.40    1.20
  -1  -2  -2   15.50    1.40
  -1  -2  -2   13.30    2.10
  -1  -2  -2   16.60    1.30
   1   2   2   11.50    1.50
   1   2   2   15.90    1.30
   1   2   2   15.30    1.40
   1   2   2   15.80    1.40
  -2  -2  -2   25.80    1.90
  -2  -2  -2   27.10    2.40
  -2  -2  -2   25.50    2.10
  -2  -2  -2   23.90    1.80
  -2  -2  -2   23.70    2.00
  -2  -2  -2   26.40    1.90
   2   2   2   23.10    1.80
   2   2   2   23.10    2.30
   2   2   2   25.10    2.10
   2   2   2   25.50    2.00
   2   2   2   20.10    3.30
  -3  -2  -2   34.50    2.60
  -3  -2  -2   32.70    3.60
  -3  -2  -2   31.50    3.10
  -3  -2  -2   32.00    3.00
  -3  -2  -2   33.10    2.50
  -3  -2  -2   31.00    2.70
  -3  -2  -2   35.50    2.90
  -3  -2  -2   35.60    2.90
  -3  -2  -2   30.90    2.40
   3   2   2   35.70    3.00
   3   2   2   32.60    3.20
   3   2   2   32.80    2.50
   3   2   2   28.80    2.50
   3   2   2   36.50    2.90
   3   2   2   40.10    3.80
   3   2   2   29.10    3.10
  -4  -2  -2   19.30    2.90
  -4  -2  -2   16.90    3.90
  -4  -2  -2   20.50    2.70
  -4  -2  -2   23.00    2.50
  -4  -2  -2   22.70    2.40
  -4  -2  -2   22.20    3.20
  -4  -2  -2   15.00    2.30
  -4  -2  -2   22.90    3.40
  -4  -2  -2   16.40    3.10
  -4  -2  -2   22.60    3.30
   4   2   2   16.40    2.70
   4   2   2   21.40    2.80
   4   2   2   21.30    2.50
   4   2   2   22.70    3.10
   4   2   2   17.30    2.60
   4   2   2   20.90    3.30
  -5  -2  -2   -0.70    1.30
  -5  -2  -2   -0.20    1.00
  -5  -2  -2    0.90    1.30
  -5  -2  -2    4.60    2.10
  -5  -2  -2    1.70    1.10
   5   2   2    0.40    1.30
   5   2   2   -1.60    1.00
   5   2   2    0.00    1.10
   5   2   2    0.10    1.20
   5   2   2    0.60    1.90
   5   2   2    2.90    3.00
  -6  -2  -2    0.90    1.40
  -6  -2  -2    3.10    1.50
  -6  -2  -2    1.00    0.90
  -6  -2  -2    1.70    1.80
   6   2   2    3.10    4.50
   6   2   2   -0.80    0.90
   6   2   2    2.30    0.90
   6   2   2   -0.40    1.30
   6   2   2    0.80    1.00
   6   2   2    1.80    1.10
   7  -3  -2   -0.30    0.60
   7  -3  -2    1.20    1.00
  -7   3   2    0.80    0.60
  -7   3   2    2.80    1.60
  -7   3   2    1.90    1.30
   6  -3  -2   91.89    4.40
   6  -3  -2   99.09    5.80
   6  -3  -2   96.49    5.00
   6  -3  -2   94.29    5.20
  -6   3   2   87.59    5.50
  -6   3   2   86.19    3.30
  -6   3   2   96.19    4.80
  -6   3   2   86.09    5.60
  -6   3   2   79.89    5.10
   5  -3  -2   34.90    3.30
   5  -3  -2   27.70    4.60
   5  -3  -2   34.20    3.40
   5  -3  -2   28.40    4.10
   5  -3  -2   38.70    6.60
   5  -3  -2   34.90    3.10
  -5   3   2   35.20    4.90
  -5   3   2   40.10    3.60
  -5   3   2   34.00    2.70
  -5   3   2   33.20    4.50
  -5   3   2   39.10    3.40
  -5   3   2   35.60    3.70
  -5   3   2   34.90    3.10
  -5   3   2   35.40    2.80
   4  -3  -2  135.69    7.30
   4  -3  -2  126.79    6.00
   4  -3  -2  132.49    6.90
   4  -3  -2  141.49    6.00
   4  -3  -2  130.19    4.90
   4  -3  -2  130.59    7.60
   4  -3  -2  136.19    6.20
   4  -3  -2  135.99    5.70
   4  -3  -2  127.19    6.30
   4  -3  -2  132.29    6.90
  -4   3   2  141.29    6.70
  -4   3   2  132.39    6.90
  -4   3   2  136.49    6.90
  -4   3   2  132.79    5.00
  -4   3   2  130.19    5.30
  -4   3   2  132.69    8.10
  -4   3   2  129.19    7.90
  -4   3   2  134.59    6.20
  -4   3   2  135.39    5.10
  -4   3   2  125.19    6.00
   3  -3  -2  322.27    9.90
   3  -3  -2  304.57    8.90
   3  -3  -2  310.87    8.80
   3  -3  -2  296.77   10.20
   3  -3  -2  314.17   10.20
   3  -3  -2  315.07   13.60
  -3   3   2  282.97   10.80
  -3   3   2  300.47    9.10
  -3   3   2  310.47    9.70
  -3   3   2  300.47    8.30
  -3   3   2  290.57   10.40
  -3   3   2  310.57    8.10
  -3   3   2  322.87   10.10
   2  -3  -2    0.20    0.40
   2  -3  -2   -0.60    0.40
   2  -3  -2    0.50    0.30
   2  -3  -2    0.20    0.40
   2  -3  -2   -0.20    0.60
  -2   3   2    0.60    0.60
  -2   3   2    0.90    0.50
  -2   3   2    0.10    0.40
  -2   3   2    0.40    0.30
  -2   3   2    0.10    0.60
   1  -3  -2 7078.39  152.08
   0  -3  -2  945.11   20.10
   0  -3  -2  947.01   20.00
   0  -3  -2  929.21   20.00
   0   3   2  952.80   19.90
   0   3   2  910.91   20.40
   0   3   2  941.71   20.10
  -1  -3  -2   69.49    2.80
  -1  -3  -2   69.59    2.90
  -1  -3  -2   66.99    3.40
  -1  -3  -2   61.99    2.90
  -1  -3  -2   58.59    2.60
  -1  -3  -2   68.79    2.90
   1   3   2   66.89    3.20
   1   3   2   72.79    3.10
   1   3   2   61.29    3.10
   1   3   2   67.59    2.70
   1   3   2   64.29    3.10
  -2  -3  -2  156.08    6.40
  -2  -3  -2  146.79    4.90
  -2  -3  -2  135.89    6.30
  -2  -3  -2  143.59    5.50
  -2  -3  -2  148.19    5.30
  -2  -3  -2  154.38    5.20
  -2  -3  -2  140.09    5.00
   2   3   2  152.88    5.80
   2   3   2  145.29    5.30
   2   3   2  146.49    5.80
   2   3   2  141.69    5.90
  -3  -3  -2   78.79    6.60
  -3  -3  -2   93.39    4.40
  -3  -3  -2   84.59    5.40
  -3  -3  -2   96.89    5.10
  -3  -3  -2   94.89    4.90
  -3  -3  -2   91.39    4.20
  -3  -3  -2   86.79    4.20
  -3  -3  -2   93.19    5.30
  -3  -3  -2   91.49    5.20
  -3  -3  -2   90.69    5.50
  -3  -3  -2   89.49    5.50
  -3  -3  -2   88.79    4.60
  -3  -3  -2   85.39    4.40
   3   3   2   93.59    8.40
   3   3   2   88.59    4.30
   3   3   2   92.99    5.70
   3   3   2   87.69    5.10
   3   3   2   89.89    4.30
   3   3   2   90.39    4.80
   3   3   2   83.59    5.10
   3   3   2   85.89    4.60
   3   3   2   88.09    5.40
   3   3   2   84.69    5.10
   3   3   2   93.39    5.40
  -4  -3  -2  177.68    9.70
  -4  -3  -2  183.08    8.10
  -4  -3  -2  186.18    8.50
  -4  -3  -2  192.98    8.50
  -4  -3  -2  189.68    7.90
  -4  -3  -2  167.28    6.10
   4   3   2  193.88    8.10
   4   3   2  185.48    8.50
   4   3   2  180.58    8.80
   4   3   2  212.48   14.80
   4   3   2  192.78    8.70
   4   3   2  186.38    8.40
   4   3   2  174.78    6.40
   4   3   2  176.68   10.50
  -5  -3  -2   28.10    4.30
  -5  -3  -2   20.10    2.80
  -5  -3  -2   19.20    3.00
  -5  -3  -2   22.20    3.10
   5   3   2   26.10    2.90
   5   3   2   27.80    2.90
   5   3   2   18.30    2.70
   5   3   2   15.20    4.50
   5   3   2   23.30    3.00
   5   3   2   26.40    4.20
  -6  -3  -2   47.00    4.00
  -6  -3  -2   44.00    2.80
  -6  -3  -2   42.20    3.30
   6   3   2   45.00    3.80
   6   3   2   43.00    2.80
   6   3   2   42.20    2.80
   6   3   2   45.60    2.70
   6   3   2   46.60    3.10
   7  -4  -2    4.60    1.30
  -7   4   2    3.90    0.90
  -7   4   2    4.50    1.60
  -7   4   2    5.80    2.00
   6  -4  -2   15.10    5.10
   6  -4  -2   16.00    2.20
   6  -4  -2   11.20    1.70
   6  -4  -2   12.60    2.00
   6  -4  -2   12.60    2.30
  -6   4   2   10.60    2.30
  -6   4   2   11.60    2.30
  -6   4   2   12.20    1.50
  -6   4   2   10.90    1.80
  -6   4   2   11.20    2.60
   5  -4  -2  121.69    8.60
   5  -4  -2  130.59    5.90
   5  -4  -2  131.79    7.30
   5  -4  -2  136.49    6.50
   5  -4  -2  135.49    7.20
   5  -4  -2  132.49    6.40
  -5   4   2  122.19    7.90
  -5   4   2  126.69    8.00
  -5   4   2  124.29    6.30
  -5   4   2  140.39    6.70
  -5   4   2  133.19    5.50
  -5   4   2  139.89    9.20
  -5   4   2  134.69    6.90
  -5   4   2  134.79    5.30
  -5   4   2  134.99    5.50
   4  -4  -2   82.39    4.60
   4  -4  -2   74.69    5.70
   4  -4  -2   80.89    4.50
   4  -4  -2   80.49    4.40
   4  -4  -2   85.09    4.80
   4  -4  -2   79.89    5.60
   4  -4  -2   71.79    5.20
  -4   4   2   81.79    4.10
  -4   4   2   84.89    6.30
  -4   4   2   82.49    5.40
  -4   4   2   91.29    6.80
  -4   4   2   81.59    3.80
  -4   4   2   81.69    4.90
  -4   4   2   81.49    4.70
  -4   4   2   78.99    4.60
  -4   4   2   71.29    6.40
  -4   4   2   77.19    3.80
   3  -4  -2   56.59    4.50
   3  -4  -2   59.49    3.30
   3  -4  -2   64.19    3.90
   3  -4  -2   61.99    2.90
   3  -4  -2   63.39    3.40
   3  -4  -2   64.19    3.80
   3  -4  -2   59.69    3.40
  -3   4   2   60.59    3.30
  -3   4   2   58.79    3.80
  -3   4   2   61.09    2.80
  -3   4   2   52.49    4.30
  -3   4   2   57.69    2.90
  -3   4   2   67.19    4.20
   2  -4  -2  181.48    5.20
   2  -4  -2  173.78    6.40
   2  -4  -2  177.68    5.70
   2  -4  -2  175.48    5.70
   2  -4  -2  178.38    5.90
   2  -4  -2  185.88    6.00
  -2   4   2  171.48    5.40
  -2   4   2  182.28    6.30
  -2   4   2  207.18    7.20
  -2   4   2  184.98    5.80
   1  -4  -2    2.30    0.60
   1  -4  -2    2.90    0.50
   1  -4  -2    1.80    0.40
   1  -4  -2    2.90    1.30
   1  -4  -2    1.60    0.70
   1  -4  -2    2.00    0.70
  -1   4   2    1.40    0.50
  -1   4   2    1.60    0.60
  -1   4   2    1.30    0.50
  -1   4   2    2.30    0.50
   0  -4  -2  702.33   14.50
   0  -4  -2  702.93   15.90
   0  -4  -2  724.33   16.00
   0  -4  -2  710.13   16.80
   0   4   2  696.53   15.20
   0   4   2  675.73   16.00
   0   4   2  709.63   16.20
   0   4   2  710.53   15.80
   0   4   2  714.23   16.50
  -1  -4  -2   47.60    2.60
  -1  -4  -2   56.09    2.70
  -1  -4  -2   54.79    2.80
  -1  -4  -2   51.69    2.70
  -1  -4  -2   51.99    3.30
  -1  -4  -2   55.29    2.70
   1   4   2   57.09    3.10
   1   4   2   55.09    2.60
   1   4   2   58.59    3.30
   1   4   2   54.39    2.90
  -2  -4  -2  464.35   12.30
  -2  -4  -2  465.75   12.10
  -2  -4  -2  446.56   11.30
  -2  -4  -2  464.35   11.80
  -2  -4  -2  456.65   12.10
  -2  -4  -2  455.75   13.70
  -2  -4  -2  461.25   13.70
  -2  -4  -2  435.36   11.30
   2   4   2  441.76   12.70
   2   4   2  433.96   12.90
   2   4   2  469.55   13.20
   2   4   2  470.25   12.90
   2   4   2  464.55   11.80
   2   4   2  458.45   12.00
  -3  -4  -2  101.89    7.10
  -3  -4  -2  107.99    5.40
  -3  -4  -2  109.19    6.00
  -3  -4  -2  106.09    6.10
  -3  -4  -2  106.29    4.70
  -3  -4  -2  104.19    4.60
  -3  -4  -2  101.99    5.80
  -3  -4  -2  111.99    5.00
  -3  -4  -2  105.89    5.30
  -3  -4  -2  109.09    6.50
  -3  -4  -2  106.39    5.80
  -3  -4  -2  109.89    6.20
   3   4   2  108.49    5.90
   3   4   2  102.89    5.90
   3   4   2  100.49    5.80
   3   4   2  108.19    4.90
   3   4   2  103.19    6.10
   3   4   2  105.99    5.40
   3   4   2  104.49    4.90
   3   4   2  101.59    5.10
   3   4   2  107.29    6.00
   3   4   2  108.99    5.90
   3   4   2   99.99    9.40
  -4  -4  -2    0.70    1.50
  -4  -4  -2   -2.10    1.10
  -4  -4  -2    0.80    1.40
  -4  -4  -2   -0.90    1.30
  -4  -4  -2   -0.90    1.70
   4   4   2    2.40    1.40
   4   4   2    2.20    2.60
   4   4   2    0.00    1.10
   4   4   2    5.20    3.50
   4   4   2   -3.50    2.00
   4   4   2   -1.20    2.70
   4   4   2    0.50    1.20
   4   4   2    0.30    1.20
   4   4   2    0.10    1.20
   4   4   2    2.00    1.20
  -5  -4  -2   43.60    4.90
  -5  -4  -2   35.50    3.80
  -5  -4  -2   43.70    3.60
  -5  -4  -2   48.80    4.10
   5   4   2   50.19    3.90
   5   4   2   48.30    5.00
   5   4   2   48.10    3.80
   5   4   2   45.80    4.00
   5   4   2   48.30    3.70
  -6  -4  -2   26.50    2.80
  -6  -4  -2   21.40    1.90
   6   4   2   22.20    2.30
   6   4   2   24.60    2.20
   6   4   2   19.90    2.00
   6   4   2   20.20    2.00
   6   4   2   21.40    2.80
   7  -5  -2    7.50    1.30
  -7   5   2    8.70    1.20
   6  -5  -2   38.70    3.30
   6  -5  -2   36.10    3.40
   6  -5  -2   35.50    3.10
  -6   5   2   36.00    3.50
  -6   5   2   35.60    3.50
  -6   5   2   39.00    3.00
  -6   5   2   37.70    2.40
  -6   5   2   43.40    4.20
   5  -5  -2  110.09    6.80
   5  -5  -2  114.69    6.80
   5  -5  -2  115.19    5.40
   5  -5  -2  117.99    5.90
   5  -5  -2  120.09    6.20
   5  -5  -2  109.29    6.50
  -5   5   2  123.99    6.60
  -5   5   2  120.99    6.20
  -5   5   2  111.99    5.70
  -5   5   2  115.89    5.10
  -5   5   2  104.79    7.20
  -5   5   2  111.19   10.80
  -5   5   2  115.19    4.90
  -5   5   2  111.89    5.00
   4  -5  -2   -0.80    1.50
   4  -5  -2    2.30    1.30
   4  -5  -2   -0.10    1.10
   4  -5  -2    2.10    1.50
   4  -5  -2    1.50    1.60
   4  -5  -2    0.50    0.70
  -4   5   2    0.40    1.20
  -4   5   2    4.10    1.30
  -4   5   2    2.50    1.60
  -4   5   2    1.70    1.90
  -4   5   2    0.30    0.90
  -4   5   2    3.80    2.80
   3  -5  -2  839.62   19.80
   3  -5  -2  818.72   19.30
   3  -5  -2  834.12   20.50
   3  -5  -2  882.71   20.70
   3  -5  -2  841.62   21.60
   3  -5  -2  754.92   25.30
   3  -5  -2  825.82   20.90
   3  -5  -2  833.32   19.00
   3  -5  -2  829.52   20.30
  -3   5   2  844.52   20.40
  -3   5   2  824.72   24.00
  -3   5   2  850.51   21.70
  -3   5   2  874.11   23.40
  -3   5   2  854.31   19.10
  -3   5   2  819.32   19.70
  -3   5   2  844.12   18.90
   2  -5  -2  307.67    8.70
   2  -5  -2  309.77    9.60
   2  -5  -2  311.87    9.10
   2  -5  -2  321.47    8.80
   2  -5  -2  316.07    8.80
   2  -5  -2  316.67    8.50
   2  -5  -2  311.57    8.20
  -2   5   2  319.77    8.30
  -2   5   2  301.67    8.00
  -2   5   2  316.37    9.50
  -2   5   2  302.17    8.10
  -2   5   2  314.67    7.90
   1  -5  -2   61.19    2.20
   1  -5  -2   55.59    3.10
   1  -5  -2   59.89    3.20
   1  -5  -2   56.69    2.50
   1  -5  -2   58.09    2.20
   1  -5  -2   58.59    2.90
  -1   5   2   58.19    3.00
  -1   5   2   62.09    3.10
  -1   5   2   60.19    2.90
   0  -5  -2   39.40    1.40
   0  -5  -2   32.80    1.70
   0  -5  -2   41.40    2.40
   0  -5  -2   38.90    2.40
   0  -5  -2   38.80    1.40
   0  -5  -2   38.50    2.70
   0  -5  -2   38.30    2.40
   0   5   2   38.40    2.20
   0   5   2   34.10    2.30
  -1  -5  -2    3.30    1.30
  -1  -5  -2    6.60    1.50
  -1  -5  -2    2.80    1.00
  -1  -5  -2    0.50    1.00
  -1  -5  -2    2.90    0.80
  -1  -5  -2    2.50    0.70
  -1  -5  -2    3.40    1.00
   1   5   2    3.60    0.70
   1   5   2    4.10    1.10
   1   5   2    3.40    1.00
  -2  -5  -2  186.48    6.50
  -2  -5  -2  174.78    7.90
  -2  -5  -2  169.18    7.10
  -2  -5  -2  185.28    6.40
  -2  -5  -2  179.08    6.80
  -2  -5  -2  182.98    7.90
  -2  -5  -2  186.48    6.70
   2   5   2  183.48    6.50
   2   5   2  192.18    7.20
   2   5   2  180.98    7.20
   2   5   2  172.98    7.30
   2   5   2  178.18    6.30
   2   5   2  175.88   10.20
   2   5   2  179.58    6.90
   2   5   2  186.38    7.70
  -3  -5  -2    2.30    1.70
  -3  -5  -2    4.10    1.30
  -3  -5  -2    0.60    1.60
  -3  -5  -2    2.40    1.80
  -3  -5  -2    2.50    1.60
  -3  -5  -2    5.30    2.10
  -3  -5  -2    3.50    1.80
   3   5   2    6.20    1.60
   3   5   2    3.40    1.40
   3   5   2    5.20    3.00
   3   5   2    4.30    1.60
   3   5   2    3.20    1.20
   3   5   2    2.30    1.20
   3   5   2    3.20    1.00
   3   5   2    5.40    1.90
   3   5   2   -1.00    3.50
   3   5   2    2.90    1.70
   3   5   2    2.00    2.30
  -4  -5  -2   12.80    2.70
  -4  -5  -2   11.10    2.40
  -4  -5  -2    9.80    2.10
  -4  -5  -2   13.90    3.40
   4   5   2   12.10    2.60
   4   5   2   11.30    2.40
   4   5   2    8.80    1.70
   4   5   2   13.50    2.20
   4   5   2   12.40    2.50
   4   5   2   16.80    4.10
   4   5   2   17.10    2.70
  -5  -5  -2   29.80    3.00
  -5  -5  -2   33.40    3.80
  -5  -5  -2   39.70    4.30
  -5  -5  -2   26.70    3.70
   5   5   2   37.90    4.30
   5   5   2   29.60    3.00
   5   5   2   37.10    3.30
   5   5   2   33.70    3.30
   5   5   2   35.10    3.20
  -6  -5  -2   11.20    1.80
   6   5   2   12.00    1.60
   6   5   2   10.80    2.00
   6   5   2   10.10    1.40
   6   5   2   13.10    1.50
   7  -6  -2   33.10    2.10
   7  -6  -2   28.90    1.90
  -7   6   2   31.50    1.80
   6  -6  -2   51.79    3.70
   6  -6  -2   53.49    3.80
   6  -6  -2   55.69    3.90
  -6   6   2   46.50    5.10
  -6   6   2   57.09    2.80
  -6   6   2   50.39    3.80
  -6   6   2   59.39    3.50
  -6   6   2   52.49    3.00
  -6   6   2   53.29    3.90
   5  -6  -2    3.90    1.80
   5  -6  -2    8.50    2.50
   5  -6  -2    3.90    1.90
   5  -6  -2    0.90    1.20
   5  -6  -2    1.40    1.20
   5  -6  -2    1.90    1.50
   5  -6  -2    3.90    2.30
  -5   6   2    6.50    4.40
  -5   6   2    3.00    1.30
  -5   6   2    3.60    1.10
  -5   6   2    1.90    1.50
  -5   6   2    1.40    2.50
  -5   6   2    2.80    1.10
  -5   6   2    0.10    1.60
  -5   6   2    3.20    1.10
   4  -6  -2   57.09    4.10
   4  -6  -2   54.99    3.80
   4  -6  -2   50.49    3.80
   4  -6  -2   49.40    4.80
   4  -6  -2   47.20    5.30
   4  -6  -2   44.50    4.60
   4  -6  -2   53.59    4.10
   4  -6  -2   54.39    4.00
  -4   6   2   46.00    4.00
  -4   6   2   56.49    3.80
  -4   6   2   51.39    3.70
  -4   6   2   49.30    3.10
  -4   6   2   55.99    4.90
  -4   6   2   52.79    5.70
  -4   6   2   42.60    5.90
  -4   6   2   57.49    3.10
  -4   6   2   53.69    3.40
   3  -6  -2   16.10    2.10
   3  -6  -2   17.70    2.50
   3  -6  -2   14.40    2.50
   3  -6  -2   14.60    2.00
   3  -6  -2   14.50    2.50
   3  -6  -2   18.20    1.90
   3  -6  -2   11.90    2.20
   3  -6  -2   13.60    2.10
  -3   6   2   13.50    3.20
  -3   6   2   15.80    2.30
  -3   6   2   12.90    1.80
  -3   6   2   16.30    1.90
  -3   6   2   18.90    2.10
  -3   6   2   18.40    3.10
  -3   6   2   18.30    1.60
  -3   6   2   17.40    2.40
  -3   6   2   19.10    1.70
   2  -6  -2   25.10    1.90
   2  -6  -2   22.80    3.80
   2  -6  -2   25.90    2.10
   2  -6  -2   27.50    2.50
   2  -6  -2   21.90    3.10
   2  -6  -2   29.10    2.50
   2  -6  -2   24.70    1.90
   2  -6  -2   26.50    2.30
  -2   6   2   27.90    2.50
  -2   6   2   24.30    2.10
  -2   6   2   27.20    2.00
  -2   6   2   23.90    1.70
  -2   6   2   27.30    1.90
  -2   6   2   23.70    2.50
   1  -6  -2   34.80    2.50
   1  -6  -2   35.40    2.20
   1  -6  -2   39.20    3.20
  -1   6   2   38.80    2.50
  -1   6   2   37.50    2.50
  -1   6   2   35.20    2.00
  -1   6   2   37.80    1.90
  -1   6   2   39.10    2.70
   0  -6  -2  120.59    5.60
   0  -6  -2  122.69    4.60
   0  -6  -2  120.19    4.90
   0  -6  -2  129.39    5.00
   0  -6  -2  120.89    5.50
   0   6   2  122.49    4.90
   0   6   2  121.49    4.10
   0   6   2  118.99    5.30
   0   6   2  119.29    4.20
   0   6   2  111.39    4.60
   0   6   2  117.89    4.90
  -1  -6  -2  204.18    8.30
  -1  -6  -2  202.28    7.10
  -1  -6  -2  205.38    8.20
  -1  -6  -2  193.78    7.00
  -1  -6  -2  189.38    5.90
  -1  -6  -2  201.98    6.80
   1   6   2  206.18    7.10
   1   6   2  192.28    7.70
   1   6   2  192.78    6.30
   1   6   2  191.08    7.10
   1   6   2  183.28    6.90
   1   6   2  195.38    6.40
  -2  -6  -2  181.88    7.20
  -2  -6  -2  189.58    7.70
  -2  -6  -2  201.78    8.80
  -2  -6  -2  202.48    7.20
  -2  -6  -2  195.88    6.80
  -2  -6  -2  194.88    8.20
  -2  -6  -2  204.08    9.10
  -2  -6  -2  187.18    8.70
  -2  -6  -2  194.18    7.90
   2   6   2  203.18    7.20
   2   6   2  203.58    7.90
   2   6   2  207.08    8.60
   2   6   2  202.58    7.40
   2   6   2  188.18    7.80
   2   6   2  192.48    8.20
   2   6   2  199.78    7.00
   2   6   2  201.88    7.80
  -3  -6  -2  149.59    6.60
  -3  -6  -2  152.78    7.10
  -3  -6  -2  155.48    8.20
  -3  -6  -2  135.49    7.20
  -3  -6  -2  141.09    6.90
  -3  -6  -2  142.89    7.10
  -3  -6  -2  154.58    8.70
  -3  -6  -2  147.09    8.40
   3   6   2  146.19    7.50
   3   6   2  150.18    7.60
   3   6   2  145.59    6.30
   3   6   2  133.49   10.30
   3   6   2  142.89    7.30
   3   6   2  148.79    6.50
   3   6   2  153.88   12.90
   3   6   2  148.59    7.70
   3   6   2  153.28    8.30
   3   6   2  145.19    6.30
   3   6   2  152.88    7.70
  -4  -6  -2    3.90    2.10
  -4  -6  -2    9.80    2.50
  -4  -6  -2    6.00    2.10
  -4  -6  -2   13.10    3.00
  -4  -6  -2    8.70    2.10
   4   6   2    8.10    1.70
   4   6   2    8.40    1.90
   4   6   2    6.10    1.70
   4   6   2    9.70    2.40
   4   6   2    6.20    2.00
   4   6   2    7.70    1.90
  -5  -6  -2    0.30    1.40
  -5  -6  -2   -0.90    1.20
  -5  -6  -2   -2.80    3.90
   5   6   2   -0.70    3.70
   5   6   2    2.20    2.00
   5   6   2   -1.00    0.80
   5   6   2    0.50    0.90
   5   6   2   -1.00    0.90
   5   6   2    2.90    1.20
   7  -7  -2   12.00    1.30
  -7   7   2   10.10    1.10
   6  -7  -2    4.70    3.30
   6  -7  -2   -0.60    1.00
   6  -7  -2   -0.30    1.00
  -6   7   2    0.30    1.10
  -6   7   2   -1.30    1.90
  -6   7   2   -0.30    0.80
  -6   7   2   -1.50    2.40
  -6   7   2    0.20    0.60
  -6   7   2   -6.00    3.10
   5  -7  -2    5.80    2.00
   5  -7  -2    7.20    2.50
   5  -7  -2    4.70    3.70
   5  -7  -2    6.70    1.80
   5  -7  -2   12.90    2.10
  -5   7   2    9.00    2.10
  -5   7   2    6.30    1.50
  -5   7   2    9.00    3.50
  -5   7   2    7.10    1.40
  -5   7   2   13.00    5.10
  -5   7   2   10.40    2.20
  -5   7   2    7.90    1.40
  -5   7   2    7.80    1.60
   4  -7  -2   10.10    2.30
   4  -7  -2   12.90    2.30
   4  -7  -2   18.60    2.50
   4  -7  -2   14.70    2.60
   4  -7  -2   14.50    2.70
   4  -7  -2   19.10    2.90
   4  -7  -2   13.10    2.80
   4  -7  -2   12.70    3.30
  -4   7   2   13.90    3.30
  -4   7   2   15.40    2.50
  -4   7   2   12.70    2.20
  -4   7   2   13.20    2.20
  -4   7   2   18.70    1.90
  -4   7   2    8.60    2.90
  -4   7   2   17.30    1.90
  -4   7   2   18.90    2.10
   3  -7  -2    7.60    1.70
   3  -7  -2    6.80    2.10
   3  -7  -2    5.70    1.30
   3  -7  -2    4.60    1.20
   3  -7  -2    5.10    1.90
   3  -7  -2    3.20    1.50
   3  -7  -2    4.60    1.60
  -3   7   2    6.90    1.20
  -3   7   2    8.70    2.30
  -3   7   2    5.90    1.30
  -3   7   2    7.40    1.50
  -3   7   2    7.80    1.50
  -3   7   2    5.20    1.70
  -3   7   2    5.90    1.10
   2  -7  -2  163.68    5.00
   2  -7  -2  175.58    6.70
   2  -7  -2  167.18    6.00
   2  -7  -2  171.38    6.70
   2  -7  -2  163.28    7.00
  -2   7   2  170.38    7.40
  -2   7   2  169.88    5.40
  -2   7   2  169.78    6.30
  -2   7   2  170.78    5.50
  -2   7   2  176.48    7.30
   1  -7  -2   57.49    3.80
   1  -7  -2   54.39    3.00
   1  -7  -2   57.39    3.30
   1  -7  -2   49.60    3.80
  -1   7   2   59.19    3.50
  -1   7   2   57.69    2.70
  -1   7   2   53.09    2.70
  -1   7   2   53.69    3.30
  -1   7   2   57.39    3.60
  -1   7   2   55.39    3.40
   0  -7  -2  177.38    6.30
   0  -7  -2  180.88    6.30
   0  -7  -2  176.58    7.70
   0  -7  -2  175.18    6.60
   0  -7  -2  179.68    7.60
   0   7   2  173.58    7.20
   0   7   2  170.28    6.40
   0   7   2  166.18    6.50
   0   7   2  173.78    5.70
   0   7   2  175.38    6.60
   0   7   2  176.78    5.70
  -1  -7  -2    5.70    1.30
  -1  -7  -2    3.00    1.20
  -1  -7  -2    5.90    1.70
  -1  -7  -2    4.50    1.50
   1   7   2    3.00    1.50
   1   7   2    4.60    1.30
   1   7   2    6.80    1.60
   1   7   2    5.30    1.70
   1   7   2    4.90    1.20
   1   7   2    4.60    1.40
   1   7   2    2.60    1.00
   1   7   2    5.70    1.70
  -2  -7  -2   41.40    3.60
  -2  -7  -2   47.10    4.50
  -2  -7  -2   39.00    4.20
  -2  -7  -2   44.80    4.60
  -2  -7  -2   48.40    4.00
  -2  -7  -2   44.40    4.40
  -2  -7  -2   43.70    4.30
   2   7   2   50.99    4.50
   2   7   2   47.30    7.60
   2   7   2   44.20    3.90
   2   7   2   44.30    3.50
   2   7   2   48.30    4.10
   2   7   2   38.70    4.00
   2   7   2   45.60    3.40
   2   7   2   48.00    3.30
   2   7   2   48.50    3.90
  -3  -7  -2  235.58    9.70
  -3  -7  -2  232.38    9.00
  -3  -7  -2  240.88   11.10
  -3  -7  -2  230.98    9.50
   3   7   2  228.28   10.30
   3   7   2  232.48    9.80
   3   7   2  232.08    8.50
   3   7   2  213.48    9.50
   3   7   2  237.08   10.10
   3   7   2  250.17   12.90
   3   7   2  238.08    8.70
   3   7   2  230.38    8.40
   3   7   2  202.88   15.40
   3   7   2  225.98   10.90
  -4  -7  -2    8.70    1.90
  -4  -7  -2   12.10    2.90
  -4  -7  -2   16.30    2.70
   4   7   2   10.60    2.30
   4   7   2    9.50    2.10
   4   7   2    6.20    4.00
   4   7   2   14.50    2.20
   4   7   2   15.70    3.90
   4   7   2   11.20    1.80
   4   7   2   16.50    2.90
   4   7   2   14.60    2.30
  -5  -7  -2    2.70    1.50
   5   7   2    1.60    0.90
   5   7   2    1.40    0.90
   5   7   2    2.60    1.20
   5   7   2    3.40    1.00
   6  -8  -2   98.49    4.50
   6  -8  -2  101.69    4.40
  -6   8   2  104.59    4.50
  -6   8   2   99.29    3.70
  -6   8   2   92.89    3.90
  -6   8   2   80.59    8.30
   5  -8  -2    4.90    2.50
   5  -8  -2   13.20    5.00
   5  -8  -2    2.50    1.40
   5  -8  -2    3.80    1.60
  -5   8   2    5.20    2.40
  -5   8   2    2.10    1.20
  -5   8   2    5.70    1.80
  -5   8   2    4.80    1.20
  -5   8   2    2.60    5.10
  -5   8   2    2.20    0.90
   4  -8  -2   -1.60    1.50
   4  -8  -2    4.30    3.20
   4  -8  -2    0.90    1.30
   4  -8  -2   -3.20    1.80
   4  -8  -2   -0.70    1.00
   4  -8  -2    0.60    1.20
  -4   8   2    0.90    2.50
  -4   8   2    0.80    0.90
  -4   8   2    0.60    0.70
  -4   8   2   -0.80    0.80
  -4   8   2   -0.90    0.70
  -4   8   2   -2.60    2.20
   3  -8  -2   89.69    4.60
   3  -8  -2   75.29    4.40
   3  -8  -2   88.49    5.80
   3  -8  -2   76.59    4.60
   3  -8  -2   78.69    5.60
   3  -8  -2   85.69    5.20
  -3   8   2   82.09    4.30
  -3   8   2   74.19    3.80
  -3   8   2   77.19    5.60
  -3   8   2   79.09    3.80
  -3   8   2   82.49    6.30
  -3   8   2   75.79    3.90
   2  -8  -2  648.14   18.70
   2  -8  -2  665.63   17.80
   2  -8  -2  642.24   17.70
   2  -8  -2  652.93   16.90
   2  -8  -2  700.93   19.40
   2  -8  -2  700.03   17.10
  -2   8   2  657.23   19.00
  -2   8   2  678.53   15.90
  -2   8   2  681.33   17.80
  -2   8   2  677.13   17.50
  -2   8   2  635.34   15.90
  -2   8   2  678.93   15.80
  -2   8   2  674.33   18.70
  -2   8   2  633.24   16.50
   1  -8  -2  150.68    6.30
   1  -8  -2  155.58    6.00
   1  -8  -2  144.79    6.10
   1  -8  -2  136.79    7.40
   1  -8  -2  146.39    6.90
   1  -8  -2  157.48    7.00
  -1   8   2  147.29    6.40
  -1   8   2  148.89    5.20
  -1   8   2  145.89    6.60
  -1   8   2  154.28    6.30
  -1   8   2  148.19    5.20
   0  -8  -2  142.19    7.40
   0  -8  -2  159.58    7.60
   0  -8  -2  154.28    6.10
   0  -8  -2  146.99    5.90
   0  -8  -2  136.09    6.40
   0   8   2  147.19    6.30
   0   8   2  152.88    6.40
   0   8   2  153.88    5.60
   0   8   2  152.78    7.10
   0   8   2  139.29    5.50
   0   8   2  131.09    6.00
   0   8   2  144.79    6.10
   0   8   2  147.09    5.30
  -1  -8  -2   43.40    3.30
  -1  -8  -2   47.60    3.20
  -1  -8  -2   33.30    4.60
  -1  -8  -2   42.60    4.20
  -1  -8  -2   37.10    4.10
  -1  -8  -2   39.80    3.40
  -1  -8  -2   39.70    4.00
  -1  -8  -2   37.30    4.00
  -1  -8  -2   40.40    4.10
   1   8   2   36.30    3.20
   1   8   2   40.70    3.30
   1   8   2   44.50    3.00
   1   8   2   39.50    3.50
   1   8   2   45.20    3.90
   1   8   2   39.70    3.60
   1   8   2   45.50    3.10
   1   8   2   45.70    4.10
  -2  -8  -2   -3.40    2.00
  -2  -8  -2    1.80    1.60
  -2  -8  -2    0.30    1.40
  -2  -8  -2    0.40    0.90
  -2  -8  -2    4.50    1.80
  -2  -8  -2    0.70    1.80
  -2  -8  -2   -3.80    2.20
  -2  -8  -2    1.20    2.00
   2   8   2    1.00    1.10
   2   8   2    1.10    1.30
   2   8   2   -1.60    1.50
   2   8   2    4.10    2.00
   2   8   2    1.20    1.00
   2   8   2   -0.80    1.50
   2   8   2   -0.50    0.90
   2   8   2   -1.90    4.80
  -3  -8  -2    0.00    1.80
  -3  -8  -2   -0.20    1.60
  -3  -8  -2    1.60    1.80
  -3  -8  -2    3.10    1.80
  -3  -8  -2    2.20    1.60
   3   8   2    4.10    3.60
   3   8   2    2.70    1.20
   3   8   2   -2.00    4.00
   3   8   2    3.30    1.50
   3   8   2    1.50    1.30
   3   8   2    1.70    1.10
   3   8   2    4.80    2.60
   3   8   2    3.80    1.60
  -4  -8  -2   -1.30    1.50
  -4  -8  -2    0.70    2.00
  -4  -8  -2   -0.90    1.70
   4   8   2    3.30    3.10
   4   8   2    0.50    1.60
   4   8   2    0.30    3.70
   4   8   2    0.40    1.00
   4   8   2   -0.90    1.10
   4   8   2    1.00    0.90
   4   8   2   -0.40    1.10
   4   8   2    1.10    1.10
  -5  -8  -2    2.20    1.30
   5   8   2    2.20    0.90
   5   8   2    1.70    0.90
   5   8   2    2.20    2.40
   5   8   2    1.90    0.90
   6  -9  -2   21.80    2.00
   6  -9  -2   27.00    2.20
  -6   9   2   21.40    2.30
  -6   9   2   23.50    1.70
  -6   9   2   27.30    2.00
  -6   9   2   22.90    2.90
   5  -9  -2   17.20    3.30
   5  -9  -2   20.10    2.40
   5  -9  -2   21.30    3.20
   5  -9  -2   22.90    2.50
  -5   9   2   17.40    2.50
  -5   9   2   23.60    2.40
  -5   9   2   19.70    3.30
  -5   9   2   23.20    2.10
  -5   9   2   21.00    2.10
   4  -9  -2   38.90    3.40
   4  -9  -2   38.30    3.30
   4  -9  -2   27.10    4.20
   4  -9  -2   46.20    4.30
   4  -9  -2   35.40    4.20
  -4   9   2   35.50    3.20
  -4   9   2   37.40    2.90
  -4   9   2   37.10    2.80
  -4   9   2   36.30    2.80
  -4   9   2   42.50    3.80
   3  -9  -2   56.89    5.20
   3  -9  -2   55.89    5.00
   3  -9  -2   59.59    4.00
   3  -9  -2   60.49    4.20
   3  -9  -2   52.19    3.90
   3  -9  -2   58.39    4.60
  -3   9   2   58.19    3.40
  -3   9   2   59.99    3.40
  -3   9   2   53.79    5.20
  -3   9   2   56.49    3.80
  -3   9   2   54.99    5.50
  -3   9   2   59.39    3.40
  -3   9   2   58.39    4.30
   2  -9  -2    1.50    1.60
   2  -9  -2    1.20    2.00
   2  -9  -2    2.10    1.70
   2  -9  -2   -0.10    1.10
   2  -9  -2    2.20    1.20
   2  -9  -2   -0.50    1.40
  -2   9   2    1.20    1.10
  -2   9   2    2.00    1.00
  -2   9   2    1.60    1.00
  -2   9   2    2.50    1.30
  -2   9   2   -2.00    1.40
  -2   9   2    2.20    1.60
  -2   9   2    1.00    0.60
  -2   9   2    1.10    0.60
   1  -9  -2  247.88    8.80
   1  -9  -2  265.87    9.50
   1  -9  -2  263.17    9.00
   1  -9  -2  269.37   10.40
   1  -9  -2  258.87    8.90
   1  -9  -2  268.97   10.70
   1  -9  -2  271.07   10.40
   1  -9  -2  240.68   10.10
  -1   9   2  258.57    8.70
  -1   9   2  255.47    7.90
  -1   9   2  264.27   10.00
  -1   9   2  262.97    9.20
  -1   9   2  249.68    8.00
  -1   9   2  264.17   10.00
  -1   9   2  249.18    7.90
  -1   9   2  253.97    8.90
  -1   9   2  265.77    9.80
   0  -9  -2   -2.00    1.00
   0  -9  -2    2.70    1.60
   0  -9  -2    0.30    1.60
   0  -9  -2   -0.80    0.70
   0  -9  -2   -2.40    1.90
   0  -9  -2   -1.60    1.60
   0  -9  -2   -0.40    1.30
   0   9   2    1.30    1.20
   0   9   2   -0.60    1.10
   0   9   2   -0.50    0.70
   0   9   2   -0.60    0.60
   0   9   2    1.20    0.80
   0   9   2    0.90    1.30
  -1  -9  -2  416.46   12.90
  -1  -9  -2  409.66   13.30
  -1  -9  -2  452.75   14.40
  -1  -9  -2  439.86   12.90
  -1  -9  -2  452.15   16.00
  -1  -9  -2  468.85   16.00
  -1  -9  -2  457.35   13.50
  -1  -9  -2  443.76   13.40
   1   9   2  438.26   13.90
   1   9   2  451.45   15.80
   1   9   2  425.66   13.30
   1   9   2  438.06   13.80
   1   9   2  427.06   13.70
   1   9   2  445.96   12.70
   1   9   2  452.45   12.70
   1   9   2  445.76   13.10
  -2  -9  -2   55.59    4.40
  -2  -9  -2   66.79    5.80
  -2  -9  -2   58.19    5.10
  -2  -9  -2   57.59    5.10
  -2  -9  -2   70.69    5.70
  -2  -9  -2   65.59    5.10
   2   9   2   57.19    8.00
   2   9   2   62.99    5.30
   2   9   2   60.29    6.20
   2   9   2   62.69    4.30
   2   9   2   66.09    4.20
   2   9   2   63.49    5.40
   2   9   2   61.19    4.90
   2   9   2   49.10    4.80
   2   9   2   63.29    4.20
  -3  -9  -2  155.98    8.00
  -3  -9  -2  155.78    8.30
  -3  -9  -2  147.49    7.10
  -3  -9  -2  151.28    7.40
   3   9   2  142.09   10.60
   3   9   2  151.58    6.50
   3   9   2  142.99    9.90
   3   9   2  125.49   12.40
   3   9   2  142.89    6.30
   3   9   2  148.29    6.60
   3   9   2  150.18    7.70
   3   9   2  155.78    7.80
  -4  -9  -2   20.50    2.90
  -4  -9  -2   18.70    2.60
   4   9   2   18.60    2.40
   4   9   2   18.40    2.40
   4   9   2   20.60    2.50
   4   9   2   19.90    1.90
   4   9   2   20.20    2.40
   4   9   2   11.30    3.90
  -5  -9  -2   -0.20    1.00
   5   9   2   -0.20    0.70
   5   9   2    0.60    0.70
   5   9   2    0.20    0.80
   6 -10  -2    8.10    1.30
   6 -10  -2   13.60    1.60
  -6  10   2   11.90    2.00
  -6  10   2   10.80    1.30
  -6  10   2   10.00    1.40
   5 -10  -2    9.00    3.20
   5 -10  -2    3.20    2.30
   5 -10  -2    6.60    1.50
   5 -10  -2    6.80    1.40
  -5  10   2    6.40    1.30
  -5  10   2    4.50    1.10
  -5  10   2    7.20    1.60
  -5  10   2    5.80    1.10
  -5  10   2    5.90    2.00
   4 -10  -2   31.10    2.90
   4 -10  -2   28.50    2.90
   4 -10  -2   29.70    3.80
   4 -10  -2   34.90    4.10
   4 -10  -2   40.30    4.20
  -4  10   2   32.50    2.60
  -4  10   2   34.40    6.10
  -4  10   2   34.80    2.80
  -4  10   2   33.10    2.60
  -4  10   2   35.10    3.50
  -4  10   2   30.40    2.90
   3 -10  -2    3.70    1.40
   3 -10  -2   -0.70    1.30
   3 -10  -2    1.70    1.80
   3 -10  -2    0.30    1.60
   3 -10  -2    1.60    1.50
   3 -10  -2   -1.20    1.60
  -3  10   2    0.80    0.80
  -3  10   2    2.60    2.40
  -3  10   2    2.50    2.30
  -3  10   2    1.60    1.10
  -3  10   2    2.00    1.00
  -3  10   2    0.90    0.70
  -3  10   2    1.80    0.80
   2 -10  -2    3.40    1.70
   2 -10  -2    4.20    1.50
   2 -10  -2    9.50    1.90
   2 -10  -2    1.90    1.90
   2 -10  -2    5.80    2.10
   2 -10  -2    5.40    2.80
   2 -10  -2    3.30    1.60
   2 -10  -2    4.40    2.30
  -2  10   2    4.60    2.60
  -2  10   2    3.80    1.80
  -2  10   2    6.30    1.80
  -2  10   2    5.70    1.20
  -2  10   2    6.10    1.30
  -2  10   2    3.10    2.20
  -2  10   2    5.90    1.50
  -2  10   2    4.90    1.00
   1 -10  -2   13.10    2.70
   1 -10  -2   10.10    2.60
   1 -10  -2   11.10    2.00
   1 -10  -2    9.50    1.90
   1 -10  -2   10.60    2.20
   1 -10  -2   10.60    1.80
   1 -10  -2   12.80    2.20
   1 -10  -2   16.60    2.70
  -1  10   2    8.50    2.10
  -1  10   2   11.40    2.50
  -1  10   2   10.50    1.60
  -1  10   2    9.90    1.70
  -1  10   2   16.00    2.90
  -1  10   2   15.30    2.40
  -1  10   2   12.20    1.80
  -1  10   2   10.80    1.70
  -1  10   2    7.30    1.70
   0 -10  -2    8.50    2.20
   0 -10  -2    7.90    1.80
   0 -10  -2    4.10    2.20
   0 -10  -2   14.20    2.50
   0 -10  -2    6.50    2.00
   0 -10  -2   11.00    2.80
   0 -10  -2   11.10    2.40
   0  10   2   10.20    1.70
   0  10   2    4.80    2.30
   0  10   2    6.10    1.70
   0  10   2    8.50    2.10
   0  10   2    9.20    2.10
   0  10   2   10.00    2.30
   0  10   2    8.70    1.60
   0  10   2   10.90    1.80
   0  10   2   12.00    2.20
  -1 -10  -2  112.09    6.60
  -1 -10  -2  121.59    7.60
  -1 -10  -2  107.99    6.30
  -1 -10  -2  107.89    7.40
  -1 -10  -2  111.09    5.90
  -1 -10  -2  111.49    6.20
  -1 -10  -2  110.09    6.60
   1  10   2  118.99    5.70
   1  10   2  115.69    5.60
   1  10   2  103.69    6.20
   1  10   2  108.29    6.30
   1  10   2  112.29    7.80
   1  10   2  115.99    5.70
   1  10   2   97.79    6.40
   1  10   2  113.59    6.10
  -2 -10  -2   30.10    3.80
  -2 -10  -2   32.90    4.00
  -2 -10  -2   30.10    3.80
  -2 -10  -2   33.30    4.30
  -2 -10  -2   25.10    3.50
   2  10   2   34.70    3.00
   2  10   2   25.80    3.60
   2  10   2   28.60    3.00
   2  10   2   31.60    3.20
   2  10   2   20.10    3.70
  -3 -10  -2   34.60    3.90
  -3 -10  -2   26.80    3.40
  -3 -10  -2   24.40    3.30
   3  10   2   30.80    3.40
   3  10   2   27.00    3.00
   3  10   2   26.60    2.70
   3  10   2   32.20    3.50
   3  10   2   30.90    3.40
   3  10   2   32.10    2.80
  -4 -10  -2    8.80    2.00
  -4 -10  -2   10.50    1.80
  -4 -10  -2   10.30    1.90
   4  10   2   10.10    1.80
   4  10   2    8.10    1.70
   4  10   2    7.70    1.50
   6 -11  -2    3.00    1.00
  -6  11   2    2.80    0.80
  -6  11   2    4.40    0.70
   5 -11  -2    8.40    1.40
   5 -11  -2    9.00    2.20
   5 -11  -2    7.00    1.30
  -5  11   2    7.20    1.30
  -5  11   2    8.50    1.70
  -5  11   2    8.80    1.40
  -5  11   2    7.40    2.10
  -5  11   2    7.30    1.20
  -5  11   2    8.60    1.70
   4 -11  -2  199.88    9.10
   4 -11  -2  187.78    7.20
   4 -11  -2  195.18    9.10
   4 -11  -2  179.88    7.00
   4 -11  -2  198.68    8.90
  -4  11   2  196.58    6.90
  -4  11   2  186.08    6.90
  -4  11   2  190.88    6.70
  -4  11   2  197.88    7.30
  -4  11   2  154.88   15.20
  -4  11   2  195.28    8.70
   3 -11  -2    3.20    1.40
   3 -11  -2    0.70    1.30
   3 -11  -2   -0.40    1.60
   3 -11  -2   -0.90    2.30
   3 -11  -2    0.40    1.50
   3 -11  -2    1.70    1.40
  -3  11   2    1.50    2.70
  -3  11   2    0.60    0.90
  -3  11   2   -0.60    1.10
  -3  11   2    1.50    1.00
  -3  11   2   -0.20    0.70
   2 -11  -2    6.00    1.90
   2 -11  -2    6.90    2.00
   2 -11  -2    4.50    2.80
   2 -11  -2   10.40    2.00
   2 -11  -2    8.70    2.30
   2 -11  -2    9.30    2.30
  -2  11   2    9.00    1.50
  -2  11   2    8.00    1.50
  -2  11   2    7.20    1.80
  -2  11   2    3.70    2.30
  -2  11   2    7.50    1.40
  -2  11   2   11.40    3.40
   1 -11  -2    8.80    2.00
   1 -11  -2   11.10    2.80
   1 -11  -2    6.70    2.10
   1 -11  -2   10.30    2.50
   1 -11  -2    6.00    2.30
   1 -11  -2   11.00    2.30
   1 -11  -2    9.00    2.10
   1 -11  -2    5.00    1.80
  -1  11   2    5.00    2.10
  -1  11   2    7.90    1.90
  -1  11   2    4.40    2.60
  -1  11   2    4.80    2.80
  -1  11   2    6.20    1.40
  -1  11   2    9.60    2.10
  -1  11   2    7.10    1.60
  -1  11   2    7.90    1.60
   0 -11  -2    2.30    1.70
   0 -11  -2   -0.90    1.60
   0 -11  -2    2.20    1.80
   0 -11  -2   -1.40    1.10
   0 -11  -2   -1.90    1.40
   0 -11  -2    1.50    1.70
   0 -11  -2   -3.30    1.60
   0 -11  -2   -0.30    1.90
   0  11   2    0.20    0.90
   0  11   2    4.30    2.30
   0  11   2    2.10    1.10
   0  11   2    1.30    2.60
   0  11   2   -0.10    0.90
   0  11   2    2.60    1.50
   0  11   2    0.50    1.40
   0  11   2    0.80    1.50
   0  11   2    1.50    1.40
  -1 -11  -2  383.46   13.10
  -1 -11  -2  381.96   12.30
  -1 -11  -2  365.16   12.80
  -1 -11  -2  386.46   14.90
  -1 -11  -2  376.76   13.30
  -1 -11  -2  356.16   12.00
  -1 -11  -2  383.56   15.50
   1  11   2  369.56   11.70
   1  11   2  374.96   13.70
   1  11   2  374.26   11.90
   1  11   2  379.36   13.20
   1  11   2  366.56   12.90
   1  11   2  380.16   12.10
   1  11   2  367.76   12.50
  -2 -11  -2   45.90    4.30
  -2 -11  -2   45.20    4.20
  -2 -11  -2   46.90    4.40
  -2 -11  -2   33.80    4.70
  -2 -11  -2   45.50    4.40
   2  11   2   48.70    4.00
   2  11   2   44.60    3.40
   2  11   2   51.49    4.40
   2  11   2   49.40    3.70
   2  11   2   52.39    7.60
  -3 -11  -2   -0.60    1.20
  -3 -11  -2   -2.00    1.20
   3  11   2   -0.10    2.40
   3  11   2    0.60    1.00
   3  11   2   -1.20    4.20
   3  11   2   -0.20    1.10
   3  11   2   -0.90    0.90
   3  11   2    0.20    1.20
   3  11   2   -0.20    0.80
  -4 -11  -2   46.30    3.00
  -4 -11  -2   48.40    2.80
   4  11   2   48.20    2.80
   4  11   2   46.80    2.70
   4  11   2   42.50    2.70
   5 -12  -2  175.18    6.50
   5 -12  -2  160.38    5.50
   5 -12  -2  170.38    5.30
  -5  12   2  174.48    5.90
  -5  12   2  164.38    7.00
  -5  12   2  175.58    5.50
  -5  12   2  169.08    5.70
  -5  12   2  175.48    6.60
   4 -12  -2    1.20    1.30
   4 -12  -2    2.10    1.20
   4 -12  -2    1.20    1.50
   4 -12  -2    1.70    2.60
  -4  12   2    1.10    0.70
  -4  12   2    4.20    1.70
  -4  12   2    0.40    0.80
  -4  12   2    2.90    1.30
  -4  12   2    1.10    0.90
  -4  12   2    1.50    1.20
   3 -12  -2   14.00    2.70
   3 -12  -2   12.70    4.70
   3 -12  -2   17.40    2.60
   3 -12  -2   14.70    2.30
   3 -12  -2   17.30    3.20
  -3  12   2   17.30    2.10
  -3  12   2   14.70    2.60
  -3  12   2   21.00    2.80
  -3  12   2   12.20    1.90
  -3  12   2   16.10    1.90
  -3  12   2   14.60    2.10
  -3  12   2   13.90    4.30
   2 -12  -2   15.40    3.20
   2 -12  -2   12.50    2.50
   2 -12  -2   12.20    2.30
   2 -12  -2   14.30    2.80
   2 -12  -2   13.40    2.80
  -2  12   2   13.80    2.10
  -2  12   2   15.80    1.90
  -2  12   2   10.50    1.80
  -2  12   2   10.40    1.70
  -2  12   2   11.20    2.00
  -2  12   2   12.20    2.30
   1 -12  -2   54.99    5.00
   1 -12  -2   56.99    5.70
   1 -12  -2   51.69    4.20
   1 -12  -2   52.19    4.90
   1 -12  -2   47.90    4.40
   1 -12  -2   51.49    4.20
   1 -12  -2   46.50    5.20
   1 -12  -2   55.99    4.70
  -1  12   2   51.99    4.30
  -1  12   2   50.09    5.70
  -1  12   2   51.79    3.50
  -1  12   2   53.69    4.20
  -1  12   2   53.59    4.50
  -1  12   2   50.89    3.60
  -1  12   2   51.89    3.70
   0 -12  -2    5.80    2.20
   0 -12  -2    9.10    2.40
   0 -12  -2   18.00    3.90
   0 -12  -2    6.70    2.30
   0 -12  -2   16.30    3.30
   0 -12  -2   12.70    2.80
   0 -12  -2   10.50    2.20
   0  12   2   10.80    1.90
   0  12   2   13.70    2.70
   0  12   2   12.80    2.10
   0  12   2   11.70    3.30
   0  12   2   12.40    2.30
   0  12   2   16.50    2.80
   0  12   2    8.50    1.70
  -1 -12  -2   44.30    4.30
  -1 -12  -2   46.10    5.70
  -1 -12  -2   56.29    4.80
  -1 -12  -2   56.39    5.70
  -1 -12  -2   56.49    4.60
  -1 -12  -2   61.19    5.50
   1  12   2   56.29    3.80
   1  12   2   49.00    4.80
   1  12   2   55.29    5.50
   1  12   2   64.59    4.10
   1  12   2   55.19    4.40
   1  12   2   47.80    6.00
   1  12   2   53.49    3.90
  -2 -12  -2   27.90    3.50
  -2 -12  -2   32.50    3.40
  -2 -12  -2   26.60    3.30
  -2 -12  -2   28.10    3.40
   2  12   2   27.20    6.00
   2  12   2   37.00    3.50
   2  12   2   31.80    2.80
   2  12   2   31.00    3.40
   2  12   2   37.00    3.50
   2  12   2   36.40    2.90
  -3 -12  -2   -0.80    1.10
  -3 -12  -2   -0.70    1.00
   3  12   2   -0.10    0.80
   3  12   2    2.10    1.60
   3  12   2    1.90    1.00
   3  12   2    1.20    1.20
   3  12   2    1.10    1.00
   5 -13  -2  119.19    4.70
  -5  13   2  110.79    4.10
  -5  13   2  116.39    4.90
  -5  13   2  115.19    4.20
  -5  13   2  118.59    3.90
   4 -13  -2   13.60    2.00
   4 -13  -2   11.60    1.90
   4 -13  -2   15.70    2.60
   4 -13  -2   19.20    2.10
  -4  13   2   20.90    2.90
  -4  13   2   12.40    1.90
  -4  13   2   13.60    1.60
  -4  13   2   18.20    2.40
  -4  13   2   16.10    1.80
  -4  13   2   18.20    2.10
   3 -13  -2   56.49    4.00
   3 -13  -2   54.59    3.60
   3 -13  -2   55.89    4.80
   3 -13  -2   46.80    5.20
   3 -13  -2   49.00    3.60
  -3  13   2   54.99    3.60
  -3  13   2   58.39    3.30
  -3  13   2   52.29    4.40
  -3  13   2   59.59    3.70
  -3  13   2   53.99    4.10
  -3  13   2   50.99    3.20
   2 -13  -2  141.79    7.90
   2 -13  -2  158.28    8.10
   2 -13  -2  156.28    6.60
   2 -13  -2  148.69    6.80
   2 -13  -2  141.09    6.40
  -2  13   2  150.58    6.40
  -2  13   2  156.08    6.20
  -2  13   2  145.69    7.40
  -2  13   2  157.48    7.20
  -2  13   2  151.78    6.00
  -2  13   2  149.29    6.60
   1 -13  -2    6.60    2.10
   1 -13  -2   12.40    2.80
   1 -13  -2    8.90    2.90
   1 -13  -2    6.70    1.80
   1 -13  -2    5.40    1.80
   1 -13  -2    5.00    2.80
   1 -13  -2    6.40    2.10
   1 -13  -2    7.90    2.50
  -1  13   2    8.70    2.00
  -1  13   2    6.50    3.60
  -1  13   2    8.40    2.40
  -1  13   2    7.10    1.50
  -1  13   2    7.30    2.20
  -1  13   2    9.80    1.80
  -1  13   2    7.60    1.60
   0 -13  -2   14.00    2.60
   0 -13  -2   21.30    3.00
   0 -13  -2   11.70    2.80
   0 -13  -2   16.30    3.70
   0 -13  -2   18.00    3.10
   0 -13  -2    9.10    4.50
   0 -13  -2   19.00    3.40
   0 -13  -2   20.80    2.80
   0  13   2   17.40    2.20
   0  13   2   15.40    2.40
   0  13   2   16.40    3.00
   0  13   2   17.50    2.50
   0  13   2   17.90    2.70
   0  13   2   22.10    3.10
  -1 -13  -2    8.30    2.00
  -1 -13  -2    9.90    2.20
  -1 -13  -2    9.00    2.20
  -1 -13  -2   12.80    2.30
   1  13   2    9.10    1.70
   1  13   2    9.00    2.00
   1  13   2   10.30    1.80
   1  13   2    8.80    1.80
  -2 -13  -2   39.30    3.30
  -2 -13  -2   49.60    3.40
   2  13   2   40.50    3.20
   2  13   2   43.10    2.80
   2  13   2   38.80    2.80
   2  13   2   44.20    3.40
  -3 -13  -2   -0.60    1.10
  -3 -13  -2    1.80    0.90
   3  13   2    3.50    1.00
   3  13   2    0.70    0.90
   3  13   2    3.30    0.90
   4 -14  -2   26.50    2.40
   4 -14  -2   27.40    2.70
  -4  14   2   24.30    2.00
  -4  14   2   24.90    2.20
  -4  14   2   28.00    2.60
  -4  14   2   25.30    1.80
   3 -14  -2   76.89    4.20
   3 -14  -2   71.59    3.40
   3 -14  -2   70.49    4.50
   3 -14  -2   60.89    4.50
  -3  14   2   78.09    4.10
  -3  14   2   66.09    3.40
  -3  14   2   68.39    4.30
  -3  14   2   58.19    4.40
  -3  14   2   68.79    3.60
  -3  14   2   65.69    3.80
   2 -14  -2   50.89    3.30
   2 -14  -2   48.10    3.60
   2 -14  -2   38.80    5.70
   2 -14  -2   48.30    5.00
   2 -14  -2   57.79    4.50
  -2  14   2   50.79    3.70
  -2  14   2   48.90    4.00
  -2  14   2   48.60    3.60
  -2  14   2   56.49    3.30
  -2  14   2   52.89    3.30
  -2  14   2   53.69    4.30
   1 -14  -2   30.90    3.40
   1 -14  -2   34.60    3.10
   1 -14  -2   27.50    3.70
   1 -14  -2   35.30    3.60
  -1  14   2   38.10    4.10
  -1  14   2   34.40    2.80
  -1  14   2   33.80    2.80
  -1  14   2   36.70    3.10
  -1  14   2   36.70    3.60
  -1  14   2   35.10    3.30
   0 -14  -2  105.19    5.50
   0 -14  -2  106.69    5.40
   0 -14  -2  112.39    6.10
   0 -14  -2  113.19    5.90
   0 -14  -2  112.29    5.10
   0  14   2  111.99    5.30
   0  14   2  107.89    5.60
   0  14   2  111.59    5.90
   0  14   2  105.39    5.10
   0  14   2  115.09    5.00
  -1 -14  -2    4.50    1.50
  -1 -14  -2    0.60    1.30
   1  14   2    2.40    0.90
   1  14   2    3.20    3.50
   1  14   2    5.30    1.60
   1  14   2    2.00    1.20
   1  14   2    2.40    1.10
  -2 -14  -2    6.80    1.40
  -2 -14  -2    6.70    1.40
   2  14   2    5.30    0.90
   2  14   2    5.00    1.20
   2  14   2    4.00    1.20
   4 -15  -2   24.30    2.00
  -4  15   2   20.60    3.20
  -4  15   2   21.20    2.00
  -4  15   2   23.40    1.60
   3 -15  -2   -1.50    0.90
   3 -15  -2   -1.30    1.20
  -3  15   2    0.70    0.90
  -3  15   2   -0.40    1.30
  -3  15   2   -1.40    0.90
  -3  15   2    1.50    0.70
   2 -15  -2    4.00    1.40
   2 -15  -2    0.20    1.10
  -2  15   2    0.10    1.40
  -2  15   2    1.10    1.10
  -2  15   2    1.60    3.40
  -2  15   2    2.30    0.90
  -2  15   2    1.00    1.10
  -2  15   2    1.70    1.30
   1 -15  -2   -1.10    1.00
   1 -15  -2    0.70    1.90
   1 -15  -2    1.70    1.60
  -1  15   2   -0.40    0.70
  -1  15   2   -0.50    1.30
  -1  15   2   -0.20    1.00
  -1  15   2   -0.40    0.90
  -1  15   2    1.40    2.00
   0 -15  -2   -1.30    1.90
   0 -15  -2    1.30    1.10
   0 -15  -2    1.20    1.30
   0  15   2    0.30    1.00
   0  15   2    1.40    0.80
   0  15   2    1.90    1.00
  -1 -15  -2    4.20    1.20
  -1 -15  -2    4.80    1.30
  -1 -15  -2    4.90    1.40
   1  15   2    7.30    1.30
   1  15   2    5.20    1.30
   1  15   2    4.70    1.30
   1  15   2    5.40    1.00
   3 -16  -2    2.10    1.00
   2 -16  -2   19.20    2.10
   2 -16  -2   20.10    2.40
  -2  16   2   18.40    1.90
  -2  16   2   17.30    1.60
  -2  16   2   18.00    2.20
   1 -16  -2    3.10    1.20
  -1  16   2    3.80    1.10
  -1  16   2    3.80    0.80
  -1  16   2    2.30    1.10
   0 -16  -2    0.20    0.90
   0  16   2   -1.70    1.00
   0  16   2    1.40    0.70
   0  16   2    1.80    0.90
   1 -17   3   13.80    1.60
   1  16  -3    1.60    0.80
  -1 -16   3   -1.40    1.10
  -1 -16   3   -0.50    1.20
  -1 -16   3    1.10    0.90
   0  16  -3    2.50    1.00
   0  16  -3    0.20    1.00
   0 -16   3    2.50    1.20
   0 -16   3    2.20    1.10
   0 -16   3    1.90    1.10
   0 -16   3    3.90    2.50
  -1  16  -3   -1.10    0.90
  -1  16  -3    1.70    1.00
   1 -16   3   -1.30    1.20
   1 -16   3    0.30    1.00
   1 -16   3   -1.90    0.90
  -2  16  -3    0.10    0.90
  -2  16  -3    0.60    0.90
   2 -16   3   -0.40    0.80
   2 -16   3   -1.20    1.30
   2 -16   3    0.30    0.90
   2 -16   3   -0.50    1.00
  -3  16  -3   11.10    1.50
  -3  16  -3   13.70    2.00
   3 -16   3    9.20    1.60
   3 -16   3   12.80    1.50
   2  15  -3   14.80    1.60
   2  15  -3   15.70    1.70
   2  15  -3   15.00    1.80
  -2 -15   3   11.70    1.70
  -2 -15   3   11.70    1.60
  -2 -15   3   14.70    1.90
  -2 -15   3   14.40    1.80
   1  15  -3    1.50    1.20
   1  15  -3    1.40    0.90
   1  15  -3    5.70    3.50
   1  15  -3    0.80    0.90
   1  15  -3   -0.10    1.40
  -1 -15   3   -0.40    1.00
  -1 -15   3    1.00    1.30
  -1 -15   3    1.40    1.20
  -1 -15   3    1.80    1.40
   0  15  -3    1.60    1.00
   0  15  -3    3.10    1.10
   0  15  -3    1.30    1.00
   0 -15   3    2.40    1.20
   0 -15   3    2.50    1.10
   0 -15   3   -1.00    1.70
   0 -15   3    1.10    1.60
   0 -15   3    1.60    1.10
  -1  15  -3   14.60    1.90
  -1  15  -3   10.20    1.70
  -1  15  -3   13.40    1.80
   1 -15   3    9.70    1.80
   1 -15   3    9.10    1.90
   1 -15   3    9.50    1.90
   1 -15   3   12.90    2.10
  -2  15  -3    2.20    0.90
  -2  15  -3   -0.20    1.10
  -2  15  -3    3.20    2.10
  -2  15  -3    1.90    1.10
   2 -15   3    1.30    0.90
   2 -15   3    1.50    1.20
   2 -15   3    1.80    1.10
   2 -15   3    2.30    1.40
  -3  15  -3   16.20    1.70
  -3  15  -3   14.30    2.10
  -3  15  -3   16.70    2.20
  -3  15  -3   15.90    1.80
   3 -15   3   14.20    1.80
   3 -15   3   15.70    2.30
   3 -15   3   15.70    2.20
  -4  15  -3    7.70    1.00
  -4  15  -3    6.80    1.10
   4 -15   3    5.10    1.30
   4 -15   3    6.80    1.30
   4 -15   3    5.50    1.00
   3  14  -3   26.70    1.70
   3  14  -3   27.60    1.90
  -3 -14   3   23.10    2.00
  -3 -14   3   26.90    2.00
   2  14  -3   57.19    3.30
   2  14  -3   57.09    3.90
   2  14  -3   62.29    3.40
   2  14  -3   53.99    3.50
   2  14  -3   55.39    3.60
  -2 -14   3   61.09    3.70
  -2 -14   3   61.79    3.90
  -2 -14   3   52.79    3.60
  -2 -14   3   64.09    3.90
  -2 -14   3   62.59    3.90
   1  14  -3    1.30    1.00
   1  14  -3    2.20    1.10
   1  14  -3    0.70    2.20
   1  14  -3    4.10    1.20
  -1 -14   3    3.10    1.40
  -1 -14   3    0.10    1.00
  -1 -14   3    0.40    1.20
  -1 -14   3   -0.20    1.40
  -1 -14   3    2.40    1.20
   0  14  -3   -0.30    0.90
   0  14  -3   -1.20    1.00
   0  14  -3    3.30    1.30
   0 -14   3   -2.50    1.20
   0 -14   3   -0.20    1.70
   0 -14   3   -2.10    1.50
   0 -14   3    1.70    1.00
   0 -14   3    1.60    1.20
   0 -14   3    1.50    1.50
  -1  14  -3   73.29    4.10
  -1  14  -3   68.89    4.30
  -1  14  -3   79.09    4.10
   1 -14   3   81.99    5.20
   1 -14   3   73.79    5.30
   1 -14   3   72.29    4.60
   1 -14   3   70.69    5.20
  -2  14  -3    1.80    1.90
  -2  14  -3    1.30    1.00
  -2  14  -3    1.70    0.90
  -2  14  -3    0.50    1.60
   2 -14   3   -1.40    2.40
   2 -14   3    1.60    1.40
   2 -14   3    2.10    1.10
   2 -14   3    0.30    3.10
   2 -14   3    2.00    1.10
  -3  14  -3    1.30    0.90
  -3  14  -3    1.30    1.20
  -3  14  -3    1.30    0.90
  -3  14  -3    0.10    0.70
  -3  14  -3    3.60    1.60
   3 -14   3   -0.50    0.90
   3 -14   3    1.00    0.90
   3 -14   3    1.90    1.50
   3 -14   3    0.30    1.10
   3 -14   3    1.90    2.20
  -4  14  -3   10.40    1.80
  -4  14  -3    8.00    1.10
  -4  14  -3   11.60    1.50
  -4  14  -3    9.70    1.40
   4 -14   3    8.30    1.40
   4 -14   3    8.30    1.50
   4 -14   3    6.10    1.60
   4 -14   3    7.40    1.60
   5 -14   3    1.20    0.70
   3  13  -3   -0.40    0.80
   3  13  -3   -2.20    1.10
   3  13  -3    1.70    1.60
   3  13  -3   -0.10    0.80
  -3 -13   3   -0.40    0.90
  -3 -13   3    1.20    0.90
  -3 -13   3    0.90    1.00
  -3 -13   3    0.30    1.80
   2  13  -3    2.70    1.70
   2  13  -3    4.80    1.30
   2  13  -3    5.10    1.40
   2  13  -3    5.10    1.30
   2  13  -3   -1.30    3.40
   2  13  -3    4.70    1.60
  -2 -13   3    5.40    1.60
  -2 -13   3    4.10    1.20
  -2 -13   3    5.40    1.60
  -2 -13   3    4.00    1.80
  -2 -13   3    2.20    1.40
   1  13  -3   29.30    2.70
   1  13  -3   29.00    4.20
   1  13  -3   28.70    2.90
   1  13  -3   26.80    3.00
  -1 -13   3   26.10    3.10
  -1 -13   3   32.30    3.60
  -1 -13   3   32.80    3.80
  -1 -13   3   26.80    3.30
  -1 -13   3   33.90    3.40
   0  13  -3    4.90    1.50
   0  13  -3   -0.60    1.80
   0  13  -3   -0.70    1.00
   0  13  -3    2.70    1.10
   0 -13   3    1.20    1.60
   0 -13   3    1.10    1.40
   0 -13   3    2.30    2.10
   0 -13   3    2.90    1.40
   0 -13   3    0.40    1.60
   0 -13   3    2.10    1.20
   0 -13   3    0.80    2.10
  -1  13  -3   30.50    4.00
  -1  13  -3   33.30    4.30
  -1  13  -3   35.30    3.20
  -1  13  -3   32.20    2.60
  -1  13  -3   27.10    2.70
   1 -13   3   35.30    4.00
   1 -13   3   29.80    3.50
   1 -13   3   30.60    3.30
   1 -13   3   22.60    3.60
   1 -13   3   31.30    3.90
   1 -13   3   27.90    4.00
  -2  13  -3   18.70    2.10
  -2  13  -3   20.00    2.20
  -2  13  -3   15.00    2.50
  -2  13  -3   12.40    2.50
  -2  13  -3   14.00    1.90
   2 -13   3   15.10    2.80
   2 -13   3   18.60    3.10
   2 -13   3   16.30    3.10
   2 -13   3   16.80    2.90
   2 -13   3   12.90    2.50
   2 -13   3   14.40    2.40
   2 -13   3   12.30    3.10
  -3  13  -3    0.60    0.80
  -3  13  -3   -0.70    0.90
  -3  13  -3   -0.10    1.40
  -3  13  -3    1.20    0.90
   3 -13   3   -4.60    2.20
   3 -13   3    2.20    1.10
   3 -13   3    1.60    0.90
   3 -13   3   -0.90    2.20
   3 -13   3    0.60    1.20
   3 -13   3   -0.50    1.40
  -4  13  -3    4.20    1.00
  -4  13  -3    3.10    1.00
  -4  13  -3    6.10    1.80
   4 -13   3    5.10    1.30
   4 -13   3    4.10    1.40
   4 -13   3    2.60    1.00
   4 -13   3    1.50    1.20
  -5  13  -3    1.10    0.70
  -5  13  -3    1.00    0.60
   5 -13   3   -0.80    1.20
   5 -13   3    1.00    1.00
   5 -13   3    2.90    1.30
   5 -13   3    0.80    0.70
   4  12  -3   84.49    3.10
   4  12  -3   80.89    3.60
   4  12  -3   84.39    3.50
  -4 -12   3   78.09    3.40
  -4 -12   3   82.69    3.60
   3  12  -3    7.50    1.50
   3  12  -3    2.80    3.70
   3  12  -3    6.20    1.30
   3  12  -3    9.60    1.60
   3  12  -3    6.00    1.50
   3  12  -3    8.00    1.70
   3  12  -3   10.60    1.80
  -3 -12   3    5.40    1.60
  -3 -12   3    6.80    1.80
  -3 -12   3    6.20    1.70
  -3 -12   3    3.70    1.20
  -3 -12   3    6.70    1.60
  -3 -12   3    8.50    2.30
   2  12  -3    2.80    1.80
   2  12  -3   -0.30    1.00
   2  12  -3   -0.10    1.10
   2  12  -3    0.80    1.40
   2  12  -3   -1.10    2.70
   2  12  -3   -0.60    0.90
  -2 -12   3   -3.20    1.80
  -2 -12   3    1.20    1.60
  -2 -12   3    0.40    1.20
  -2 -12   3    1.60    1.70
  -2 -12   3   -1.90    1.10
  -2 -12   3   -1.80    1.10
  -2 -12   3    2.30    1.40
   1  12  -3   20.80    2.80
   1  12  -3   22.70    2.60
   1  12  -3   22.40    3.30
   1  12  -3   24.60    3.30
   1  12  -3   27.60    2.70
  -1 -12   3   16.80    3.20
  -1 -12   3   17.00    2.90
  -1 -12   3   28.40    3.30
  -1 -12   3   23.00    3.30
  -1 -12   3   25.30    3.50
   0  12  -3    8.70    2.10
   0  12  -3   11.40    1.90
   0  12  -3   15.60    2.10
   0 -12   3   11.70    2.30
   0 -12   3   15.30    2.80
   0 -12   3   11.40    2.40
   0 -12   3   15.40    2.60
   0 -12   3   12.80    2.60
   0 -12   3   13.30    2.60
   0 -12   3   15.80    2.60
  -1  12  -3   23.70    3.50
  -1  12  -3   25.40    3.40
  -1  12  -3   25.70    3.20
  -1  12  -3   26.10    2.30
  -1  12  -3   24.50    2.90
  -1  12  -3   26.80    2.40
   1 -12   3   30.00    4.00
   1 -12   3   25.10    3.10
   1 -12   3   24.00    3.60
   1 -12   3   26.30    3.80
   1 -12   3   24.30    3.60
   1 -12   3   25.70    3.60
   1 -12   3   27.80    3.40
  -2  12  -3    5.30    2.20
  -2  12  -3    1.80    1.50
  -2  12  -3    0.30    0.80
  -2  12  -3    0.00    0.80
   2 -12   3    6.20    2.30
   2 -12   3    1.30    1.60
   2 -12   3   -0.60    1.70
   2 -12   3    2.60    1.80
   2 -12   3    2.20    1.20
   2 -12   3    2.40    1.50
   2 -12   3    4.80    2.00
  -3  12  -3  132.99    5.20
  -3  12  -3  130.79    5.20
  -3  12  -3  116.79    8.20
  -3  12  -3  119.49    6.60
  -3  12  -3  120.19    5.10
   3 -12   3  122.69    7.20
   3 -12   3  132.99    7.70
   3 -12   3  130.99    6.30
   3 -12   3  132.19    6.70
   3 -12   3  128.19    7.30
   3 -12   3  125.79    7.60
  -4  12  -3   67.59    3.50
  -4  12  -3   53.59    3.70
  -4  12  -3   69.59    4.70
  -4  12  -3   64.69    3.60
  -4  12  -3   65.29    3.40
   4 -12   3   69.09    5.50
   4 -12   3   62.39    4.10
   4 -12   3   62.39    4.90
   4 -12   3   63.39    4.20
   4 -12   3   63.59    4.90
  -5  12  -3    2.70    1.30
  -5  12  -3    3.90    1.00
  -5  12  -3    2.70    0.80
  -5  12  -3    1.30    1.60
  -5  12  -3    3.30    0.90
   5 -12   3    2.80    1.30
   5 -12   3    3.60    1.40
   5 -12   3    0.80    0.90
   4  11  -3    0.80    1.10
   4  11  -3   -0.90    0.80
   4  11  -3    0.20    3.60
   4  11  -3    0.50    1.50
   4  11  -3    0.40    0.70
   4  11  -3   -0.30    0.90
   4  11  -3    0.90    0.90
  -4 -11   3   -0.20    1.20
  -4 -11   3   -0.70    1.00
  -4 -11   3    1.10    1.00
   3  11  -3    2.70    1.20
   3  11  -3    2.10    1.50
   3  11  -3    3.90    1.30
   3  11  -3    2.80    1.60
   3  11  -3    5.00    4.10
   3  11  -3    3.00    1.10
  -3 -11   3    4.10    1.40
  -3 -11   3    3.80    1.50
  -3 -11   3    4.70    1.60
  -3 -11   3    4.20    1.60
  -3 -11   3    6.30    2.10
  -3 -11   3    5.90    1.70
  -3 -11   3    2.20    1.30
   2  11  -3   12.40    2.10
   2  11  -3   13.00    2.30
   2  11  -3   10.70    2.30
   2  11  -3   11.40    2.00
   2  11  -3   10.80    2.00
  -2 -11   3   15.30    2.60
  -2 -11   3   13.10    2.70
  -2 -11   3   12.70    2.70
  -2 -11   3    8.40    2.70
  -2 -11   3    9.00    2.40
  -2 -11   3   10.20    2.40
  -2 -11   3   13.60    2.50
   1  11  -3  173.78    7.40
   1  11  -3  165.18    8.00
   1  11  -3  179.68    7.60
   1  11  -3  171.48    9.90
   1  11  -3  187.68    6.90
   1  11  -3  169.08    7.00
  -1 -11   3  174.28    7.20
  -1 -11   3  183.18    8.30
  -1 -11   3  184.68    8.00
  -1 -11   3  194.08    9.00
  -1 -11   3  177.48    8.70
  -1 -11   3  181.08    8.10
   0  11  -3   26.30    2.70
   0  11  -3   17.90    3.80
   0  11  -3   18.10    2.90
   0  11  -3   21.50    3.00
   0  11  -3   25.20    2.30
   0  11  -3   18.00    2.90
   0  11  -3   17.70    2.90
   0  11  -3   18.30    2.20
   0 -11   3   25.50    3.70
   0 -11   3   22.10    3.00
   0 -11   3   24.30    3.40
   0 -11   3   25.40    3.40
   0 -11   3   19.20    3.40
   0 -11   3   21.40    3.10
   0 -11   3   16.30    2.70
   0 -11   3   25.10    3.60
  -1  11  -3  116.79    6.00
  -1  11  -3  117.69    5.90
  -1  11  -3  125.29    7.20
  -1  11  -3  116.19    4.60
   1 -11   3  111.89    6.80
   1 -11   3  119.39    6.30
   1 -11   3  120.99    6.30
   1 -11   3  115.59    6.10
   1 -11   3   97.79    6.50
   1 -11   3  119.09    6.40
   1 -11   3  124.39    7.30
   1 -11   3  121.69    6.40
  -2  11  -3  126.89    4.90
  -2  11  -3  124.79    6.40
  -2  11  -3  127.49    4.80
  -2  11  -3  126.99    8.10
  -2  11  -3  106.79    6.80
   2 -11   3  133.49    7.70
   2 -11   3  132.59    7.50
   2 -11   3  130.39    7.30
   2 -11   3  132.39    6.80
   2 -11   3  126.69    6.90
   2 -11   3  130.69    6.40
   2 -11   3  126.39    6.70
  -3  11  -3   34.90    5.00
  -3  11  -3   42.00    2.80
  -3  11  -3   38.30    3.30
  -3  11  -3   32.10    3.60
  -3  11  -3   42.40    2.70
   3 -11   3   38.70    4.40
   3 -11   3   42.60    4.50
   3 -11   3   46.60    3.80
   3 -11   3   43.20    4.20
   3 -11   3   41.00    4.60
   3 -11   3   38.20    3.80
  -4  11  -3   55.09    3.60
  -4  11  -3   63.49    3.70
  -4  11  -3   60.19    3.40
  -4  11  -3   63.59    3.50
   4 -11   3   68.79    5.10
   4 -11   3   64.89    4.30
   4 -11   3   62.89    4.40
   4 -11   3   66.69    5.20
   4 -11   3   60.59    5.20
  -5  11  -3    2.60    1.00
  -5  11  -3    0.50    0.70
  -5  11  -3    0.10    1.10
   5 -11   3    0.60    1.30
   5 -11   3   -0.90    1.10
   5 -11   3    1.30    0.70
   5 -11   3   -0.70    1.30
  -6  11  -3    2.60    0.60
   6 -11   3    2.20    0.80
   5  10  -3    2.60    0.80
   5  10  -3    4.90    0.90
  -5 -10   3    3.60    0.90
   4  10  -3    3.80    1.30
   4  10  -3    2.80    1.20
   4  10  -3    8.60    4.00
   4  10  -3    4.20    1.40
   4  10  -3    3.40    1.10
   4  10  -3    4.20    1.20
   4  10  -3    4.50    1.50
   4  10  -3    3.20    1.50
  -4 -10   3    3.50    1.50
  -4 -10   3    4.20    1.40
  -4 -10   3    2.10    1.30
  -4 -10   3    3.20    1.30
   3  10  -3    4.90    1.40
   3  10  -3    4.10    2.30
   3  10  -3    5.10    1.60
   3  10  -3    4.90    1.60
   3  10  -3    4.30    1.50
   3  10  -3    5.90    1.70
   3  10  -3    1.20    3.00
  -3 -10   3    1.30    1.70
  -3 -10   3    2.00    1.80
  -3 -10   3    5.80    1.70
  -3 -10   3    1.00    2.00
  -3 -10   3    2.50    1.40
  -3 -10   3    3.50    1.60
   2  10  -3   64.59    4.00
   2  10  -3   62.59    4.70
   2  10  -3   65.09    4.40
   2  10  -3   65.79    4.20
   2  10  -3   59.39    5.20
   2  10  -3   63.69    6.90
  -2 -10   3   68.59    5.10
  -2 -10   3   59.09    4.80
  -2 -10   3   55.29    4.50
  -2 -10   3   66.39    5.30
  -2 -10   3   66.99    5.10
  -2 -10   3   62.69    5.00
   1  10  -3  161.18    7.90
   1  10  -3  166.88    6.40
   1  10  -3  179.68    6.40
   1  10  -3  173.88    9.00
   1  10  -3  170.08    7.10
   1  10  -3  167.38    7.10
  -1 -10   3  173.98    8.60
  -1 -10   3  153.58    8.30
  -1 -10   3  165.08    6.90
  -1 -10   3  164.78    7.10
  -1 -10   3  174.88    8.20
  -1 -10   3  173.58    7.20
  -1 -10   3  167.88    7.90
  -1 -10   3  171.28    7.80
   0  10  -3  157.68    7.60
   0  10  -3  143.99    5.40
   0  10  -3  170.18    6.30
   0  10  -3  144.09    6.20
   0  10  -3  149.39    6.20
   0 -10   3  153.78    6.90
   0 -10   3  167.68    8.10
   0 -10   3  148.49    6.80
   0 -10   3  157.68    7.90
   0 -10   3  142.09    6.40
   0 -10   3  131.29    7.20
   0 -10   3  162.08    7.30
   0 -10   3  154.38    6.50
  -1  10  -3    2.30    1.20
  -1  10  -3    2.30    0.90
  -1  10  -3    0.70    0.90
  -1  10  -3    4.40    1.50
  -1  10  -3    2.00    1.80
   1 -10   3    0.80    1.40
   1 -10   3   -2.40    2.40
   1 -10   3    1.50    0.90
   1 -10   3    3.00    1.40
   1 -10   3    2.30    1.10
   1 -10   3    4.10    2.30
   1 -10   3   -0.40    1.50
   1 -10   3   -2.80    2.40
   1 -10   3    1.60    1.10
  -2  10  -3   67.69    5.40
  -2  10  -3   63.19    3.20
   2 -10   3   66.99    5.30
   2 -10   3   61.09    5.40
   2 -10   3   60.49    4.50
   2 -10   3   72.19    4.50
   2 -10   3   54.29    4.00
   2 -10   3   64.59    4.50
   2 -10   3   60.39    5.20
   2 -10   3   64.39    4.60
  -3  10  -3  369.06   10.00
  -3  10  -3  347.07   14.00
  -3  10  -3  344.37   10.60
  -3  10  -3  300.97   13.10
  -3  10  -3  335.27   10.50
  -3  10  -3  351.36   10.00
   3 -10   3  368.46   12.90
   3 -10   3  330.47    9.20
   3 -10   3  345.17   11.30
   3 -10   3  350.26   13.60
   3 -10   3  346.37   13.20
   3 -10   3  363.26   12.40
  -4  10  -3  141.79    5.60
  -4  10  -3  136.19    5.70
  -4  10  -3  140.09    5.60
  -4  10  -3  128.69    5.80
  -4  10  -3  114.49    8.50
   4 -10   3  129.19    7.70
   4 -10   3  143.39    7.70
   4 -10   3  133.89    6.50
   4 -10   3  138.99    7.40
   4 -10   3  135.49    7.30
   4 -10   3  145.19    8.00
  -5  10  -3   17.40    2.10
  -5  10  -3   19.80    2.00
  -5  10  -3   20.20    2.00
  -5  10  -3   20.80    2.20
   5 -10   3   20.70    2.40
   5 -10   3   15.90    3.50
   5 -10   3   14.50    2.40
   5 -10   3   20.30    3.00
   5 -10   3   19.70    2.70
  -6  10  -3   13.60    1.50
  -6  10  -3   11.10    1.20
  -6  10  -3   11.90    1.20
   6 -10   3   10.20    1.40
   6 -10   3   12.70    1.90
   5   9  -3   24.50    2.20
   5   9  -3   24.10    2.10
   5   9  -3   21.50    2.30
   5   9  -3   25.00    1.80
  -5  -9   3   25.40    2.20
  -5  -9   3   18.10    2.10
   4   9  -3   21.50    2.40
   4   9  -3   24.90    2.80
   4   9  -3   22.80    2.90
   4   9  -3   19.80    2.70
   4   9  -3   22.40    2.90
   4   9  -3   16.90    2.50
   4   9  -3   22.40    2.40
  -4  -9   3   21.00    2.80
  -4  -9   3   22.60    2.90
  -4  -9   3   18.40    2.90
  -4  -9   3   19.90    2.90
   3   9  -3  257.47   11.00
   3   9  -3  281.67   10.70
   3   9  -3  279.27    9.70
   3   9  -3  273.37    9.90
   3   9  -3  271.47    9.60
   3   9  -3  270.57   10.40
  -3  -9   3  270.57   11.00
  -3  -9   3  267.37   10.50
  -3  -9   3  276.97   10.70
  -3  -9   3  279.47   10.90
  -3  -9   3  273.07   10.70
   2   9  -3  101.39    7.30
   2   9  -3  104.09    5.90
   2   9  -3  103.99    4.90
   2   9  -3   96.29    5.40
   2   9  -3  104.99    5.20
   2   9  -3  105.19    6.20
  -2  -9   3   99.19    6.20
  -2  -9   3  108.19    6.60
  -2  -9   3  111.79    6.50
  -2  -9   3  104.19    5.40
  -2  -9   3   94.39    5.90
  -2  -9   3  112.79    6.30
   1   9  -3   47.50    3.00
   1   9  -3   50.69    3.20
   1   9  -3   50.09    3.50
   1   9  -3   46.50    4.50
  -1  -9   3   55.59    4.40
  -1  -9   3   44.50    4.30
  -1  -9   3   43.20    6.10
  -1  -9   3   51.29    4.10
  -1  -9   3   50.59    3.40
  -1  -9   3   40.90    4.20
  -1  -9   3   45.70    4.40
  -1  -9   3   43.30    5.70
   0   9  -3   87.39    4.30
   0   9  -3   82.89    3.60
   0   9  -3   73.99    4.40
   0   9  -3   93.99    5.40
   0   9  -3   91.49    4.10
   0  -9   3   84.69    5.40
   0  -9   3   87.49    5.70
   0  -9   3   88.09    4.90
   0  -9   3   87.99    5.90
   0  -9   3   78.49    4.30
   0  -9   3   92.89    4.80
   0  -9   3  101.19    8.00
   0  -9   3   90.69    5.20
  -1   9  -3  110.29    4.20
  -1   9  -3  138.09    5.80
  -1   9  -3  122.09    6.00
  -1   9  -3  124.49    5.00
   1  -9   3  128.79    6.80
   1  -9   3  115.29    5.80
   1  -9   3  121.09    5.70
   1  -9   3  118.59    6.50
   1  -9   3   99.89    6.70
   1  -9   3  117.79    5.60
   1  -9   3  117.49    5.60
  -2   9  -3   -0.70    1.00
  -2   9  -3    0.10    1.20
   2  -9   3    0.20    1.10
   2  -9   3    0.30    0.90
   2  -9   3    0.60    1.60
   2  -9   3   -2.50    1.30
   2  -9   3    1.50    1.00
   2  -9   3   -2.40    1.70
  -3   9  -3  120.59    7.40
  -3   9  -3  109.49    5.70
  -3   9  -3  119.69    4.80
  -3   9  -3  111.49    5.60
  -3   9  -3  126.59    5.10
   3  -9   3  121.09    4.90
   3  -9   3  122.49    7.40
   3  -9   3  127.59    6.10
   3  -9   3  136.99    7.00
   3  -9   3  136.09    7.60
   3  -9   3  124.59    6.40
   3  -9   3  134.19    7.50
  -4   9  -3   71.29    4.60
  -4   9  -3   78.39    4.10
  -4   9  -3   71.69    6.50
  -4   9  -3   76.99    4.00
  -4   9  -3   85.99    4.50
   4  -9   3   79.09    5.90
   4  -9   3   81.99    4.90
   4  -9   3   80.79    5.90
   4  -9   3   72.49    5.90
   4  -9   3   81.09    5.60
   4  -9   3   83.19    6.10
   4  -9   3   71.49    3.80
  -5   9  -3   42.90    3.10
  -5   9  -3   39.60    2.70
  -5   9  -3   35.00    2.80
  -5   9  -3   34.80    2.80
   5  -9   3   36.20    3.50
   5  -9   3   38.90    3.20
   5  -9   3   36.60    2.50
   5  -9   3   36.90    3.90
   5  -9   3   30.30    3.60
   5  -9   3   40.60    5.10
  -6   9  -3   15.90    1.50
  -6   9  -3   15.00    1.60
  -6   9  -3   14.60    1.60
   6  -9   3   17.40    2.20
   6  -9   3   14.30    1.70
   5   8  -3    8.20    1.60
   5   8  -3    8.10    1.20
   5   8  -3    1.70    3.90
   5   8  -3    9.10    1.50
   5   8  -3    6.70    1.40
   5   8  -3    8.00    1.60
  -5  -8   3   12.40    2.00
  -5  -8   3    7.90    1.70
   4   8  -3   38.10    3.20
   4   8  -3   39.10    3.30
   4   8  -3   30.80    3.60
   4   8  -3   35.20    3.70
   4   8  -3   35.40    6.20
   4   8  -3   36.50    3.00
   4   8  -3   31.20    3.40
   4   8  -3   41.40    3.70
  -4  -8   3   32.50    3.80
  -4  -8   3   33.50    3.70
  -4  -8   3   38.20    4.30
  -4  -8   3   36.80    3.70
  -4  -8   3   34.40    3.90
   3   8  -3   54.89    4.40
   3   8  -3   48.60    4.50
   3   8  -3   50.99    3.80
   3   8  -3   52.09    7.60
   3   8  -3   54.79    3.70
   3   8  -3   48.90    3.90
   3   8  -3   47.40    4.40
  -3  -8   3   57.09    4.70
  -3  -8   3   49.90    4.30
  -3  -8   3   44.40    4.40
  -3  -8   3   40.40    4.70
  -3  -8   3   58.99    7.00
  -3  -8   3   47.30    4.80
  -3  -8   3   51.29    4.60
   2   8  -3   17.60    2.10
   2   8  -3   15.30    2.90
   2   8  -3   17.90    2.70
   2   8  -3   20.20    2.70
   2   8  -3   18.90    2.20
  -2  -8   3   17.70    2.80
  -2  -8   3   21.00    2.40
  -2  -8   3   21.90    3.40
  -2  -8   3   21.70    3.30
  -2  -8   3   17.10    2.90
  -2  -8   3   17.70    3.50
   1   8  -3   37.50    2.50
   1   8  -3   36.80    2.80
   1   8  -3   39.00    2.50
   1   8  -3   36.40    3.50
  -1  -8   3   35.90    4.50
  -1  -8   3   32.40    3.30
  -1  -8   3   32.20    4.20
  -1  -8   3   35.30    3.80
  -1  -8   3   26.30    3.80
  -1  -8   3   35.90    4.00
  -1  -8   3   34.50    3.00
  -1  -8   3   36.20    2.80
   0   8  -3  868.51   19.70
   0   8  -3  825.02   19.80
   0   8  -3  884.71   21.80
   0  -8   3  852.41   21.10
   0  -8   3  831.62   21.50
   0  -8   3  873.91   20.20
   0  -8   3  858.21   20.50
   0  -8   3  880.61   22.00
   0  -8   3  857.11   25.50
   0  -8   3  891.91   22.70
  -1   8  -3  105.29    5.10
  -1   8  -3   98.99    4.50
  -1   8  -3   86.39    3.90
   1  -8   3   84.89    4.40
   1  -8   3  103.19    5.20
   1  -8   3   95.99    4.90
   1  -8   3  105.99    4.80
   1  -8   3  104.29    7.30
  -2   8  -3   93.49    5.40
  -2   8  -3   83.99    3.80
  -2   8  -3   87.19    4.90
   2  -8   3   92.09    5.00
   2  -8   3   85.99    6.00
   2  -8   3   91.69    4.90
   2  -8   3   96.29    4.80
   2  -8   3   95.29    6.10
  -3   8  -3   40.10    4.20
  -3   8  -3   39.30    4.10
  -3   8  -3   43.90    2.70
  -3   8  -3   35.30    3.90
  -3   8  -3   38.60    4.10
  -3   8  -3   38.20    5.20
  -3   8  -3   44.40    2.90
   3  -8   3   49.60    3.70
   3  -8   3   40.90    3.10
   3  -8   3   36.70    4.80
   3  -8   3   45.50    4.70
   3  -8   3   40.90    3.70
   3  -8   3   49.20    4.70
   3  -8   3   44.80    3.60
  -4   8  -3   62.79    3.70
  -4   8  -3   62.19    4.40
  -4   8  -3   55.49    3.90
  -4   8  -3   55.79    4.10
  -4   8  -3   57.09    5.80
  -4   8  -3   54.29    5.10
  -4   8  -3   64.09    3.60
  -4   8  -3   50.09    6.10
   4  -8   3   66.09    5.00
   4  -8   3   58.79    5.30
   4  -8   3   66.79    5.60
   4  -8   3   58.59    5.00
   4  -8   3   54.59    3.70
  -5   8  -3   47.80    3.10
  -5   8  -3   47.00    3.50
  -5   8  -3   43.70    6.90
  -5   8  -3   44.40    3.30
  -5   8  -3   46.70    3.10
  -5   8  -3   36.30    4.20
  -5   8  -3   34.80    4.00
   5  -8   3   38.50    4.70
   5  -8   3   42.90    4.30
   5  -8   3   48.10    4.30
   5  -8   3   42.10    4.40
   5  -8   3   43.10    3.20
  -6   8  -3    2.40    0.80
  -6   8  -3    1.10    0.60
  -6   8  -3   -0.10    0.70
  -6   8  -3    0.10    1.20
   6  -8   3    0.50    0.90
   6  -8   3    0.40    0.70
   6   7  -3    4.10    0.90
   6   7  -3    2.70    0.80
  -6  -7   3    3.60    0.80
   5   7  -3   12.90    2.10
   5   7  -3   10.80    1.80
   5   7  -3   10.90    1.60
   5   7  -3    9.70    1.70
   5   7  -3    8.90    1.90
   5   7  -3    8.50    2.00
   5   7  -3   12.60    1.70
  -5  -7   3   10.80    2.10
  -5  -7   3   11.10    2.30
   4   7  -3   28.10    3.00
   4   7  -3   23.40    3.10
   4   7  -3   18.80    3.00
   4   7  -3   22.30    3.60
   4   7  -3   25.40    2.60
   4   7  -3   23.40    2.70
   4   7  -3   18.70    2.80
   4   7  -3   24.90    2.80
  -4  -7   3   23.90    3.40
  -4  -7   3   15.90    2.70
  -4  -7   3   25.00    3.40
  -4  -7   3   29.80    3.90
   3   7  -3  173.08    7.40
   3   7  -3  171.98    6.90
   3   7  -3  167.18    8.00
   3   7  -3  164.28    9.00
   3   7  -3  169.48    8.30
   3   7  -3  169.88    7.80
   3   7  -3  176.28    7.10
  -3  -7   3  177.58    8.10
  -3  -7   3  166.98    8.30
  -3  -7   3  161.98    6.70
  -3  -7   3  174.88    8.20
  -3  -7   3  163.28    8.10
  -3  -7   3  175.38    8.20
   2   7  -3  167.88    6.30
   2   7  -3  159.88    7.00
   2   7  -3  159.98    7.80
   2   7  -3  143.99    8.60
   2   7  -3  174.98    8.10
   2   7  -3  169.68    6.10
  -2  -7   3  168.78    7.70
  -2  -7   3  172.38    7.50
  -2  -7   3  171.98    7.70
  -2  -7   3  166.98    6.10
  -2  -7   3  148.49    9.80
  -2  -7   3  167.28    7.40
  -2  -7   3  165.78    7.50
   1   7  -3   28.80    2.40
   1   7  -3   30.80    2.40
   1   7  -3   33.30    3.00
   1   7  -3   28.90    2.30
  -1  -7   3   25.70    3.60
  -1  -7   3   30.20    3.20
  -1  -7   3   26.60    2.20
   0   7  -3   44.70    2.90
   0   7  -3   46.00    2.70
   0   7  -3   53.29    3.30
   0   7  -3   53.69    2.50
   0  -7   3   52.99    2.90
   0  -7   3   48.30    3.90
   0  -7   3   51.69    2.90
   0  -7   3   50.99    3.70
  -1   7  -3   37.00    2.70
  -1   7  -3   34.00    2.30
  -1   7  -3   39.40    2.10
   1  -7   3   33.50    2.50
   1  -7   3   31.50    2.40
  -2   7  -3   10.10    1.90
  -2   7  -3    5.80    1.40
   2  -7   3    8.50    1.80
   2  -7   3    7.40    1.50
   2  -7   3   12.40    3.60
   2  -7   3    6.70    1.60
  -3   7  -3   28.10    2.10
  -3   7  -3   23.10    3.10
  -3   7  -3   27.90    2.30
  -3   7  -3   22.20    3.90
  -3   7  -3   20.60    2.70
  -3   7  -3   22.00    3.20
  -3   7  -3   24.20    3.60
   3  -7   3   26.20    3.80
   3  -7   3   23.00    2.60
   3  -7   3   26.20    4.10
   3  -7   3   23.90    2.70
   3  -7   3   25.40    3.50
   3  -7   3   16.90    4.70
   3  -7   3   23.60    2.80
   3  -7   3   25.60    2.70
  -4   7  -3  242.88   11.40
  -4   7  -3  207.38    7.90
  -4   7  -3  217.38    7.70
  -4   7  -3  198.28    8.30
  -4   7  -3  223.18   10.20
  -4   7  -3  216.48    7.40
  -4   7  -3  213.48    8.70
  -4   7  -3  218.98    8.50
   4  -7   3  211.08    8.10
   4  -7   3  208.98    9.60
   4  -7   3  227.58    9.30
   4  -7   3  199.08    8.20
   4  -7   3  221.68   10.20
   4  -7   3  211.68    8.60
   4  -7   3  228.98   10.40
  -5   7  -3   29.10    3.10
  -5   7  -3   33.50    2.80
  -5   7  -3   37.60    6.20
  -5   7  -3   27.20    3.70
  -5   7  -3   31.60    2.80
  -5   7  -3   32.70    3.70
  -5   7  -3   28.20    2.80
   5  -7   3   37.20    4.20
   5  -7   3   30.70    3.10
   5  -7   3   25.10    3.50
   5  -7   3   32.20    3.30
   5  -7   3   31.10    3.70
   5  -7   3   29.40    4.10
  -6   7  -3   -1.30    0.80
  -6   7  -3    3.80    1.90
  -6   7  -3    1.10    1.20
  -6   7  -3    0.00    0.60
  -6   7  -3   -0.60    0.80
   6  -7   3    2.40    0.90
   6  -7   3    0.20    1.30
   6  -7   3    0.50    0.80
   6   6  -3    1.10    0.70
   6   6  -3    0.40    0.70
   6   6  -3    0.90    0.90
  -6  -6   3   -0.50    0.90
   5   6  -3    2.00    1.00
   5   6  -3   -0.80    1.00
   5   6  -3    3.70    3.20
   5   6  -3   -1.10    1.30
   5   6  -3    0.10    1.00
   5   6  -3    0.90    1.50
   5   6  -3    1.00    0.90
   5   6  -3    0.80    1.10
  -5  -6   3    4.70    2.50
  -5  -6   3   -3.60    2.10
  -5  -6   3   -0.60    2.00
   4   6  -3    0.20    1.50
   4   6  -3    1.10    1.40
   4   6  -3    0.40    1.30
   4   6  -3    0.80    0.90
   4   6  -3    2.70    2.30
   4   6  -3    1.90    1.10
   4   6  -3    1.80    2.80
   4   6  -3    0.20    0.90
   4   6  -3   -0.40    0.90
  -4  -6   3    1.10    1.70
  -4  -6   3    1.20    1.90
  -4  -6   3   -0.10    3.00
  -4  -6   3    3.70    1.70
  -4  -6   3    1.10    1.40
  -4  -6   3    0.60    1.50
  -4  -6   3    1.60    1.80
   3   6  -3   23.20    3.00
   3   6  -3   17.50    2.80
   3   6  -3   12.50    2.50
   3   6  -3   12.80    2.00
   3   6  -3   21.70    3.00
   3   6  -3   18.50    2.90
   3   6  -3   19.70    2.30
   3   6  -3   20.00    2.80
  -3  -6   3   16.00    4.20
  -3  -6   3   15.90    2.70
  -3  -6   3   15.00    3.00
  -3  -6   3   17.60    2.10
  -3  -6   3   18.60    3.20
  -3  -6   3   12.60    2.40
  -3  -6   3   17.30    3.10
  -3  -6   3   16.80    2.70
   2   6  -3    0.00    1.00
   2   6  -3    1.30    0.90
   2   6  -3    2.70    0.90
   2   6  -3    2.10    0.70
   2   6  -3    0.90    0.70
  -2  -6   3   -1.60    1.30
  -2  -6   3    1.50    1.20
  -2  -6   3    0.20    1.50
  -2  -6   3    1.30    0.60
   1   6  -3  118.79    5.40
   1   6  -3  121.99    4.60
   1   6  -3  114.89    3.80
   1   6  -3  116.59    3.60
   1   6  -3  114.59    3.70
  -1  -6   3  115.09    4.40
  -1  -6   3  114.39    5.00
   0   6  -3    9.40    1.40
   0   6  -3    9.10    1.10
   0   6  -3   10.20    1.40
   0   6  -3    8.70    0.90
   0  -6   3    7.00    1.10
   0  -6   3    8.00    1.10
   0  -6   3    7.90    1.40
   0  -6   3    8.70    1.20
  -1   6  -3  705.63   16.30
  -1   6  -3  717.83   16.40
  -1   6  -3  730.03   17.40
  -1   6  -3  750.12   15.90
   1  -6   3  739.93   17.40
   1  -6   3  753.72   17.30
   1  -6   3  718.23   19.60
  -2   6  -3  336.47    9.70
  -2   6  -3  319.07    9.90
  -2   6  -3  301.57    8.70
   2  -6   3  305.87    9.60
   2  -6   3  321.17    9.40
   2  -6   3  306.37    9.20
  -3   6  -3    0.20    0.90
  -3   6  -3    0.70    0.60
  -3   6  -3    2.20    1.50
  -3   6  -3   -0.30    0.80
  -3   6  -3    0.20    0.80
  -3   6  -3   -2.00    1.30
  -3   6  -3   -0.90    1.00
   3  -6   3    0.60    2.00
   3  -6   3   -1.40    1.30
   3  -6   3   -0.40    0.70
   3  -6   3    0.80    1.50
   3  -6   3    0.70    1.30
   3  -6   3   -0.80    0.70
   3  -6   3   -1.60    1.80
   3  -6   3   -1.70    0.80
  -4   6  -3   13.90    3.10
  -4   6  -3   15.20    2.10
  -4   6  -3   16.20    2.60
  -4   6  -3   21.90    4.00
  -4   6  -3   17.30    3.10
  -4   6  -3   18.90    2.50
  -4   6  -3   20.40    2.70
  -4   6  -3   16.80    2.00
  -4   6  -3   16.50    2.60
   4  -6   3   19.70    2.80
   4  -6   3   20.00    4.90
   4  -6   3   21.10    3.50
   4  -6   3   17.70    2.70
   4  -6   3   12.60    2.80
   4  -6   3   17.90    2.60
   4  -6   3   17.90    2.90
  -5   6  -3  206.48    7.60
  -5   6  -3  215.38    7.60
  -5   6  -3  198.38    8.30
  -5   6  -3  215.18    7.90
  -5   6  -3  200.78    8.50
  -5   6  -3  205.88    8.80
   5  -6   3  214.48    8.50
   5  -6   3  210.68    8.20
   5  -6   3  208.18    8.40
   5  -6   3  195.28   14.80
   5  -6   3  204.58    9.10
   5  -6   3  216.08    9.80
   5  -6   3  203.38    8.90
   5  -6   3  200.08    9.30
  -6   6  -3   16.20    2.50
  -6   6  -3   14.20    2.00
  -6   6  -3   22.90    2.00
  -6   6  -3   18.90    1.80
  -6   6  -3   20.00    2.80
  -6   6  -3   15.90    2.00
   6  -6   3   27.10    6.10
   6  -6   3   21.40    2.10
   6  -6   3   20.90    2.60
   6  -6   3   16.80    2.50
   6   5  -3    7.80    4.30
   6   5  -3    1.80    1.50
   6   5  -3    3.20    0.90
   6   5  -3    3.40    1.20
   6   5  -3    8.30    2.90
  -6  -5   3    3.40    1.40
   5   5  -3    7.20    1.60
   5   5  -3   15.00    4.00
   5   5  -3    9.30    2.10
   5   5  -3    6.70    1.80
   5   5  -3    6.60    1.80
   5   5  -3   10.50    1.70
   5   5  -3    5.20    1.70
   5   5  -3    8.60    4.10
  -5  -5   3    6.80    2.00
  -5  -5   3    4.20    1.80
  -5  -5   3    8.70    2.10
   4   5  -3   17.90    4.20
   4   5  -3   25.00    3.90
   4   5  -3   21.90    2.90
   4   5  -3   15.20    2.50
   4   5  -3   16.10    2.30
   4   5  -3   20.10    3.00
   4   5  -3   21.00    3.00
   4   5  -3   19.80    3.40
   4   5  -3   18.70    7.20
   4   5  -3   21.50    2.40
   4   5  -3   16.40    2.40
   4   5  -3   24.00    6.20
  -4  -5   3   20.70    3.10
  -4  -5   3   20.30    3.30
  -4  -5   3   13.70    2.70
  -4  -5   3   27.20    4.70
  -4  -5   3   22.60    3.40
  -4  -5   3   19.10    2.80
  -4  -5   3   21.00    3.10
   3   5  -3   34.00    3.40
   3   5  -3   32.40    2.80
   3   5  -3   30.70    3.20
   3   5  -3   34.20    3.30
   3   5  -3   30.20    3.70
   3   5  -3   30.90    3.50
   3   5  -3   30.40    3.80
   3   5  -3   32.10    2.70
  -3  -5   3   31.40    3.30
  -3  -5   3   31.40    4.00
  -3  -5   3   29.60    3.90
  -3  -5   3   33.50    3.20
  -3  -5   3   32.70    2.50
  -3  -5   3   35.20    4.50
  -3  -5   3   30.60    2.80
   2   5  -3  294.27    8.20
   2   5  -3  291.27    9.80
   2   5  -3  283.07    8.80
   2   5  -3  280.47    8.40
   2   5  -3  287.97    8.60
   2   5  -3  289.47    9.30
  -2  -5   3  293.67    9.00
  -2  -5   3  274.77    7.70
   1   5  -3   42.90    2.10
   1   5  -3   40.90    2.70
   1   5  -3   41.00    2.30
   1   5  -3   41.30    2.00
  -1  -5   3   38.10    3.90
  -1  -5   3   41.30    2.10
  -1  -5   3   41.20    2.50
  -1  -5   3   39.30    1.80
   0   5  -3    0.40    0.40
   0   5  -3   -0.40    0.40
   0  -5   3    0.00    0.50
   0  -5   3    0.20    0.30
   0  -5   3    0.40    0.30
  -1   5  -3  137.59    4.20
  -1   5  -3  146.49    4.90
  -1   5  -3  159.68    4.00
  -1   5  -3  140.29    4.20
  -1   5  -3  140.39    4.40
   1  -5   3  140.29    4.80
   1  -5   3  135.99    4.60
   1  -5   3  139.79    4.90
  -2   5  -3  373.66   10.60
  -2   5  -3  357.36   10.40
  -2   5  -3  373.36    9.90
   2  -5   3  362.46   10.30
   2  -5   3  361.66    9.80
   2  -5   3  372.86   10.00
  -3   5  -3  655.43   18.30
  -3   5  -3  660.23   15.20
  -3   5  -3  617.14   16.30
  -3   5  -3  622.14   16.80
  -3   5  -3  610.74   17.20
  -3   5  -3  623.94   15.40
  -3   5  -3  627.74   18.40
   3  -5   3  627.44   15.70
   3  -5   3  639.04   16.40
   3  -5   3  625.74   18.30
   3  -5   3  566.64   16.50
   3  -5   3  649.14   16.80
   3  -5   3  605.54   18.10
   3  -5   3  628.84   16.40
  -4   5  -3   51.09    5.50
  -4   5  -3   53.69    4.10
  -4   5  -3   54.79    3.30
  -4   5  -3   48.80    4.30
  -4   5  -3   53.99    4.20
  -4   5  -3   52.79    3.50
  -4   5  -3   55.69    3.80
  -4   5  -3   54.59    4.80
  -4   5  -3   51.39    4.50
   4  -5   3   51.79    4.00
   4  -5   3   54.79    4.20
   4  -5   3   57.09    4.50
   4  -5   3   49.00    6.40
   4  -5   3   45.80    5.00
   4  -5   3   43.70    4.70
   4  -5   3   43.80    4.60
   4  -5   3   54.29    3.70
  -5   5  -3   12.60    3.10
  -5   5  -3    9.20    1.60
  -5   5  -3   12.40    2.00
  -5   5  -3   12.50    2.30
  -5   5  -3   11.10    2.00
  -5   5  -3   13.80    2.70
  -5   5  -3   16.40    3.00
   5  -5   3   12.90    2.70
   5  -5   3   11.90    2.40
   5  -5   3   16.60    2.50
   5  -5   3   12.10    2.60
   5  -5   3    7.20    2.00
   5  -5   3    8.70    1.70
   5  -5   3    8.60    3.70
  -6   5  -3   15.40    2.10
  -6   5  -3   11.80    2.20
  -6   5  -3   15.60    2.50
  -6   5  -3   17.10    2.00
  -6   5  -3   16.70    1.80
  -6   5  -3   15.00    2.20
   6  -5   3   18.90    2.40
   6  -5   3   10.20    4.80
   6  -5   3   18.80    2.40
   6  -5   3   22.00    2.40
   6  -5   3   14.50    2.30
   6   4  -3   10.80    1.90
   6   4  -3   15.00    4.50
   6   4  -3   16.70    1.90
   6   4  -3   15.80    1.90
   6   4  -3   17.30    3.00
   6   4  -3   11.20    1.90
  -6  -4   3   15.60    2.30
  -6  -4   3   11.20    2.10
   5   4  -3   25.90    3.10
   5   4  -3   28.80    3.00
   5   4  -3   25.90    3.30
   5   4  -3   26.60    4.70
   5   4  -3   24.50    2.50
   5   4  -3   23.40    6.30
   5   4  -3   26.20    3.10
   5   4  -3   25.00    2.50
   5   4  -3   21.70    3.30
  -5  -4   3   27.60    3.70
  -5  -4   3   23.40    3.30
  -5  -4   3   21.70    3.00
  -5  -4   3   20.60    3.00
   4   4  -3   57.69    4.30
   4   4  -3   52.29    4.40
   4   4  -3   52.49    3.70
   4   4  -3   57.19    8.00
   4   4  -3   49.80    6.80
   4   4  -3   54.09    3.70
   4   4  -3   59.49    4.50
   4   4  -3   50.69    3.60
   4   4  -3   57.69    5.20
   4   4  -3   53.59    4.30
   4   4  -3   55.69    5.30
   4   4  -3   49.10    5.00
  -4  -4   3   49.99    4.10
  -4  -4   3   51.99    4.00
  -4  -4   3   57.69    4.90
  -4  -4   3   54.39    4.70
  -4  -4   3   52.29    5.70
  -4  -4   3   49.30    4.60
  -4  -4   3   62.29    4.20
  -4  -4   3   48.90    4.70
  -4  -4   3   49.70    4.90
   3   4  -3   55.09    3.90
   3   4  -3   57.99    4.70
   3   4  -3   58.69    3.50
   3   4  -3   57.99    4.10
   3   4  -3   53.99    3.90
   3   4  -3   58.09    4.20
   3   4  -3   56.29    4.30
   3   4  -3   56.89    3.30
   3   4  -3   73.19    7.90
   3   4  -3   58.79    4.30
  -3  -4   3   59.39    4.00
  -3  -4   3   53.69    4.10
  -3  -4   3   54.89    4.60
  -3  -4   3   56.59    3.50
  -3  -4   3   61.69    4.90
  -3  -4   3   61.39    2.80
  -3  -4   3   45.30    5.00
   2   4  -3  211.88    6.70
   2   4  -3  224.88    7.30
   2   4  -3  222.68    7.00
   2   4  -3  228.88    8.00
   2   4  -3  217.28    7.50
   2   4  -3  220.48    6.50
  -2  -4   3  207.88    5.90
  -2  -4   3  211.58    6.60
  -2  -4   3  237.48   10.00
  -2  -4   3  212.38    6.90
   1   4  -3  335.97    8.20
   1   4  -3  346.67    8.70
   1   4  -3  327.47    9.30
   1   4  -3  349.67    8.50
  -1  -4   3  333.07    7.90
  -1  -4   3  328.97    9.00
  -1  -4   3  325.57    8.10
   0   4  -3   25.50    1.60
   0   4  -3   25.50    1.10
   0   4  -3   27.10    1.20
   0  -4   3   25.70    1.50
   0  -4   3   25.80    1.70
   0  -4   3   25.90    1.50
  -1   4  -3   16.10    1.00
  -1   4  -3   18.50    1.50
  -1   4  -3   18.70    1.40
   1  -4   3   19.20    1.30
   1  -4   3   18.80    1.40
   1  -4   3   19.10    1.50
  -2   4  -3    0.50    0.60
  -2   4  -3   -0.10    0.70
  -2   4  -3   -0.20    0.40
   2  -4   3    0.40    0.50
   2  -4   3    0.40    0.60
  -3   4  -3  166.98    5.60
  -3   4  -3  167.48    6.60
  -3   4  -3  160.78    6.80
  -3   4  -3  159.48    7.30
  -3   4  -3  168.48    7.70
  -3   4  -3  154.28    5.80
  -3   4  -3  160.48    6.70
   3  -4   3  158.68    5.90
   3  -4   3  153.28    6.60
   3  -4   3  159.18    6.30
   3  -4   3  187.88   11.00
   3  -4   3  167.78   10.00
  -4   4  -3    5.50    1.70
  -4   4  -3    3.00    1.10
  -4   4  -3    4.60    1.70
  -4   4  -3    3.80    2.00
  -4   4  -3    0.90    1.00
  -4   4  -3    4.40    1.20
  -4   4  -3   -3.30    2.80
  -4   4  -3    1.70    1.90
  -4   4  -3    2.60    1.30
  -4   4  -3    2.70    1.30
   4  -4   3    3.80    1.50
   4  -4   3    2.50    1.50
   4  -4   3    3.30    1.40
   4  -4   3    8.70    3.30
   4  -4   3    5.30    2.00
   4  -4   3    4.00    1.40
   4  -4   3    2.80    1.60
   4  -4   3    5.50    2.60
  -5   4  -3   48.60    4.20
  -5   4  -3   46.90    3.30
  -5   4  -3   37.90    5.20
  -5   4  -3   49.80    3.40
  -5   4  -3   48.80    3.60
  -5   4  -3   46.20    4.20
  -5   4  -3   41.00    4.20
   5  -4   3   46.70    3.60
   5  -4   3   49.90    4.60
   5  -4   3   54.39    4.90
   5  -4   3   45.60    4.50
   5  -4   3   46.00    3.80
   5  -4   3   48.90    4.70
  -6   4  -3    1.30    1.30
  -6   4  -3   -0.40    1.60
  -6   4  -3    0.50    0.70
  -6   4  -3    1.20    0.90
  -6   4  -3    1.60    1.50
  -6   4  -3    0.50    1.00
   6  -4   3    0.00    1.30
   6  -4   3    0.10    1.10
   6  -4   3   -0.10    4.60
   6  -4   3    0.60    0.90
  -7   4  -3    3.80    0.80
   7  -4   3    4.70    0.80
   6   3  -3    1.10    3.10
   6   3  -3    2.30    0.90
   6   3  -3    2.60    1.10
   6   3  -3    3.40    1.20
   6   3  -3    3.60    1.30
  -6  -3   3    3.20    1.40
  -6  -3   3    3.10    1.40
  -6  -3   3    1.60    1.30
   5   3  -3  298.17   11.00
   5   3  -3  288.07   10.80
   5   3  -3  300.97    9.30
   5   3  -3  292.27   12.80
   5   3  -3  282.17   10.50
   5   3  -3  258.17   17.10
   5   3  -3  291.97    9.60
   5   3  -3  267.17   14.50
   5   3  -3  300.87   10.80
   5   3  -3  302.37    9.30
  -5  -3   3  294.37   10.70
  -5  -3   3  285.17   10.90
  -5  -3   3  309.07   12.30
  -5  -3   3  283.57    9.30
   4   3  -3    5.30    1.70
   4   3  -3    7.60    1.60
   4   3  -3    5.00    1.90
   4   3  -3    4.90    3.80
   4   3  -3    7.10    2.30
   4   3  -3    0.80    2.00
   4   3  -3    9.20    2.10
   4   3  -3    4.30    1.70
   4   3  -3    6.20    1.50
   4   3  -3    5.00    1.30
   4   3  -3    7.40    3.80
   4   3  -3    6.80    1.40
  -4  -3   3    7.50    1.90
  -4  -3   3    4.10    1.70
  -4  -3   3    6.90    1.70
  -4  -3   3    3.80    1.10
  -4  -3   3    5.40    2.60
  -4  -3   3    6.40    2.20
  -4  -3   3    8.60    2.70
  -4  -3   3    3.00    1.40
  -4  -3   3    5.10    2.40
   3   3  -3    8.00    1.70
   3   3  -3   10.50    1.60
   3   3  -3   12.20    2.10
   3   3  -3    6.60    1.50
   3   3  -3   11.00    1.50
  -3  -3   3    7.50    1.40
  -3  -3   3   11.50    2.10
  -3  -3   3    9.10    1.80
  -3  -3   3   11.10    2.80
  -3  -3   3    9.50    1.30
  -3  -3   3    9.30    2.20
   2   3  -3  554.54   12.90
   2   3  -3  539.75   18.40
   2   3  -3  556.84   14.10
   2   3  -3  542.95   14.30
   2   3  -3  544.55   13.70
  -2  -3   3  560.64   13.50
  -2  -3   3  562.04   17.00
  -2  -3   3  541.15   12.10
  -2  -3   3  557.34   13.50
   1   3  -3 1287.97   26.60
   1   3  -3 1286.77   26.50
   1   3  -3 1279.57   26.60
  -1  -3   3 1310.37   26.30
  -1  -3   3 1273.67   25.90
  -1  -3   3 1256.87   26.90
  -1  -3   3 1198.98   30.00
   0   3  -3  126.99    3.40
   0  -3   3  129.29    3.80
   0  -3   3  127.99    3.80
   0  -3   3  132.69    4.10
   0  -3   3  147.39    5.60
  -1   3  -3  538.75   10.80
  -1   3  -3  457.35   10.60
  -1   3  -3  495.05   11.30
   1  -3   3  468.05   11.50
   1  -3   3  492.45   10.90
   1  -3   3  469.45   11.30
  -2   3  -3  149.09    5.90
  -2   3  -3  150.18    5.30
  -2   3  -3  149.49    4.50
   2  -3   3  145.19    5.20
  -3   3  -3    7.80    1.60
  -3   3  -3    6.00    1.50
  -3   3  -3    5.60    1.00
  -3   3  -3    7.90    1.40
  -3   3  -3    7.40    1.70
  -3   3  -3    6.80    1.30
   3  -3   3    7.40    1.70
   3  -3   3    6.20    1.20
   3  -3   3    8.70    1.50
  -4   3  -3   -0.50    1.00
  -4   3  -3    0.70    1.30
  -4   3  -3    3.60    2.30
  -4   3  -3    1.30    0.70
  -4   3  -3    0.50    1.10
  -4   3  -3    3.40    1.90
  -4   3  -3    2.30    0.80
  -4   3  -3   -1.00    1.30
  -4   3  -3    0.90    1.20
   4  -3   3    1.30    1.30
   4  -3   3    2.10    2.20
   4  -3   3   -1.20    1.70
   4  -3   3   -0.90    0.80
   4  -3   3    0.60    1.90
   4  -3   3    0.70    1.10
   4  -3   3    5.40    3.10
   4  -3   3    1.70    1.00
   4  -3   3   -1.30    2.70
   4  -3   3   -1.40    1.60
  -5   3  -3  191.48    8.80
  -5   3  -3  196.98    7.30
  -5   3  -3  193.38    8.40
  -5   3  -3  187.88    7.40
  -5   3  -3  179.18    9.70
  -5   3  -3  187.08    7.20
  -5   3  -3  181.48    8.80
   5  -3   3  194.78    8.10
   5  -3   3  165.68    8.20
   5  -3   3  186.88    7.60
   5  -3   3  183.38    8.40
   5  -3   3  185.58    8.50
   5  -3   3  185.48    9.20
   5  -3   3  207.18   13.50
   5  -3   3  187.48    9.20
  -6   3  -3   20.50    3.00
  -6   3  -3   16.60    2.80
  -6   3  -3   24.20    2.50
  -6   3  -3   22.00    2.00
  -6   3  -3   20.10    2.20
  -6   3  -3   16.70    2.60
   6  -3   3   22.40    2.50
   6  -3   3   26.00    3.00
   6  -3   3   21.50    2.50
  -7   3  -3    2.30    0.60
   7  -3   3    1.80    0.80
   6   2  -3    0.10    1.20
   6   2  -3    1.40    1.00
   6   2  -3    3.80    1.20
   6   2  -3    3.40    1.10
   6   2  -3   -0.80    3.10
   6   2  -3    4.70    2.20
  -6  -2   3   -0.10    1.20
  -6  -2   3    3.00    1.60
  -6  -2   3    1.50    1.20
  -6  -2   3    3.70    1.40
   5   2  -3    5.20    5.10
   5   2  -3   10.00    1.70
   5   2  -3    9.40    2.00
   5   2  -3   11.70    2.30
   5   2  -3   12.70    3.50
   5   2  -3   11.40    2.00
   5   2  -3    9.40    1.80
   5   2  -3   10.30    2.20
  -5  -2   3    9.90    1.90
  -5  -2   3    8.30    2.10
  -5  -2   3    9.40    2.00
  -5  -2   3   10.50    2.50
   4   2  -3    8.60    2.40
   4   2  -3    5.30    1.30
   4   2  -3    3.60    1.50
   4   2  -3    5.40    1.60
   4   2  -3    6.00    1.70
   4   2  -3    1.70    3.20
   4   2  -3    4.40    1.90
   4   2  -3    0.50    2.10
   4   2  -3    3.60    1.70
   4   2  -3    3.80    1.10
   4   2  -3    4.10    1.30
   4   2  -3    8.30    1.80
  -4  -2   3    2.90    1.60
  -4  -2   3    4.60    2.00
  -4  -2   3    6.90    1.70
  -4  -2   3    4.40    2.10
  -4  -2   3    4.90    1.80
   3   2  -3    7.60    1.20
   3   2  -3    6.10    1.30
   3   2  -3    7.10    2.80
   3   2  -3    4.40    1.10
   3   2  -3   10.20    1.90
   3   2  -3    7.30    1.40
   3   2  -3   11.60    1.90
  -3  -2   3    6.20    1.10
  -3  -2   3    5.50    1.80
  -3  -2   3    9.10    1.90
  -3  -2   3    7.70    1.50
  -3  -2   3    8.90    1.60
  -3  -2   3    9.40    1.50
   2   2  -3   21.70    2.00
   2   2  -3   24.20    2.00
   2   2  -3   25.30    1.90
   2   2  -3   15.70    2.90
   2   2  -3   19.50    1.50
  -2  -2   3   21.90    1.90
  -2  -2   3   22.40    1.70
  -2  -2   3   22.10    1.80
  -2  -2   3   20.50    1.10
  -2  -2   3   22.30    1.60
   1   2  -3   34.60    1.70
   1   2  -3   32.60    1.70
   1   2  -3   33.20    1.80
  -1  -2   3   32.50    1.60
  -1  -2   3   32.00    1.70
  -1  -2   3   32.10    1.30
   0   2  -3   46.30    1.60
   0   2  -3   45.40    1.80
   0  -2   3   47.90    1.80
   0  -2   3   46.70    2.00
   0  -2   3   47.10    1.80
  -1   2  -3   12.10    1.00
  -1   2  -3   13.70    1.00
   1  -2   3   12.40    1.20
   1  -2   3   14.50    0.90
   1  -2   3   14.00    1.10
  -2   2  -3    3.70    0.70
  -2   2  -3    2.70    0.90
  -2   2  -3    3.80    0.90
  -2   2  -3    4.00    1.10
   2  -2   3    4.80    1.80
   2  -2   3    3.60    0.90
  -3   2  -3   72.79    4.20
  -3   2  -3   72.19    3.40
  -3   2  -3   66.39    3.50
  -3   2  -3   73.09    4.00
  -3   2  -3   75.49    4.20
  -3   2  -3   72.69    4.40
   3  -2   3   72.59    3.70
   3  -2   3   68.19    4.40
   3  -2   3   70.39    3.80
  -4   2  -3  199.88    8.50
  -4   2  -3  194.88    7.30
  -4   2  -3  195.08    8.10
  -4   2  -3  195.78    6.90
  -4   2  -3  181.58    7.30
  -4   2  -3  202.28    8.40
  -4   2  -3  190.68    8.80
  -4   2  -3  197.18    8.70
  -4   2  -3  187.08    8.90
  -4   2  -3  199.88    8.40
   4  -2   3  192.98    7.30
   4  -2   3  173.28    8.70
   4  -2   3  182.58    7.20
   4  -2   3  187.78    8.10
   4  -2   3  192.48    9.20
   4  -2   3  197.18    7.70
   4  -2   3  195.08    7.70
   4  -2   3  178.28   11.70
   4  -2   3  185.18    8.70
  -5   2  -3   66.39    4.90
  -5   2  -3   67.89    4.10
  -5   2  -3   65.09    3.90
  -5   2  -3   65.19    5.00
  -5   2  -3   60.29    6.00
  -5   2  -3   63.39    5.20
  -5   2  -3   48.70    7.50
  -5   2  -3   64.39    4.00
   5  -2   3   70.59    4.90
   5  -2   3   62.19    4.10
   5  -2   3   52.39    5.80
   5  -2   3   70.39    5.60
   5  -2   3   68.79    5.40
   5  -2   3   67.29    4.70
  -6   2  -3    0.30    1.60
  -6   2  -3    1.70    0.80
  -6   2  -3    1.30    1.00
  -6   2  -3    0.90    1.30
  -6   2  -3    1.60    1.10
   6  -2   3    1.40    1.20
   6  -2   3    2.30    1.10
   6  -2   3    0.60    1.20
   6  -2   3   -0.80    3.50
   7   1  -3    0.10    0.70
   7   1  -3    1.70    1.10
  -7  -1   3    0.60    0.90
   6   1  -3    4.90    2.00
   6   1  -3    3.00    1.10
   6   1  -3    3.00    1.20
   6   1  -3    1.90    1.20
   6   1  -3   -2.80    3.10
  -6  -1   3    2.60    1.60
  -6  -1   3    2.20    1.50
  -6  -1   3    1.80    1.40
  -6  -1   3    1.20    1.00
   5   1  -3    1.20    1.20
   5   1  -3    2.30    2.20
   5   1  -3    0.40    0.90
   5   1  -3    0.30    1.20
   5   1  -3    2.80    2.20
   5   1  -3   -0.10    1.20
   5   1  -3   -0.70    1.10
   5   1  -3    2.10    1.80
  -5  -1   3   -0.80    1.70
  -5  -1   3    0.80    1.20
  -5  -1   3   -0.20    1.00
  -5  -1   3   -0.20    1.00
   4   1  -3   28.40    3.50
   4   1  -3   29.40    2.90
   4   1  -3   28.90    4.40
   4   1  -3   29.00    2.70
   4   1  -3   29.90    2.60
   4   1  -3   31.20    2.50
   4   1  -3   30.70    4.50
   4   1  -3   27.40    3.10
   4   1  -3   30.80    3.60
   4   1  -3   24.10    3.20
   4   1  -3   28.50    3.30
   4   1  -3   25.50    3.90
  -4  -1   3   31.90    3.10
  -4  -1   3   30.10    4.20
  -4  -1   3   31.50    3.20
  -4  -1   3   32.30    4.20
  -4  -1   3   33.70    3.00
  -4  -1   3   37.90    4.90
  -4  -1   3   30.20    3.10
   3   1  -3  739.23   18.90
   3   1  -3  748.73   19.50
   3   1  -3  754.02   19.60
   3   1  -3  714.63   18.10
   3   1  -3  821.02   25.70
   3   1  -3  695.23   17.20
   3   1  -3  741.83   17.10
  -3  -1   3  719.53   18.00
  -3  -1   3  713.03   15.90
  -3  -1   3  717.13   16.70
  -3  -1   3  752.12   18.50
  -3  -1   3  761.12   21.20
  -3  -1   3  725.43   18.70
  -3  -1   3  732.63   16.10
  -3  -1   3  697.63   18.40
   2   1  -3  235.08    7.50
   2   1  -3  251.77    7.60
   2   1  -3  245.78    7.30
   2   1  -3  239.58    6.50
  -2  -1   3  271.57    9.60
  -2  -1   3  237.38    7.30
  -2  -1   3  239.88    6.60
  -2  -1   3  246.48    7.10
  -2  -1   3  246.78    7.10
   1   1  -3  279.27    7.10
   1   1  -3  280.17    7.00
   1   1  -3  292.37    7.20
   1   1  -3  288.77    8.30
  -1  -1   3  284.57    7.10
  -1  -1   3  279.87    7.10
  -1  -1   3  295.07    6.90
   0   1  -3    3.80    0.60
   0   1  -3    4.60    0.50
   0   1  -3    4.80    0.50
   0  -1   3    5.60    0.60
   0  -1   3    5.50    0.60
   0  -1   3    5.30    0.70
   0  -1   3    5.40    0.60
  -1   1  -3    0.10    0.30
  -1   1  -3    0.70    0.40
  -1   1  -3    0.70    0.30
  -1   1  -3    1.10    0.50
  -1   1  -3    1.00    0.30
   1  -1   3    0.40    0.40
   1  -1   3    0.50    0.40
   1  -1   3    0.50    0.30
   1  -1   3    0.20    0.20
   1  -1   3    1.30    0.40
  -2   1  -3   32.50    2.00
  -2   1  -3   27.00    2.10
  -2   1  -3   31.40    2.30
  -2   1  -3   27.50    1.80
   2  -1   3   32.20    1.40
   2  -1   3   30.10    2.10
   2  -1   3   30.10    2.00
  -3   1  -3   85.39    4.20
  -3   1  -3   88.09    4.60
  -3   1  -3   82.49    4.40
  -3   1  -3   80.99    3.70
  -3   1  -3   81.89    4.60
  -3   1  -3   89.39    4.00
  -3   1  -3   78.59    4.60
   3  -1   3   98.69    7.60
   3  -1   3   89.19    4.20
   3  -1   3   82.29    4.10
   3  -1   3   81.89    4.70
  -4   1  -3   49.70    3.70
  -4   1  -3   50.49    3.20
  -4   1  -3   59.89    4.60
  -4   1  -3   53.19    4.30
  -4   1  -3   52.69    4.30
  -4   1  -3   60.69    4.20
  -4   1  -3   54.09    4.10
  -4   1  -3   57.79    7.20
  -4   1  -3   47.80    3.40
  -4   1  -3   56.09    4.30
  -4   1  -3   47.20    5.00
   4  -1   3   52.99    4.30
   4  -1   3   54.49    3.60
   4  -1   3   50.69    4.80
   4  -1   3   46.90    4.00
   4  -1   3   47.40    3.80
   4  -1   3   58.89    4.20
   4  -1   3   50.79    4.90
  -5   1  -3   25.60    4.90
  -5   1  -3   29.10    2.70
  -5   1  -3   29.50    2.80
  -5   1  -3   33.60    3.60
  -5   1  -3   36.40    5.50
  -5   1  -3   31.00    3.70
  -5   1  -3   28.20    3.00
  -5   1  -3   27.50    3.40
   5  -1   3   37.00    4.50
   5  -1   3   30.10    3.40
   5  -1   3   24.50    3.30
   5  -1   3   32.80    3.40
   5  -1   3   29.30    4.00
   5  -1   3   31.50    3.00
  -6   1  -3   14.40    1.70
  -6   1  -3   15.50    2.10
  -6   1  -3   13.50    2.30
  -6   1  -3   13.90    3.30
   6  -1   3   13.00    2.20
   6  -1   3   17.00    2.10
   6  -1   3   12.70    2.30
   6  -1   3   11.70    1.80
   7   0  -3   -0.40    0.70
   7   0  -3    1.80    1.10
   7   0  -3   -1.60    0.90
  -7   0   3   -1.70    1.00
  -7   0   3    1.30    1.10
   6   0  -3   91.59    4.90
   6   0  -3   95.09    4.90
   6   0  -3   99.79    6.10
   6   0  -3   92.49    5.10
  -6   0   3   90.49    5.80
  -6   0   3   99.59    4.50
  -6   0   3   94.49    5.60
  -6   0   3   98.99    5.60
   5   0  -3    1.30    0.90
   5   0  -3   -0.10    1.10
   5   0  -3    1.50    1.40
   5   0  -3    5.10    3.00
   5   0  -3   -1.20    1.20
   5   0  -3    1.00    2.10
   5   0  -3    1.10    1.00
  -5   0   3    5.40    2.40
  -5   0   3    0.10    1.00
  -5   0   3   -1.20    1.10
  -5   0   3   -2.20    1.80
   4   0  -3  126.69    6.20
   4   0  -3  113.69    5.80
   4   0  -3  117.99    7.10
   4   0  -3  124.09    5.80
   4   0  -3  120.99    7.30
   4   0  -3  133.99   10.50
   4   0  -3  113.69    6.00
   4   0  -3  118.39    5.00
   4   0  -3  121.79    6.00
   4   0  -3  125.79    7.70
   4   0  -3  119.49    5.00
   4   0  -3  116.59    6.50
   4   0  -3  122.79    5.20
  -4   0   3  114.19    7.10
  -4   0   3  124.79    7.20
  -4   0   3  119.39    4.60
  -4   0   3  117.59    6.20
  -4   0   3  126.89    6.00
  -4   0   3  121.29    6.20
  -4   0   3  111.39    5.20
  -4   0   3  118.19    5.60
  -4   0   3  108.19    4.80
  -4   0   3  114.19    4.50
  -4   0   3  124.09    7.30
  -4   0   3  126.99    6.70
   3   0  -3    1.80    0.60
   3   0  -3    1.20    0.80
   3   0  -3    1.00    0.80
   3   0  -3    0.90    0.90
   3   0  -3    4.70    2.40
   3   0  -3    1.50    0.80
   3   0  -3    2.40    1.00
  -3   0   3    2.10    1.10
  -3   0   3    0.70    0.60
  -3   0   3    0.00    0.70
  -3   0   3   -0.50    0.60
  -3   0   3    1.00    0.70
  -3   0   3    0.00    0.60
  -3   0   3    1.30    1.50
   2   0  -3    9.70    1.40
   2   0  -3    8.20    1.00
   2   0  -3    6.50    1.10
   2   0  -3    6.70    0.90
   2   0  -3    9.50    1.20
  -2   0   3    7.70    1.00
  -2   0   3    9.50    1.10
  -2   0   3    7.70    0.80
  -2   0   3    7.90    0.90
   1   0  -3  831.02   18.20
   1   0  -3  861.11   17.50
   1   0  -3  840.02   18.40
   1   0  -3  840.32   18.20
   1   0  -3  877.51   18.40
  -1   0   3  879.51   18.00
  -1   0   3  854.31   18.20
  -1   0   3  857.61   18.20
  -1   0   3  859.81   17.50
  -1   0   3  849.12   17.50
  -1   0   3  848.52   18.50
  -1   0   3  900.21   20.70
   0   0  -3   20.00    1.20
   0   0  -3   19.20    1.10
   0   0  -3   19.70    1.00
   0   0  -3   20.40    1.00
   0   0   3   20.40    1.20
   0   0   3   18.70    1.10
   0   0   3   18.20    1.10
  -1   0  -3  136.39    3.60
  -1   0  -3  140.59    4.30
  -1   0  -3  134.89    4.30
  -1   0  -3  139.59    4.10
  -1   0  -3  134.49    4.20
   1   0   3  139.79    4.00
   1   0   3  127.59    4.70
   1   0   3  141.49    3.90
   1   0   3  130.59    4.60
   1   0   3  135.79    3.90
  -2   0  -3  193.38    6.30
  -2   0  -3  194.48    6.40
  -2   0  -3  191.78    5.80
  -2   0  -3  190.18    6.40
   2   0   3  195.68    5.50
   2   0   3  195.58    6.10
   2   0   3  193.88    6.00
   2   0   3  191.78    7.10
  -3   0  -3   90.29    4.10
  -3   0  -3   90.49    4.30
  -3   0  -3   94.49    5.00
  -3   0  -3   92.19    4.10
  -3   0  -3   83.79    4.70
  -3   0  -3   93.29    4.70
  -3   0  -3   97.09    4.90
   3   0   3   92.19    5.10
   3   0   3   89.29    3.70
   3   0   3   82.09    7.30
   3   0   3   86.69    4.30
   3   0   3   93.49    4.30
   3   0   3   87.59    5.00
  -4   0  -3   23.10    3.10
  -4   0  -3   21.40    3.10
  -4   0  -3   20.30    3.30
  -4   0  -3   22.00    2.30
  -4   0  -3   24.10    2.40
  -4   0  -3   22.20    2.90
  -4   0  -3   20.40    2.90
  -4   0  -3   24.90    2.70
  -4   0  -3   20.80    3.30
  -4   0  -3   25.00    3.20
   4   0   3   20.90    2.50
   4   0   3   27.10    3.20
   4   0   3   25.80    4.40
   4   0   3   21.30    3.20
   4   0   3   21.50    3.20
   4   0   3   21.70    2.80
  -5   0  -3  384.96   13.50
  -5   0  -3  364.86   11.10
  -5   0  -3  383.96   15.20
  -5   0  -3  380.36   11.10
  -5   0  -3  346.87   14.80
  -5   0  -3  376.56   11.00
  -5   0  -3  376.36   12.90
  -5   0  -3  397.96   14.00
   5   0   3  382.96   12.40
   5   0   3  389.86   13.30
   5   0   3  386.56   11.70
   5   0   3  349.37   18.10
   5   0   3  401.86   15.10
   5   0   3  392.76   11.90
  -6   0  -3    7.10    1.70
  -6   0  -3    3.20    1.10
  -6   0  -3    7.10    1.80
  -6   0  -3    2.70    2.20
   6   0   3    3.30    4.10
   6   0   3    6.30    1.40
   6   0   3    4.10    1.50
   6   0   3    6.70    1.90
   6   0   3    4.60    1.40
   7  -1  -3    0.40    1.00
   7  -1  -3    0.40    0.70
   7  -1  -3   -0.30    0.90
  -7   1   3   -1.70    1.10
  -7   1   3   -0.90    1.00
   6  -1  -3    7.50    1.60
   6  -1  -3   16.20    2.10
   6  -1  -3   11.00    1.80
   6  -1  -3   12.70    2.50
  -6   1   3   11.60    2.20
  -6   1   3   11.30    2.40
  -6   1   3   10.60    2.20
   5  -1  -3  331.37   11.10
   5  -1  -3  315.77   11.00
   5  -1  -3  290.87   12.90
   5  -1  -3  310.17   10.70
   5  -1  -3  311.27   11.00
   5  -1  -3  316.27    9.00
   5  -1  -3  303.47   12.50
  -5   1   3  322.87   11.60
  -5   1   3  309.77    8.40
  -5   1   3  312.87   12.60
  -5   1   3  302.87   12.30
  -5   1   3  318.27   11.30
  -5   1   3  314.27   10.50
   4  -1  -3   36.80    4.70
   4  -1  -3   26.70    2.30
   4  -1  -3   26.00    3.00
   4  -1  -3   28.80    2.70
   4  -1  -3   26.30    3.10
   4  -1  -3   30.50    2.40
   4  -1  -3   23.70    3.80
   4  -1  -3   21.20    2.40
   4  -1  -3   30.00    3.30
   4  -1  -3   30.00    2.90
   4  -1  -3   24.20    3.70
   4  -1  -3   25.00    2.80
  -4   1   3   29.20    3.10
  -4   1   3   36.50    5.00
  -4   1   3   25.70    2.30
  -4   1   3   33.30    4.30
  -4   1   3   21.90    3.10
  -4   1   3   23.30    2.90
  -4   1   3   26.10    2.10
  -4   1   3   23.50    2.80
  -4   1   3   24.70    2.50
  -4   1   3   26.70    2.70
  -4   1   3   27.90    2.80
  -4   1   3   34.10    4.00
   3  -1  -3  231.58    6.90
   3  -1  -3  245.48    8.80
   3  -1  -3  231.58    8.20
   3  -1  -3  235.68    6.80
   3  -1  -3  243.18    6.60
   3  -1  -3  233.28    7.50
  -3   1   3  225.98    6.50
  -3   1   3  235.78    7.70
  -3   1   3  249.97    6.30
  -3   1   3  215.48    8.80
  -3   1   3  230.88    6.50
  -3   1   3  215.18    7.80
  -3   1   3  235.18    7.40
  -3   1   3  240.58    8.20
   2  -1  -3  347.27    8.40
   2  -1  -3  334.47    8.20
   2  -1  -3  332.17    9.60
   2  -1  -3  342.57    9.60
   2  -1  -3  340.47    9.30
  -2   1   3  338.57    9.10
  -2   1   3  355.06    9.30
  -2   1   3  359.86   10.00
  -2   1   3  371.26   11.40
  -2   1   3  342.37    8.50
  -2   1   3  350.26    8.40
  -2   1   3  342.07    8.10
   1  -1  -3  287.17    7.00
   1  -1  -3  289.47    6.80
   1  -1  -3  276.27    7.10
   1  -1  -3  282.17    6.00
   1  -1  -3  289.57    7.40
   1  -1  -3  279.17    7.10
  -1   1   3  280.67    6.90
  -1   1   3  294.77    7.00
  -1   1   3  273.87    6.70
  -1   1   3  286.47    6.80
  -1   1   3  313.87    7.70
   0  -1  -3    0.60    0.30
   0  -1  -3    1.70    0.40
   0   1   3    0.90    0.30
   0   1   3    0.80    0.30
  -1  -1  -3   34.70    1.70
  -1  -1  -3   34.60    1.90
  -1  -1  -3   35.40    1.90
  -1  -1  -3   34.00    2.00
   1   1   3   33.20    2.20
   1   1   3   31.60    2.20
   1   1   3   39.70    1.90
   1   1   3   34.00    1.90
   1   1   3   37.00    2.00
  -2  -1  -3  266.17    7.90
  -2  -1  -3  269.07    7.40
  -2  -1  -3  269.97    8.20
  -2  -1  -3  271.57    8.10
  -2  -1  -3  272.87    8.30
   2   1   3  276.27   11.50
   2   1   3  269.87    7.70
   2   1   3  261.07    7.90
   2   1   3  259.37    8.70
   2   1   3  273.47    7.70
  -3  -1  -3   54.39    3.40
  -3  -1  -3   42.10    3.50
  -3  -1  -3   54.89    3.30
  -3  -1  -3   54.49    3.20
  -3  -1  -3   52.59    4.40
  -3  -1  -3   55.49    3.10
  -3  -1  -3   56.69    3.70
  -3  -1  -3   55.39    3.70
  -3  -1  -3   53.19    3.60
   3   1   3   55.09    4.00
   3   1   3   52.09    6.10
   3   1   3   54.39    4.10
   3   1   3   53.29    4.00
   3   1   3   45.50    5.90
   3   1   3   42.60    3.80
   3   1   3   50.69    3.50
   3   1   3   51.09    3.20
   3   1   3   53.49    3.30
  -4  -1  -3   35.10    4.70
  -4  -1  -3   28.50    5.20
  -4  -1  -3   24.40    3.10
  -4  -1  -3   26.80    3.20
  -4  -1  -3   24.60    3.40
  -4  -1  -3   26.40    3.40
  -4  -1  -3   23.70    3.80
  -4  -1  -3   29.20    2.60
  -4  -1  -3   28.90    2.70
  -4  -1  -3   26.20    2.60
   4   1   3   30.50    3.70
   4   1   3   31.40    3.50
   4   1   3   24.10    3.30
   4   1   3   21.90    2.70
   4   1   3   24.90    3.10
  -5  -1  -3    1.30    1.00
  -5  -1  -3    1.40    1.20
  -5  -1  -3    1.00    2.40
  -5  -1  -3    0.40    1.20
  -5  -1  -3    0.90    1.30
  -5  -1  -3    0.80    2.20
  -5  -1  -3   -0.70    0.80
   5   1   3    1.40    1.00
   5   1   3    0.30    1.20
   5   1   3   -1.70    1.70
   5   1   3    0.50    1.00
   5   1   3   -0.20    1.10
   5   1   3   -4.10    2.70
  -6  -1  -3    4.60    1.50
  -6  -1  -3    3.10    1.50
  -6  -1  -3    4.90    1.20
  -6  -1  -3    6.50    2.30
   6   1   3    2.10    1.40
   6   1   3    4.70    1.30
   6   1   3    4.80    1.80
   6   1   3    4.90    1.20
   7  -2  -3   10.10    1.40
   7  -2  -3   10.60    1.80
   7  -2  -3    5.80    1.20
  -7   2   3    8.00    1.60
  -7   2   3    8.80    1.00
  -7   2   3    5.50    1.50
   6  -2  -3  319.87    9.90
   6  -2  -3  335.97   12.00
   6  -2  -3  328.87   10.70
   6  -2  -3  325.77   10.60
  -6   2   3  317.37   10.00
  -6   2   3  333.27   11.60
  -6   2   3  329.17   11.90
  -6   2   3  325.57   11.30
   5  -2  -3   -1.50    0.80
   5  -2  -3   -0.80    1.30
   5  -2  -3    1.80    1.30
   5  -2  -3   -2.80    1.50
   5  -2  -3   -2.20    2.60
   5  -2  -3    0.10    1.00
   5  -2  -3    3.80    2.90
  -5   2   3    2.30    1.80
  -5   2   3    1.60    1.00
  -5   2   3   -0.80    1.30
  -5   2   3   -1.00    2.20
  -5   2   3   -0.50    0.90
  -5   2   3    1.40    1.00
  -5   2   3   -0.60    1.00
   4  -2  -3  162.18    6.80
   4  -2  -3  168.38    6.60
   4  -2  -3  155.78    6.70
   4  -2  -3  163.18    8.50
   4  -2  -3  159.08    6.80
   4  -2  -3  162.98    5.80
   4  -2  -3  158.28    5.90
   4  -2  -3  151.78    8.10
   4  -2  -3  163.88    7.70
   4  -2  -3  158.18    5.60
   4  -2  -3  155.68    7.40
   4  -2  -3  147.79    8.10
   4  -2  -3  162.38    5.60
   4  -2  -3  134.79   10.40
  -4   2   3  146.49    8.10
  -4   2   3  158.48    7.20
  -4   2   3  161.38    5.60
  -4   2   3  159.98    8.20
  -4   2   3  148.39    6.70
  -4   2   3  155.28    5.30
  -4   2   3  156.78    6.70
  -4   2   3  161.88    7.30
  -4   2   3  156.48    5.60
  -4   2   3  146.79    8.70
   3  -2  -3    0.90    0.70
   3  -2  -3    0.30    0.80
   3  -2  -3    0.80    0.60
   3  -2  -3    2.70    1.10
   3  -2  -3    1.90    0.90
   3  -2  -3    2.70    1.90
   3  -2  -3   -0.80    0.60
  -3   2   3    1.00    0.70
  -3   2   3    1.90    1.30
  -3   2   3    0.10    0.90
  -3   2   3    1.60    0.70
  -3   2   3    0.50    0.50
  -3   2   3   -0.50    0.70
   2  -2  -3 1471.65   30.70
   2  -2  -3 1459.05   31.80
   2  -2  -3 1395.76   32.00
   2  -2  -3 1442.36   30.20
   2  -2  -3 1436.16   31.40
  -2   2   3 1447.56   30.30
  -2   2   3 1479.15   31.00
  -2   2   3 1625.94   33.30
  -2   2   3 1437.76   30.00
  -2   2   3 1508.05   31.60
  -2   2   3 1426.36   31.00
   0  -2  -3 5482.05  119.29
  -1  -2  -3  627.14   14.20
  -1  -2  -3  597.24   13.60
  -1  -2  -3  587.94   14.60
   1   2   3  599.64   14.70
   1   2   3  615.74   14.40
   1   2   3  631.44   14.20
   1   2   3  615.74   14.80
  -2  -2  -3   37.20    2.30
  -2  -2  -3   34.80    2.40
  -2  -2  -3   35.90    2.80
  -2  -2  -3   29.70    2.10
  -2  -2  -3   33.30    2.20
  -2  -2  -3   34.40    2.40
   2   2   3   29.00    3.10
   2   2   3   31.20    2.40
   2   2   3   33.40    2.40
   2   2   3   26.80    4.00
   2   2   3   33.30    2.70
   2   2   3   33.70    2.30
  -3  -2  -3   10.10    1.90
  -3  -2  -3    9.30    1.40
  -3  -2  -3   13.30    2.70
  -3  -2  -3    8.60    1.60
  -3  -2  -3    6.10    1.80
  -3  -2  -3   14.40    1.90
  -3  -2  -3    8.90    1.50
  -3  -2  -3   14.90    2.60
  -3  -2  -3   10.90    1.80
  -3  -2  -3   10.90    2.00
   3   2   3    9.40    2.10
   3   2   3   11.20    3.60
   3   2   3   12.70    2.60
   3   2   3    9.80    1.70
   3   2   3   12.90    2.20
   3   2   3    7.40    2.20
   3   2   3   15.00    4.00
   3   2   3   10.50    1.80
   3   2   3   11.00    1.80
   3   2   3    9.50    1.70
   3   2   3   14.20    2.50
   3   2   3    8.30    2.00
  -4  -2  -3   32.40    3.10
  -4  -2  -3   29.30    3.50
  -4  -2  -3   20.80    3.10
  -4  -2  -3   20.60    3.80
  -4  -2  -3   22.80    3.20
  -4  -2  -3   23.50    3.60
  -4  -2  -3   31.80    2.80
  -4  -2  -3   27.30    2.70
  -4  -2  -3   24.00    2.90
   4   2   3   29.20    3.40
   4   2   3   39.10    5.40
   4   2   3   31.10    3.50
   4   2   3   26.20    3.90
   4   2   3   29.30    3.10
   4   2   3   24.40    3.30
  -5  -2  -3   85.29    5.60
  -5  -2  -3   95.89    6.00
  -5  -2  -3   85.99    7.00
  -5  -2  -3   89.49    4.00
  -5  -2  -3   93.89    5.50
   5   2   3   80.59    5.20
   5   2   3   84.79    5.60
   5   2   3   84.99    5.00
   5   2   3   89.09    4.90
   5   2   3   95.19    6.70
  -6  -2  -3    0.20    0.80
  -6  -2  -3   -0.20    1.90
  -6  -2  -3   -0.20    1.30
  -6  -2  -3    2.60    1.60
   6   2   3   -0.60    1.20
   6   2   3   -0.20    0.80
   6   2   3    1.90    0.80
   6   2   3    2.50    1.20
   6   2   3    0.60    1.50
   7  -3  -3    3.10    1.20
   7  -3  -3    2.20    1.00
  -7   3   3    3.70    1.20
  -7   3   3    4.90    1.60
  -7   3   3    2.50    0.80
   6  -3  -3   94.99    5.00
   6  -3  -3   86.39    5.60
   6  -3  -3   82.99    4.30
   6  -3  -3   92.19    4.90
  -6   3   3   88.29    5.40
  -6   3   3   87.19    5.20
  -6   3   3   90.09    4.60
  -6   3   3   85.49    5.70
   5  -3  -3   35.50    4.20
   5  -3  -3   26.40    4.60
   5  -3  -3   34.30    3.20
   5  -3  -3   37.80    3.60
   5  -3  -3   33.30    3.30
  -5   3   3   31.90    4.50
  -5   3   3   39.10    4.70
  -5   3   3   39.10    3.40
  -5   3   3   31.10    3.70
  -5   3   3   35.40    2.70
  -5   3   3   30.40    3.30
  -5   3   3   37.60    2.70
   4  -3  -3   96.89    5.10
   4  -3  -3  101.49    5.90
   4  -3  -3   99.99    7.10
   4  -3  -3   98.49    9.20
   4  -3  -3   92.69    6.20
   4  -3  -3   96.49    4.20
   4  -3  -3  109.29    4.90
   4  -3  -3   98.79    5.20
   4  -3  -3  100.99    6.70
   4  -3  -3  100.59    6.10
   4  -3  -3  100.39    4.90
   4  -3  -3   99.59    4.40
  -4   3   3   93.59    4.20
  -4   3   3   93.99    7.00
  -4   3   3   98.89    4.10
  -4   3   3  103.09    5.60
  -4   3   3  100.29    5.20
  -4   3   3   94.79    5.00
  -4   3   3   98.59    6.70
  -4   3   3   97.59    4.20
  -4   3   3  101.89    6.00
  -4   3   3   96.69    5.80
  -4   3   3   85.59    6.90
   3  -3  -3   79.19    4.70
   3  -3  -3   78.99    4.50
   3  -3  -3   72.79    3.70
   3  -3  -3   67.39    3.30
   3  -3  -3   71.19    3.50
   3  -3  -3   79.19    4.30
  -3   3   3   74.99    3.90
  -3   3   3   70.79    4.70
  -3   3   3   66.99    3.10
  -3   3   3   77.19    4.20
  -3   3   3   73.29    4.20
  -3   3   3   80.59    5.40
  -3   3   3   74.59    2.80
  -3   3   3   70.59    3.10
   2  -3  -3  416.56   11.60
   2  -3  -3  420.96   11.10
   2  -3  -3  406.26   10.40
   2  -3  -3  409.56    9.30
   2  -3  -3  412.66   10.70
  -2   3   3  417.96   11.10
  -2   3   3  431.96   12.10
  -2   3   3  417.36   10.50
  -2   3   3  413.96    9.70
  -2   3   3  421.86   13.70
   1  -3  -3  288.37    7.80
   1  -3  -3  290.67    7.00
   1  -3  -3  303.67    7.40
   1  -3  -3  293.57    8.10
   1  -3  -3  291.37    7.10
   1  -3  -3  287.47    7.80
   1  -3  -3  296.17    7.40
  -1   3   3  292.97    7.00
  -1   3   3  295.77    7.90
  -1   3   3  305.67    7.70
  -1   3   3  288.17    7.80
  -1   3   3  287.17    7.80
  -1   3   3  290.47    7.00
  -1   3   3  323.57    8.30
   0  -3  -3  311.87    7.90
   0  -3  -3  303.17    8.00
   0  -3  -3  290.27    7.40
   0  -3  -3  315.77    7.90
   0   3   3  303.27    8.30
   0   3   3  310.27    8.20
   0   3   3  308.77    7.90
   0   3   3  307.47    8.20
   0   3   3  299.57    7.40
  -1  -3  -3  288.07    7.60
  -1  -3  -3  266.37    7.10
  -1  -3  -3  267.27    8.40
  -1  -3  -3  274.87    7.60
  -1  -3  -3  269.17    7.90
  -1  -3  -3  276.17    7.60
   1   3   3  265.27    7.70
   1   3   3  278.77    8.20
   1   3   3  269.27    8.10
   1   3   3  268.87    7.20
  -2  -3  -3  778.72   18.50
  -2  -3  -3  738.13   19.40
  -2  -3  -3  774.92   18.40
  -2  -3  -3  754.72   17.40
  -2  -3  -3  801.02   18.10
  -2  -3  -3  774.82   18.30
  -2  -3  -3  685.33   19.10
  -2  -3  -3  747.03   17.70
   2   3   3  743.63   19.30
   2   3   3  766.52   18.70
   2   3   3  767.32   19.40
   2   3   3  774.92   18.90
   2   3   3  779.82   17.70
  -3  -3  -3   58.69    3.80
  -3  -3  -3   69.49    3.70
  -3  -3  -3   63.39    4.50
  -3  -3  -3   67.49    4.40
  -3  -3  -3   54.79    4.80
  -3  -3  -3   65.99    6.40
  -3  -3  -3   70.29    4.10
  -3  -3  -3   66.39    4.80
  -3  -3  -3   71.59    4.70
  -3  -3  -3   71.09    4.40
  -3  -3  -3   67.39    4.30
  -3  -3  -3   65.79    3.70
   3   3   3   75.39    5.00
   3   3   3   66.39    4.50
   3   3   3   65.59    7.10
   3   3   3   60.49    4.50
   3   3   3   66.59    4.00
   3   3   3   62.29    3.90
   3   3   3   70.29    7.70
   3   3   3   59.09    4.90
   3   3   3   69.69    4.90
   3   3   3   68.19    3.70
   3   3   3   68.79    3.70
   3   3   3   75.59    4.90
  -4  -3  -3  173.68    7.90
  -4  -3  -3  166.48    6.30
  -4  -3  -3  176.38    8.20
  -4  -3  -3  173.68    9.70
  -4  -3  -3  177.38    8.20
  -4  -3  -3  160.78    6.10
  -4  -3  -3  155.78    7.90
   4   3   3  138.89   12.30
   4   3   3  167.78    8.30
   4   3   3  180.48    8.00
   4   3   3  180.58    8.20
   4   3   3  160.28    5.60
   4   3   3  170.08   10.20
   4   3   3  169.58    7.30
  -5  -3  -3   10.90    2.90
  -5  -3  -3    5.60    2.00
  -5  -3  -3    9.80    2.30
  -5  -3  -3    6.90    1.70
   5   3   3    2.70    2.20
   5   3   3    5.90    1.80
   5   3   3    5.90    4.00
   5   3   3   10.30    2.00
   5   3   3   10.10    2.10
   5   3   3    9.50    1.90
  -6  -3  -3   68.39    3.30
  -6  -3  -3   65.29    3.90
  -6  -3  -3   67.69    4.40
   6   3   3   64.69    3.10
   6   3   3   64.99    3.60
   6   3   3   66.69    3.40
   6   3   3   68.49    4.30
   7  -4  -3    0.60    1.00
   7  -4  -3    2.30    1.00
  -7   4   3    3.30    0.70
  -7   4   3    2.30    1.60
  -7   4   3    3.10    1.30
   6  -4  -3    9.10    1.70
   6  -4  -3   11.70    2.10
   6  -4  -3   11.70    1.80
   6  -4  -3   10.30    2.20
[truncated: 1,024,137 more chars]
