# Supplementary material for: Crystal structure and Hirshfeld surface analysis of tri­aza­triborinotris[1,3,2]benzodi­aza­borole acetone disolvate
Source: Acta Crystallogr E Crystallogr Commun. 2023 Oct 31;79(Pt 11):1104–8. doi: 10.1107/S2056989023009337 (PMC10626952; doi:10.1107/S2056989023009337)
Supplement: Supplementary file 2 [file e-79-01104-Isup2.hkl]

data_I                                                                          
_shelx_title ' 23anl01_a.res in P-1'                                            
_shelx_refln_list_code          4                                               
_shelx_F_calc_maximum      129.18                                               
_exptl_crystal_F_000       488.00                                               
_reflns_d_resolution_high  0.7995                                               
                                                                                
loop_                                                                           
 _space_group_symop_operation_xyz                                               
 'x, y, z'                                                                      
 '-x, -y, -z'                                                                   
                                                                                
_cell_length_a     5.8357                                                       
_cell_length_b    13.6362                                                       
_cell_length_c    15.4653                                                       
_cell_angle_alpha  97.595                                                       
_cell_angle_beta   96.957                                                       
_cell_angle_gamma  99.771                                                       
                                                                                
_shelx_F_squared_multiplier     1.000                                           
                                                                                
loop_                                                                           
 _refln_index_h                                                                 
 _refln_index_k                                                                 
 _refln_index_l                                                                 
 _refln_F_squared_calc                                                          
 _refln_F_squared_meas                                                          
 _refln_F_squared_sigma                                                         
 _refln_observed_status                                                         
   1   0   0        598.11        562.25         4.68 o                         
   2   0   0        710.02        741.11         5.27 o                         
   3   0   0         24.60         25.34         0.80 o                         
   4   0   0          9.03          9.69         0.59 o                         
   5   0   0        443.86        440.77         5.10 o                         
   6   0   0         20.32         16.15         1.07 o                         
   7   0   0         30.98         31.30         1.93 o                         
  -7   1   0         22.58         25.24         1.34 o                         
  -6   1   0         37.76         40.41         1.62 o                         
  -5   1   0          4.25          2.10         0.70 o                         
  -4   1   0        131.44        120.90         1.84 o                         
  -3   1   0        418.40        410.07         3.62 o                         
  -2   1   0          0.02          0.43         0.24 o                         
  -1   1   0         62.49         59.56         0.84 o                         
   0   1   0        469.92        433.84         3.25 o                         
   1   1   0       1096.14       1102.53         6.59 o                         
   2   1   0        427.29        383.83         2.99 o                         
   3   1   0       1134.95       1209.49         7.33 o                         
   4   1   0         15.93         11.90         0.67 o                         
   5   1   0        390.04        386.19         4.94 o                         
   6   1   0          0.09          1.44         0.62 o                         
   7   1   0         19.21         20.48         4.82 o                         
  -7   2   0          2.59          2.30         0.68 o                         
  -6   2   0         83.96         80.43         2.05 o                         
  -5   2   0        456.56        447.15         4.82 o                         
  -4   2   0          0.50          0.99         0.45 o                         
  -3   2   0        853.57        888.78         7.21 o                         
  -2   2   0        504.29        487.16         4.53 o                         
  -1   2   0        637.71        604.32         4.20 o                         
   0   2   0          5.05          4.27         0.28 o                         
   1   2   0         28.28         17.94         0.49 o                         
   2   2   0         28.03         33.43         0.95 o                         
   3   2   0        651.00        667.12         4.94 o                         
   4   2   0        114.44        114.07         1.88 o                         
   5   2   0        384.57        379.73         5.01 o                         
   6   2   0          3.51          2.75         0.68 o                         
  -7   3   0         11.37          9.30         0.89 o                         
  -6   3   0        104.11        101.71         2.50 o                         
  -5   3   0          0.50          0.80         0.64 o                         
  -4   3   0          9.60          6.20         0.75 o                         
  -3   3   0         98.85        105.11         1.92 o                         
  -2   3   0        124.95        137.73         2.13 o                         
  -1   3   0        828.46        749.42         5.33 o                         
   0   3   0       2189.78       2083.98        30.47 o                         
   1   3   0        633.58        624.46         4.80 o                         
   2   3   0        169.41        158.27         2.07 o                         
   3   3   0        877.55        970.98         6.18 o                         
   4   3   0        237.40        229.12         2.95 o                         
   5   3   0          7.14          4.61         0.80 o                         
   6   3   0          2.81          4.82         0.79 o                         
  -7   4   0          7.56          7.41         0.99 o                         
  -6   4   0        151.34        155.29         2.79 o                         
  -5   4   0         37.22         40.04         1.36 o                         
  -4   4   0         53.07         50.00         1.27 o                         
  -3   4   0          1.25          3.88         0.52 o                         
  -2   4   0        123.31        115.73         1.70 o                         
  -1   4   0         24.85         19.88         0.54 o                         
   0   4   0         90.42         92.76         1.53 o                         
   1   4   0         26.49         29.81         0.86 o                         
   2   4   0          0.40          3.97         0.43 o                         
   3   4   0          0.01          0.24         0.72 o                         
   4   4   0          4.38          4.43         0.70 o                         
   5   4   0        126.86        133.09         2.76 o                         
   6   4   0         19.48         16.59         1.05 o                         
  -7   5   0          3.87          3.47         0.88 o                         
  -6   5   0          0.01         -0.48         0.64 o                         
  -5   5   0         14.98         12.87         0.96 o                         
  -4   5   0         58.24         64.20         1.43 o                         
  -3   5   0        183.39        183.34         2.60 o                         
  -2   5   0        568.33        595.01         5.56 o                         
  -1   5   0       1471.33       1488.50        13.18 o                         
   0   5   0        168.50        178.99         2.17 o                         
   1   5   0        186.45        218.48         2.87 o                         
   2   5   0        350.95        387.18         3.85 o                         
   3   5   0         32.04         32.36         1.17 o                         
   4   5   0        432.64        405.41         4.09 o                         
   5   5   0        129.22        121.31         2.51 o                         
   6   5   0          0.03          3.11         0.86 o                         
  -7   6   0         15.44         13.44         1.36 o                         
  -6   6   0         27.53         26.56         1.47 o                         
  -5   6   0         86.63         91.53         2.10 o                         
  -4   6   0         28.64         28.57         1.16 o                         
  -3   6   0         91.23         98.86         1.83 o                         
  -2   6   0          0.16          0.87         0.36 o                         
  -1   6   0         68.87         75.70         1.61 o                         
   0   6   0          9.37          3.41         0.52 o                         
   1   6   0        232.71        211.42         2.70 o                         
   2   6   0         21.91         12.20         0.75 o                         
   3   6   0        328.58        323.78         3.73 o                         
   4   6   0        590.46        574.85         5.61 o                         
   5   6   0         48.72         43.15         2.14 o                         
   6   6   0          2.48          0.71         1.01 o                         
  -7   7   0          2.03          1.67         0.74 o                         
  -6   7   0         24.21         22.49         1.22 o                         
  -5   7   0        153.73        155.59         2.64 o                         
  -4   7   0         94.38         94.98         1.81 o                         
  -3   7   0        602.20        602.67         4.97 o                         
  -2   7   0        220.36        222.54         3.14 o                         
  -1   7   0        183.93        158.85         2.53 o                         
   0   7   0        113.90        114.74         1.88 o                         
   1   7   0        504.92        509.95         4.81 o                         
   2   7   0         34.48         28.85         1.23 o                         
   3   7   0         27.93         24.29         1.44 o                         
   4   7   0          0.62          0.11         0.74 o                         
   5   7   0          3.88          2.11         0.71 o                         
  -6   8   0        197.62        215.15         3.31 o                         
  -5   8   0          0.08         -0.30         0.87 o                         
  -4   8   0         10.45         11.56         0.82 o                         
  -3   8   0         48.17         43.95         1.31 o                         
  -2   8   0        416.56        415.06         4.32 o                         
  -1   8   0        230.05        244.63         3.10 o                         
   0   8   0          5.02          2.03         0.46 o                         
   1   8   0         63.36         69.60         1.54 o                         
   2   8   0        110.77        100.93         2.19 o                         
   3   8   0          0.19          0.81         0.78 o                         
   4   8   0          7.43          7.15         0.96 o                         
   5   8   0          0.66          0.54         1.11 o                         
  -6   9   0          0.03         -0.54         0.54 o                         
  -5   9   0        167.21        166.07         2.93 o                         
  -4   9   0         41.63         38.40         1.51 o                         
  -3   9   0          9.27          7.85         0.76 o                         
  -2   9   0         97.95        108.49         1.99 o                         
  -1   9   0         13.43         12.47         0.82 o                         
   0   9   0         18.11         17.49         0.88 o                         
   1   9   0         94.78         93.86         1.90 o                         
   2   9   0        873.53        840.84         7.15 o                         
   3   9   0         44.04         37.43         2.26 o                         
   4   9   0          2.23          2.22         0.67 o                         
   5   9   0          8.16          6.31         0.87 o                         
  -6  10   0          4.91          5.07         0.61 o                         
  -5  10   0        116.69        118.72         2.30 o                         
  -4  10   0         62.95         68.50         1.89 o                         
  -3  10   0          0.01          1.25         0.83 o                         
  -2  10   0        296.82        297.57         3.46 o                         
  -1  10   0        250.19        257.78         2.75 o                         
   0  10   0          6.78          5.47         0.78 o                         
   1  10   0          4.15          2.97         0.80 o                         
   2  10   0          6.40          4.04         0.82 o                         
   3  10   0          2.03          1.66         0.74 o                         
   4  10   0         64.07         74.47         1.85 o                         
  -6  11   0         79.24         82.07         2.01 o                         
  -5  11   0          0.17          0.81         0.50 o                         
  -4  11   0        218.51        237.41         3.44 o                         
  -3  11   0         47.05         46.75         1.51 o                         
  -2  11   0          3.33          2.29         0.62 o                         
  -1  11   0         40.54         41.70         1.33 o                         
   0  11   0        160.35        158.35         2.35 o                         
   1  11   0       2126.52       2104.13        17.20 o                         
   2  11   0        210.05        205.63         3.43 o                         
   3  11   0         26.56         18.79         1.25 o                         
   4  11   0          9.16          7.70         0.72 o                         
  -5  12   0          1.86          1.09         0.54 o                         
  -4  12   0        348.43        359.67         4.09 o                         
  -3  12   0         73.52         78.45         1.86 o                         
  -2  12   0         17.00         17.05         0.95 o                         
  -1  12   0        335.65        344.59         3.65 o                         
   0  12   0         99.45         95.25         1.96 o                         
   1  12   0        184.48        175.32         3.11 o                         
   2  12   0         36.57         34.94         1.60 o                         
   3  12   0          0.24         -0.19         0.56 o                         
   4  12   0         69.21         64.79         2.26 o                         
  -5  13   0         11.31         12.06         0.81 o                         
  -4  13   0        421.74        454.01         5.01 o                         
  -3  13   0         10.85          7.88         0.73 o                         
  -2  13   0        113.91        111.04         2.19 o                         
  -1  13   0         35.55         37.01         1.40 o                         
   0  13   0          3.89          3.37         0.70 o                         
   1  13   0         74.89         71.18         2.12 o                         
   2  13   0          0.80          0.76         0.64 o                         
   3  13   0         10.32          9.78         0.88 o                         
  -5  14   0         58.03         53.33         2.27 o                         
  -4  14   0         27.88         33.70         1.23 o                         
  -3  14   0          2.64          2.60         0.62 o                         
  -2  14   0         54.40         55.41         1.67 o                         
  -1  14   0         13.24         15.00         1.04 o                         
   0  14   0         12.14         12.39         1.03 o                         
   1  14   0         36.64         34.53         1.83 o                         
   2  14   0          0.24          0.36         0.60 o                         
  -4  15   0          0.37          0.51         0.59 o                         
  -3  15   0        148.52        156.70         2.48 o                         
  -2  15   0          6.02          5.33         0.76 o                         
  -1  15   0          0.26         -0.56         0.79 o                         
   0  15   0          6.19          6.16         0.88 o                         
   1  15   0         26.32         28.15         1.46 o                         
   2  15   0          5.45          5.18         0.89 o                         
  -3  16   0          6.98          8.14         0.95 o                         
  -2  16   0         39.67         43.05         2.36 o                         
  -1  16   0         72.79         73.32         2.81 o                         
   0  16   0         82.85         84.35         3.69 o                         
  -1 -16   1          1.80          4.03         0.92 o                         
   0 -16   1          0.01         -0.52         0.74 o                         
   1 -16   1          0.01          0.08         1.13 o                         
   2 -16   1          0.77          0.90         0.67 o                         
   3 -16   1         24.30         25.32         1.52 o                         
  -2 -15   1         73.15         83.18         2.68 o                         
  -1 -15   1          5.98          5.04         0.87 o                         
   0 -15   1          3.99          3.28         0.76 o                         
   1 -15   1         19.70         15.46         1.21 o                         
   2 -15   1         15.24         13.35         0.91 o                         
   3 -15   1          0.84          0.77         0.68 o                         
   4 -15   1         14.37          9.93         0.82 o                         
  -2 -14   1          5.80          4.25         0.69 o                         
  -1 -14   1          0.67          0.98         0.67 o                         
   0 -14   1          4.58          5.46         0.89 o                         
   1 -14   1         32.53         37.45         1.53 o                         
   2 -14   1         82.54         82.79         2.00 o                         
   3 -14   1          1.37          0.78         0.77 o                         
   4 -14   1         11.39          9.02         0.98 o                         
   5 -14   1         13.28         13.03         1.40 o                         
  -3 -13   1         18.64         22.15         1.19 o                         
  -2 -13   1          2.02          2.27         0.62 o                         
  -1 -13   1         28.68         23.19         1.51 o                         
   0 -13   1          0.00          0.77         0.75 o                         
   1 -13   1        148.49        154.27         2.55 o                         
   2 -13   1          2.45          3.20         0.71 o                         
   3 -13   1        303.04        324.39         3.99 o                         
   4 -13   1          0.10          0.57         0.53 o                         
   5 -13   1         46.11         42.28         1.36 o                         
  -4 -12   1          0.26          0.61         0.65 o                         
  -3 -12   1         21.58         22.01         1.09 o                         
  -2 -12   1         10.06         10.26         0.95 o                         
  -1 -12   1          0.11          0.20         1.05 o                         
   0 -12   1        328.46        309.25         3.54 o                         
   1 -12   1        122.34        117.47         2.14 o                         
   2 -12   1        238.59        236.69         3.15 o                         
   3 -12   1         17.45         16.11         0.93 o                         
   4 -12   1        341.12        354.95         4.30 o                         
   5 -12   1         45.61         47.88         1.39 o                         
  -4 -11   1          1.99          1.55         0.55 o                         
  -3 -11   1         66.91         72.56         2.09 o                         
  -2 -11   1          0.04         -0.22         0.79 o                         
  -1 -11   1         35.59         36.57         1.45 o                         
   0 -11   1          8.01          8.02         0.74 o                         
   1 -11   1        150.78        151.52         2.13 o                         
   2 -11   1         15.34         17.35         0.95 o                         
   3 -11   1         64.83         63.86         1.74 o                         
   4 -11   1        401.05        406.96         4.75 o                         
   5 -11   1          0.01          0.23         0.56 o                         
   6 -11   1          4.65          5.72         0.76 o                         
  -4 -10   1         41.24         46.02         1.50 o                         
  -3 -10   1         98.99         94.88         2.39 o                         
  -2 -10   1        251.24        259.82         3.76 o                         
  -1 -10   1        203.95        186.39         2.65 o                         
   0 -10   1         98.55        102.20         1.82 o                         
   1 -10   1         11.26          9.35         0.65 o                         
   2 -10   1        109.02        112.23         2.03 o                         
   3 -10   1        275.25        272.52         3.52 o                         
   4 -10   1         36.88         35.30         1.45 o                         
   5 -10   1          8.77          7.97         0.78 o                         
   6 -10   1         13.57         11.69         0.92 o                         
  -5  -9   1          4.79         -0.12         0.95 o                         
  -4  -9   1         19.82         14.00         0.98 o                         
  -3  -9   1         51.89         44.95         1.75 o                         
  -2  -9   1          5.19          7.33         0.83 o                         
  -1  -9   1        787.50        761.58         6.06 o                         
   0  -9   1          0.52          0.61         0.39 o                         
   1  -9   1        144.58        150.20         2.15 o                         
   2  -9   1         30.32         33.41         1.25 o                         
   3  -9   1         51.14         50.42         1.78 o                         
   4  -9   1          1.27         -0.05         0.60 o                         
   5  -9   1         65.88         62.24         1.82 o                         
   6  -9   1          0.00         -0.40         0.54 o                         
  -5  -8   1          0.35         -0.60         0.60 o                         
  -4  -8   1         35.96         39.16         1.68 o                         
  -3  -8   1         62.28         65.40         1.89 o                         
  -2  -8   1        113.78        101.81         2.14 o                         
  -1  -8   1         93.48         78.33         1.70 o                         
   0  -8   1         52.73         55.08         1.38 o                         
   1  -8   1        170.07        167.20         2.62 o                         
   2  -8   1         20.69         20.61         1.05 o                         
   3  -8   1        176.92        159.55         2.68 o                         
   4  -8   1         49.47         50.18         1.48 o                         
   5  -8   1        312.12        314.05         3.95 o                         
   6  -8   1          3.59          2.81         0.87 o                         
  -5  -7   1          6.17          3.47         0.99 o                         
  -4  -7   1         40.04         35.03         1.55 o                         
  -3  -7   1          4.37          3.27         0.76 o                         
  -2  -7   1        179.27        166.04         2.73 o                         
  -1  -7   1         56.67         61.86         1.55 o                         
   0  -7   1       1761.23       1800.69        15.01 o                         
   1  -7   1          0.74          2.47         0.68 o                         
   2  -7   1         11.37         14.05         1.05 o                         
   3  -7   1         12.52         13.21         0.74 o                         
   4  -7   1         53.90         52.54         1.45 o                         
   5  -7   1        177.64        178.10         3.27 o                         
   6  -7   1         38.21         37.89         1.36 o                         
  -6  -6   1          5.73          4.35         0.98 o                         
  -5  -6   1        126.88        118.37         2.58 o                         
  -4  -6   1          4.43          2.86         0.74 o                         
  -3  -6   1         51.47         55.78         1.52 o                         
  -2  -6   1        168.16        169.93         2.47 o                         
  -1  -6   1        501.94        533.50         5.27 o                         
   0  -6   1       3712.29       3769.95        30.09 o                         
   1  -6   1         86.23         85.67         1.90 o                         
   2  -6   1        540.94        519.37         5.77 o                         
   3  -6   1        106.74        106.16         2.20 o                         
   4  -6   1         44.59         41.91         1.34 o                         
   5  -6   1        133.57        135.47         2.45 o                         
   6  -6   1          1.30          1.97         0.58 o                         
   7  -6   1          4.33          3.01         0.74 o                         
  -6  -5   1          2.70          0.81         0.71 o                         
  -5  -5   1          0.17         -0.06         0.63 o                         
  -4  -5   1          4.97          6.28         0.97 o                         
  -3  -5   1        220.80        243.04         3.01 o                         
  -2  -5   1          3.85          9.36         0.61 o                         
  -1  -5   1        476.66        480.77         5.00 o                         
   0  -5   1        230.38        225.49         3.01 o                         
   1  -5   1         28.49         24.69         1.14 o                         
   2  -5   1        303.21        298.35         3.52 o                         
   3  -5   1        234.68        218.16         2.93 o                         
   4  -5   1         15.97         16.88         1.01 o                         
   5  -5   1         26.95         28.94         1.33 o                         
   6  -5   1         43.71         50.31         1.63 o                         
   7  -5   1         17.12         17.07         1.60 o                         
  -6  -4   1          4.19          3.45         0.74 o                         
  -5  -4   1          1.49          2.73         0.69 o                         
  -4  -4   1        907.71        903.42         6.70 o                         
  -3  -4   1         75.77         85.11         1.52 o                         
  -2  -4   1       3260.88       3498.03        22.32 o                         
  -1  -4   1        168.79        137.60         1.47 o                         
   0  -4   1        140.88        159.78         2.04 o                         
   1  -4   1          6.23          7.23         0.56 o                         
   2  -4   1        134.13        128.71         1.97 o                         
   3  -4   1          0.80          1.18         0.43 o                         
   4  -4   1          1.24          1.36         0.46 o                         
   5  -4   1         70.87         69.72         2.14 o                         
   6  -4   1          2.43          2.96         0.73 o                         
   7  -4   1         20.13         18.32         1.77 o                         
  -6  -3   1         16.04         14.25         1.27 o                         
  -5  -3   1         12.31          9.76         0.91 o                         
  -4  -3   1          6.84          5.79         0.76 o                         
  -3  -3   1        133.07        139.02         1.97 o                         
  -2  -3   1        298.55        312.29         3.24 o                         
  -1  -3   1         60.80         80.69         0.99 o                         
   0  -3   1        266.81        243.96         3.53 o                         
   1  -3   1        741.78        647.08         5.47 o                         
   2  -3   1        632.08        625.88         5.89 o                         
   3  -3   1       1600.41       1793.00        12.63 o                         
   4  -3   1         48.90         51.18         1.27 o                         
   5  -3   1         18.01         14.90         0.93 o                         
   6  -3   1         30.76         33.36         1.78 o                         
   7  -3   1         21.20         22.60         1.85 o                         
  -6  -2   1         19.78         20.88         1.16 o                         
  -5  -2   1         30.28         26.01         1.53 o                         
  -4  -2   1          4.96          5.93         0.74 o                         
  -3  -2   1        200.08        197.43         2.38 o                         
  -2  -2   1       1558.33       1607.71        10.36 o                         
  -1  -2   1       1160.43       1081.94        11.02 o                         
   0  -2   1         33.41         38.61         0.66 o                         
   1  -2   1       1074.28       1128.57        19.49 o                         
   2  -2   1        109.09        127.15         1.83 o                         
   3  -2   1        368.95        357.98         3.71 o                         
   4  -2   1          0.87          2.04         0.55 o                         
   5  -2   1        447.21        468.43         4.89 o                         
   6  -2   1          2.01         -0.05         0.65 o                         
   7  -2   1          1.09          0.90         0.81 o                         
  -7  -1   1          8.15          7.86         1.13 o                         
  -6  -1   1         47.84         46.08         1.66 o                         
  -5  -1   1        166.06        169.89         3.12 o                         
  -4  -1   1         29.51         33.62         0.98 o                         
  -3  -1   1         64.13         64.41         1.17 o                         
  -2  -1   1       1178.91       1186.82         8.03 o                         
  -1  -1   1       8861.70       8643.81       189.47 o                         
   1  -1   1       7956.14       7284.39       144.20 o                         
   2  -1   1        138.05        126.08         1.75 o                         
   3  -1   1        681.09        709.72         5.40 o                         
   4  -1   1          2.89          2.01         0.54 o                         
   5  -1   1        392.04        408.08         4.37 o                         
   6  -1   1         91.41         91.32         2.05 o                         
   7  -1   1          5.06          2.77         0.72 o                         
  -7   0   1          0.02          1.67         0.94 o                         
  -6   0   1         11.35          9.99         0.90 o                         
  -5   0   1          5.14          2.84         0.74 o                         
  -4   0   1        129.60        130.64         1.68 o                         
  -3   0   1        216.94        205.63         2.22 o                         
  -2   0   1         46.06         50.92         0.95 o                         
  -1   0   1         37.02         39.67         0.69 o                         
   0   0   1        245.63        226.02         1.83 o                         
   1   0   1       1099.40       1014.99         9.52 o                         
   2   0   1        345.79        343.94         3.25 o                         
   3   0   1         15.60         22.38         0.95 o                         
   4   0   1       1052.29       1013.74         6.44 o                         
   5   0   1        521.36        539.96         5.86 o                         
   6   0   1          0.12          0.48         0.65 o                         
   7   0   1          2.90          1.13         1.32 o                         
  -7   1   1          4.13          4.85         0.72 o                         
  -6   1   1        377.40        374.39         5.22 o                         
  -5   1   1         48.45         56.22         1.70 o                         
  -4   1   1        174.98        167.77         1.90 o                         
  -3   1   1        116.73        111.30         1.48 o                         
  -2   1   1        628.37        586.17         4.66 o                         
  -1   1   1        120.74        125.53         1.26 o                         
   0   1   1       6217.35       6577.05       137.01 o                         
   1   1   1         31.58         35.34         0.63 o                         
   2   1   1          0.09          1.30         0.28 o                         
   3   1   1         35.93         41.78         1.06 o                         
   4   1   1         14.28         13.30         0.72 o                         
   5   1   1         30.52         23.61         1.70 o                         
   6   1   1          6.83          6.39         0.79 o                         
  -7   2   1         13.44         10.66         1.10 o                         
  -6   2   1         13.75         10.14         1.09 o                         
  -5   2   1        161.74        164.55         2.51 o                         
  -4   2   1        127.48        133.37         1.75 o                         
  -3   2   1         32.19         34.84         1.03 o                         
  -2   2   1         68.43         58.20         1.18 o                         
  -1   2   1         35.24         33.84         0.62 o                         
   0   2   1         65.96         68.41         1.00 o                         
   1   2   1        292.39        276.86         2.72 o                         
   2   2   1       1839.21       1933.88        12.23 o                         
   3   2   1          3.56          1.24         0.39 o                         
   4   2   1          1.18          1.10         0.57 o                         
   5   2   1         42.79         41.23         2.43 o                         
   6   2   1          3.48          2.56         0.67 o                         
  -7   3   1          0.14         -0.77         0.77 o                         
  -6   3   1          1.78          2.98         0.84 o                         
  -5   3   1        420.61        421.13         4.07 o                         
  -4   3   1         64.28         73.77         1.46 o                         
  -3   3   1         96.71         93.70         1.63 o                         
  -2   3   1        185.47        181.66         2.16 o                         
  -1   3   1          0.88          1.21         0.17 o                         
   0   3   1         29.18         33.25         0.88 o                         
   1   3   1          9.46          7.66         0.46 o                         
   2   3   1         91.59         88.37         1.76 o                         
   3   3   1          7.26          6.54         0.52 o                         
   4   3   1          7.87          2.98         0.69 o                         
   5   3   1          4.91          4.62         0.80 o                         
   6   3   1          6.80          7.18         0.87 o                         
  -7   4   1         28.97         27.46         1.73 o                         
  -6   4   1        446.76        471.37         5.86 o                         
  -5   4   1          0.37          0.32         0.52 o                         
  -4   4   1         50.90         47.12         1.30 o                         
  -3   4   1         39.77         43.59         1.17 o                         
  -2   4   1        160.72        171.13         2.39 o                         
  -1   4   1        258.43        261.31         2.41 o                         
   0   4   1        586.09        548.21         4.66 o                         
   1   4   1       1650.53       1732.90        17.37 o                         
   2   4   1         32.27         30.41         1.06 o                         
   3   4   1         64.43         65.82         1.48 o                         
   4   4   1        390.17        358.51         4.17 o                         
   5   4   1         39.95         38.19         1.87 o                         
   6   4   1          4.51          4.19         0.72 o                         
  -7   5   1          0.73          0.54         0.70 o                         
  -6   5   1         28.34         28.55         1.31 o                         
  -5   5   1         45.66         46.73         1.45 o                         
  -4   5   1         83.55         84.94         1.64 o                         
  -3   5   1        296.88        285.13         3.05 o                         
  -2   5   1         19.48         23.20         0.88 o                         
  -1   5   1          1.35          0.78         0.26 o                         
   0   5   1        514.33        467.13         4.61 o                         
   1   5   1        912.41        964.47         8.77 o                         
   2   5   1          3.86          3.66         0.58 o                         
   3   5   1        119.47        125.01         2.03 o                         
   4   5   1          3.45          4.35         1.05 o                         
   5   5   1         12.85          9.54         0.96 o                         
   6   5   1          2.12          1.13         0.77 o                         
  -7   6   1          8.52          6.62         1.00 o                         
  -6   6   1         17.59         16.86         1.28 o                         
  -5   6   1         59.95         63.65         1.89 o                         
  -4   6   1        763.08        799.65         5.79 o                         
  -3   6   1         23.98         20.45         1.02 o                         
  -2   6   1         35.83         34.44         1.24 o                         
  -1   6   1          1.41          0.72         0.31 o                         
   0   6   1         30.04         36.34         1.06 o                         
   1   6   1        517.30        575.44         5.52 o                         
   2   6   1         38.32         36.22         1.39 o                         
   3   6   1         36.53         40.64         1.37 o                         
   4   6   1         67.23         71.46         2.03 o                         
   5   6   1         17.73         17.57         1.48 o                         
   6   6   1         18.93         14.72         1.15 o                         
  -7   7   1         70.23         69.17         1.99 o                         
  -6   7   1        139.54        149.78         3.84 o                         
  -5   7   1          5.68          4.82         0.86 o                         
  -4   7   1          8.57          5.99         0.70 o                         
  -3   7   1        263.71        255.73         2.78 o                         
  -2   7   1        597.04        579.42         7.35 o                         
  -1   7   1        289.56        296.23         3.35 o                         
   0   7   1        364.25        360.09         4.00 o                         
   1   7   1          0.98          0.00         0.43 o                         
   2   7   1         49.03         46.48         1.40 o                         
   3   7   1          0.44          2.05         1.02 o                         
   4   7   1          0.69          0.43         1.03 o                         
   5   7   1          1.56          2.27         1.14 o                         
  -6   8   1         21.08         25.44         1.70 o                         
  -5   8   1        258.72        281.21         4.00 o                         
  -4   8   1         79.29         89.64         1.99 o                         
  -3   8   1          4.89          4.30         0.60 o                         
  -2   8   1        269.42        263.53         3.06 o                         
  -1   8   1         59.73         69.58         1.58 o                         
   0   8   1          5.61          8.47         0.63 o                         
   1   8   1        206.96        186.04         2.39 o                         
   2   8   1         94.18         80.36         1.81 o                         
   3   8   1        220.79        225.50         3.71 o                         
   4   8   1         20.73         18.20         1.23 o                         
   5   8   1          1.18          3.38         0.84 o                         
  -6   9   1         85.54         93.28         2.22 o                         
  -5   9   1          7.95          6.49         0.76 o                         
  -4   9   1          0.60          0.44         0.60 o                         
  -3   9   1         59.70         60.01         1.78 o                         
  -2   9   1         34.08         34.46         1.26 o                         
  -1   9   1       1192.14       1179.21        13.22 o                         
   0   9   1          0.55          0.98         0.61 o                         
   1   9   1          0.28          1.58         0.61 o                         
   2   9   1        112.00        100.48         2.28 o                         
   3   9   1         41.93         49.67         1.89 o                         
   4   9   1          0.11         -0.13         0.66 o                         
   5   9   1          0.98          1.10         1.11 o                         
  -6  10   1         22.78         22.53         1.08 o                         
  -5  10   1         82.31         80.45         1.93 o                         
  -4  10   1        294.93        316.33         4.08 o                         
  -3  10   1         13.44         12.69         0.85 o                         
  -2  10   1        136.34        132.59         2.20 o                         
  -1  10   1        102.24         99.55         1.71 o                         
   0  10   1         26.14         22.25         1.00 o                         
   1  10   1        129.11        131.55         2.49 o                         
   2  10   1        455.45        456.05         5.27 o                         
   3  10   1        117.09        120.26         3.62 o                         
   4  10   1         14.70         17.98         1.06 o                         
  -6  11   1         32.73         33.79         1.58 o                         
  -5  11   1        217.96        223.78         3.26 o                         
  -4  11   1        143.89        153.61         2.72 o                         
  -3  11   1        125.30        127.55         2.40 o                         
  -2  11   1         21.30         20.77         1.15 o                         
  -1  11   1        117.58        113.02         1.96 o                         
   0  11   1        372.57        386.61         3.87 o                         
   1  11   1          0.30          1.74         0.76 o                         
   2  11   1         35.34         42.37         1.77 o                         
   3  11   1          0.26          2.28         0.70 o                         
   4  11   1          0.08          0.25         0.64 o                         
  -5  12   1         53.53         60.75         1.52 o                         
  -4  12   1         12.39         10.82         0.81 o                         
  -3  12   1        158.52        163.04         2.57 o                         
  -2  12   1        118.27        121.27         2.37 o                         
  -1  12   1         25.14         22.53         1.07 o                         
   0  12   1        501.36        496.31         4.81 o                         
   1  12   1        173.71        174.51         2.87 o                         
   2  12   1          1.06          1.10         0.82 o                         
   3  12   1          0.54         -0.02         0.74 o                         
  -5  13   1          1.54          3.01         0.56 o                         
  -4  13   1        297.44        307.13         3.60 o                         
  -3  13   1          9.31          8.37         0.75 o                         
  -2  13   1          4.82          3.34         0.71 o                         
  -1  13   1         21.27         18.38         1.01 o                         
   0  13   1         67.42         66.41         1.77 o                         
   1  13   1         20.02         23.36         1.36 o                         
   2  13   1          0.08         -0.18         0.61 o                         
   3  13   1        131.20        149.16         2.68 o                         
  -5  14   1          0.07         -0.96         0.96 o                         
  -4  14   1         50.22         45.10         1.51 o                         
  -3  14   1          0.83          1.74         0.66 o                         
  -2  14   1        202.93        214.69         2.97 o                         
  -1  14   1          4.15          3.27         0.69 o                         
   0  14   1         25.68         26.82         1.26 o                         
   1  14   1          0.85          1.21         0.78 o                         
   2  14   1          3.68          4.36         0.69 o                         
  -4  15   1          2.29          3.08         0.68 o                         
  -3  15   1          0.54          0.98         0.73 o                         
  -2  15   1         43.87         50.63         1.66 o                         
  -1  15   1          4.38          2.17         1.02 o                         
   0  15   1          1.57          2.24         1.16 o                         
   1  15   1         19.99         19.58         1.08 o                         
  -3  16   1          6.39          3.86         1.23 o                         
  -2  16   1         56.42         59.38         1.97 o                         
  -1  16   1          4.62          4.90         0.84 o                         
   0  16   1          2.37          1.32         0.76 o                         
   1 -17   2          6.49          4.48         1.17 o                         
  -1 -16   2        101.81        110.59         3.03 o                         
   0 -16   2          7.49          6.67         1.12 o                         
   1 -16   2          4.94          3.89         0.87 o                         
   2 -16   2          0.92          1.82         0.69 o                         
   3 -16   2         42.30         38.38         1.90 o                         
  -2 -15   2          2.92          1.53         0.74 o                         
  -1 -15   2          6.73          5.72         0.74 o                         
   0 -15   2          0.00          0.59         0.75 o                         
   1 -15   2         91.99         83.55         2.44 o                         
   2 -15   2         11.24         11.61         0.97 o                         
   3 -15   2         16.97         13.18         0.93 o                         
   4 -15   2          1.54          2.06         0.61 o                         
  -3 -14   2          6.50          6.94         1.09 o                         
  -2 -14   2          7.42          5.80         0.95 o                         
  -1 -14   2          2.41          3.71         0.73 o                         
   0 -14   2          5.25          2.51         0.76 o                         
   1 -14   2         43.79         48.98         1.84 o                         
   2 -14   2          0.00          0.84         0.79 o                         
   3 -14   2         16.20         14.81         0.91 o                         
   4 -14   2          3.16          3.68         0.62 o                         
   5 -14   2          8.46          7.31         0.85 o                         
  -3 -13   2         35.81         33.81         1.34 o                         
  -2 -13   2         30.52         34.14         1.42 o                         
  -1 -13   2         91.94         90.12         2.38 o                         
   0 -13   2         31.55         29.75         1.35 o                         
   1 -13   2         51.60         53.92         1.63 o                         
   2 -13   2        164.63        167.78         2.80 o                         
   3 -13   2          7.46          8.92         0.78 o                         
   4 -13   2         31.89         33.29         1.36 o                         
   5 -13   2          5.90          4.77         0.64 o                         
  -4 -12   2          5.80          2.03         0.82 o                         
  -3 -12   2         51.46         59.14         1.60 o                         
  -2 -12   2         33.01         38.54         1.56 o                         
  -1 -12   2         13.73         13.27         1.26 o                         
   0 -12   2         26.99         30.24         1.22 o                         
   1 -12   2        511.09        503.40         4.76 o                         
   2 -12   2        165.20        172.42         2.76 o                         
   3 -12   2        143.14        134.16         2.50 o                         
   4 -12   2        160.21        164.12         2.77 o                         
   5 -12   2         36.42         37.17         1.38 o                         
  -4 -11   2         48.05         54.64         1.37 o                         
  -3 -11   2         19.85         17.33         1.07 o                         
  -2 -11   2        193.82        202.07         3.35 o                         
  -1 -11   2          0.64          3.94         1.25 o                         
   0 -11   2         81.76         71.27         1.62 o                         
   1 -11   2         38.34         36.57         1.28 o                         
   2 -11   2         31.07         31.61         1.24 o                         
   3 -11   2        142.87        143.46         2.53 o                         
   4 -11   2        400.95        410.33         5.04 o                         
   5 -11   2         43.01         43.28         1.43 o                         
   6 -11   2          5.22          4.10         0.72 o                         
  -5 -10   2        115.77        111.30         3.62 o                         
  -4 -10   2          0.05          1.23         0.53 o                         
  -3 -10   2         31.66         29.42         1.48 o                         
  -2 -10   2        989.25        975.77         8.50 o                         
  -1 -10   2        243.98        228.25         3.16 o                         
   0 -10   2          0.93          2.38         0.61 o                         
   1 -10   2         60.67         53.88         1.49 o                         
   2 -10   2         13.07         12.72         0.86 o                         
   3 -10   2        742.46        742.30        12.05 o                         
   4 -10   2         61.05         58.37         1.82 o                         
   5 -10   2          0.37          0.44         0.62 o                         
   6 -10   2          3.22          3.45         0.64 o                         
  -5  -9   2          3.66          1.50         0.61 o                         
  -4  -9   2          9.79          9.33         0.80 o                         
  -3  -9   2         85.84         82.49         2.17 o                         
  -2  -9   2        176.18        174.61         2.94 o                         
  -1  -9   2        154.03        157.84         2.25 o                         
   0  -9   2         67.67         66.02         1.55 o                         
   1  -9   2         51.47         48.61         1.38 o                         
   2  -9   2          2.92          3.51         0.59 o                         
   3  -9   2         68.28         67.76         1.77 o                         
   4  -9   2        205.01        197.88         3.01 o                         
   5  -9   2         10.59          8.40         0.90 o                         
   6  -9   2        145.49        159.49         3.11 o                         
  -5  -8   2         13.55         12.19         0.90 o                         
  -4  -8   2        312.24        318.12         4.15 o                         
  -3  -8   2         11.40         11.21         0.93 o                         
  -2  -8   2       1831.24       1737.43        12.31 o                         
  -1  -8   2         22.99         22.45         1.22 o                         
   0  -8   2        323.12        319.83         4.01 o                         
   1  -8   2          1.85         -0.18         0.69 o                         
   2  -8   2        120.70        129.85         2.72 o                         
   3  -8   2        383.21        370.19         4.29 o                         
   4  -8   2         58.79         59.14         1.59 o                         
   5  -8   2         17.36         17.36         0.99 o                         
   6  -8   2         46.64         49.48         1.53 o                         
  -6  -7   2         16.11         16.54         1.33 o                         
  -5  -7   2         10.68          7.43         0.84 o                         
  -4  -7   2          4.37          3.24         0.89 o                         
  -3  -7   2         40.29         37.55         1.43 o                         
  -2  -7   2         66.05         63.91         1.91 o                         
  -1  -7   2        113.49        129.66         2.19 o                         
   0  -7   2         13.27         15.32         1.13 o                         
   1  -7   2       2890.19       3135.94        27.44 o                         
   2  -7   2        209.29        226.12         4.01 o                         
   3  -7   2         63.00         63.14         1.55 o                         
   4  -7   2          0.19          2.62         0.81 o                         
   5  -7   2        298.07        294.69         3.51 o                         
   6  -7   2          0.90         -0.18         0.75 o                         
  -6  -6   2          7.84          5.50         0.91 o                         
  -5  -6   2          1.23         -0.19         0.70 o                         
  -4  -6   2        434.54        425.54         4.58 o                         
  -3  -6   2         52.17         52.48         1.43 o                         
  -2  -6   2         28.59         20.59         1.05 o                         
  -1  -6   2        151.12        143.43         2.27 o                         
   0  -6   2          0.45          1.37         0.39 o                         
   1  -6   2        704.64        750.54         7.22 o                         
   2  -6   2         41.22         51.55         1.50 o                         
   3  -6   2         11.69         11.74         0.73 o                         
   4  -6   2        129.29        132.52         2.21 o                         
   5  -6   2          6.09          5.70         0.70 o                         
   6  -6   2         27.43         27.12         1.49 o                         
   7  -6   2          6.34          3.12         0.74 o                         
  -6  -5   2          0.11         -0.32         1.46 o                         
  -5  -5   2          5.79          5.37         0.76 o                         
  -4  -5   2        110.77        109.67         2.03 o                         
  -3  -5   2        203.14        201.60         2.48 o                         
  -2  -5   2         81.69         72.72         1.72 o                         
  -1  -5   2        899.71        953.87         8.88 o                         
   0  -5   2         16.89         24.19         0.80 o                         
   1  -5   2          5.23          8.50         0.52 o                         
   2  -5   2          4.07          2.74         0.41 o                         
   3  -5   2        249.82        258.44         3.10 o                         
   4  -5   2          2.62          3.29         0.74 o                         
   5  -5   2         40.13         42.94         1.51 o                         
   6  -5   2        204.54        212.50         3.19 o                         
   7  -5   2         12.43         12.88         1.30 o                         
  -6  -4   2         47.47         45.66         1.72 o                         
  -5  -4   2         25.25         30.83         1.49 o                         
  -4  -4   2         66.82         62.72         1.54 o                         
  -3  -4   2        124.78        139.27         2.25 o                         
  -2  -4   2        122.58        133.26         2.25 o                         
  -1  -4   2         20.90         21.41         0.60 o                         
   0  -4   2        242.48        228.44         3.22 o                         
   1  -4   2        388.71        394.88         3.65 o                         
   2  -4   2       2743.65       2817.10        38.76 o                         
   3  -4   2        741.04        780.60         6.84 o                         
   4  -4   2        365.76        389.67         3.51 o                         
   5  -4   2         20.89         22.47         1.14 o                         
   6  -4   2         15.26         14.55         0.98 o                         
   7  -4   2          3.66          1.29         0.92 o                         
  -6  -3   2         31.25         30.76         1.37 o                         
  -5  -3   2         14.55         14.04         1.03 o                         
  -4  -3   2        137.14        145.72         2.10 o                         
  -3  -3   2        439.09        453.16         4.18 o                         
  -2  -3   2         98.85        125.20         2.36 o                         
  -1  -3   2        458.90        459.70         5.12 o                         
   0  -3   2         25.52         26.15         0.62 o                         
   1  -3   2        345.59        357.52         4.19 o                         
   2  -3   2        547.09        572.84         7.77 o                         
   3  -3   2        120.15        116.41         2.16 o                         
   4  -3   2        345.62        365.37         3.46 o                         
   5  -3   2          2.74          3.76         0.63 o                         
   6  -3   2         43.35         42.43         1.48 o                         
   7  -3   2          1.33          1.45         2.02 o                         
  -6  -2   2         31.62         31.89         1.39 o                         
  -5  -2   2        231.35        228.78         3.46 o                         
  -4  -2   2        119.90        120.84         2.02 o                         
  -3  -2   2        194.02        191.18         2.23 o                         
  -2  -2   2        459.21        514.65         4.92 o                         
  -1  -2   2         88.91         75.14         1.46 o                         
   1  -2   2        280.41        239.74         3.56 o                         
   2  -2   2       1287.78       1367.48        16.73 o                         
   3  -2   2        443.32        510.27         5.02 o                         
   4  -2   2          3.68          4.98         0.62 o                         
   5  -2   2        601.51        605.20         5.51 o                         
   6  -2   2          1.77          2.35         0.62 o                         
   7  -2   2         36.30         46.27         2.27 o                         
  -7  -1   2          1.53          2.36         0.89 o                         
  -6  -1   2         11.76         10.87         0.91 o                         
  -5  -1   2         24.63         22.76         1.32 o                         
  -4  -1   2          4.42          3.23         0.49 o                         
  -3  -1   2         72.96         73.81         1.31 o                         
  -2  -1   2         26.66         17.59         0.61 o                         
  -1  -1   2        397.72        376.83         3.58 o                         
   0  -1   2        521.11        456.38         5.08 o                         
   1  -1   2        822.90        777.58         8.05 o                         
   2  -1   2        118.95        102.30         1.53 o                         
   3  -1   2          2.02          1.72         0.38 o                         
   4  -1   2         88.54         82.19         1.62 o                         
   5  -1   2       1075.70       1051.61         8.30 o                         
   6  -1   2         16.17         15.04         1.04 o                         
   7  -1   2          7.54          7.60         0.98 o                         
  -7   0   2          0.56          2.28         0.72 o                         
  -6   0   2          1.77          2.09         0.71 o                         
  -5   0   2        186.64        196.97         2.94 o                         
  -4   0   2         54.94         47.94         1.15 o                         
  -3   0   2        677.50        661.23         6.58 o                         
  -2   0   2         68.06         61.95         1.14 o                         
  -1   0   2        157.87        157.90         1.78 o                         
   0   0   2       4032.98       3847.85       194.38 o                         
   1   0   2        551.40        483.83         3.94 o                         
   2   0   2        119.11        126.47         1.96 o                         
   3   0   2        209.99        229.18         2.64 o                         
   4   0   2         37.18         41.82         1.23 o                         
   5   0   2        441.10        441.50         4.94 o                         
   6   0   2          9.41          7.22         0.87 o                         
  -7   1   2          1.39          1.32         1.01 o                         
  -6   1   2        327.20        332.09         4.85 o                         
  -5   1   2         25.31         22.84         1.15 o                         
  -4   1   2         88.64         79.94         1.28 o                         
  -3   1   2         39.13         52.19         1.30 o                         
  -2   1   2        228.18        201.48         2.16 o                         
  -1   1   2       5750.26       5453.80        73.49 o                         
   0   1   2         16.73         14.58         0.47 o                         
   1   1   2        461.39        418.93         3.52 o                         
   2   1   2        607.77        577.48         4.42 o                         
   3   1   2        140.16        170.50         2.14 o                         
   4   1   2        468.93        463.59         4.08 o                         
   5   1   2         73.59         67.49         2.07 o                         
   6   1   2          2.97          2.57         0.71 o                         
  -7   2   2          1.99          2.51         0.66 o                         
  -6   2   2        887.04        914.38         9.40 o                         
  -5   2   2          7.04          5.66         0.73 o                         
  -4   2   2          3.70          4.90         0.50 o                         
  -3   2   2         90.61         82.12         1.42 o                         
  -2   2   2        138.25        132.06         1.57 o                         
  -1   2   2        763.22        729.75         5.88 o                         
   0   2   2        254.95        261.04         2.98 o                         
   1   2   2         32.74         25.88         1.11 o                         
   2   2   2         47.63         43.47         1.09 o                         
   3   2   2         59.76         58.25         1.25 o                         
   4   2   2         30.56         35.75         1.24 o                         
   5   2   2          0.82          0.80         0.68 o                         
   6   2   2          1.90          1.99         0.64 o                         
  -7   3   2          1.09          1.61         0.79 o                         
  -6   3   2        153.07        159.01         3.28 o                         
  -5   3   2         59.10         61.63         1.67 o                         
  -4   3   2        232.28        233.40         2.43 o                         
  -3   3   2        555.12        538.08         4.82 o                         
  -2   3   2          0.04          0.40         0.23 o                         
  -1   3   2      12908.41      12418.89       266.82 o                         
   0   3   2       1706.22       1646.02        14.38 o                         
   1   3   2        118.93        116.34         1.87 o                         
   2   3   2        240.47        257.34         2.92 o                         
   3   3   2        154.20        157.05         1.78 o                         
   4   3   2        351.81        322.23         3.91 o                         
   5   3   2         42.54         40.67         2.15 o                         
   6   3   2         75.22         77.78         1.91 o                         
  -7   4   2         12.53          7.79         1.12 o                         
  -6   4   2         21.88         21.53         1.15 o                         
  -5   4   2        226.06        232.65         3.00 o                         
  -4   4   2        141.03        141.38         2.05 o                         
  -3   4   2        116.26        106.67         1.68 o                         
  -2   4   2        298.49        317.99         3.80 o                         
  -1   4   2          1.57          3.60         0.31 o                         
   0   4   2       1293.60       1237.09         9.26 o                         
   1   4   2         90.20         95.13         1.57 o                         
   2   4   2        722.53        800.55         5.79 o                         
   3   4   2        195.42        186.04         2.06 o                         
   4   4   2          0.40          0.38         0.70 o                         
   5   4   2         76.24         80.91         2.35 o                         
   6   4   2         31.15         38.85         1.47 o                         
  -7   5   2         12.05         14.37         1.55 o                         
  -6   5   2         65.41         66.08         1.98 o                         
  -5   5   2        198.06        201.78         2.83 o                         
  -4   5   2          2.24          2.26         0.67 o                         
  -3   5   2       1462.87       1469.74         9.08 o                         
  -2   5   2        536.23        548.08         4.34 o                         
  -1   5   2        105.04        103.56         1.58 o                         
   0   5   2         62.10         66.63         1.16 o                         
   1   5   2          8.35          5.77         0.53 o                         
   2   5   2        315.17        318.34         3.22 o                         
   3   5   2          6.27          5.81         0.65 o                         
   4   5   2         17.02         21.68         1.29 o                         
   5   5   2         54.94         58.92         2.10 o                         
   6   5   2         19.70         20.30         1.27 o                         
  -7   6   2         51.43         54.65         1.95 o                         
  -6   6   2         83.50         95.08         2.09 o                         
  -5   6   2          4.53          4.95         0.73 o                         
  -4   6   2         91.53         92.23         1.71 o                         
  -3   6   2         28.92         28.93         0.90 o                         
  -2   6   2         48.76         45.25         1.03 o                         
  -1   6   2         44.77         65.00         1.46 o                         
   0   6   2        237.17        211.45         2.54 o                         
   1   6   2        330.61        343.98         3.53 o                         
   2   6   2        344.85        346.03         3.31 o                         
   3   6   2        252.83        258.42         3.02 o                         
   4   6   2         14.53         14.00         1.08 o                         
   5   6   2          1.03          0.07         0.85 o                         
  -7   7   2         15.70         19.25         1.67 o                         
  -6   7   2          0.06         -0.59         0.99 o                         
  -5   7   2         16.22         14.46         0.99 o                         
  -4   7   2         29.77         27.47         1.27 o                         
  -3   7   2          8.95         10.87         0.69 o                         
  -2   7   2        290.14        297.30         3.43 o                         
  -1   7   2         98.08         97.62         1.80 o                         
   0   7   2        322.16        307.15         3.44 o                         
   1   7   2          4.77          8.26         0.69 o                         
   2   7   2         82.32         79.69         1.77 o                         
   3   7   2        444.76        406.56         4.64 o                         
   4   7   2         25.07         22.10         1.61 o                         
   5   7   2          5.55          4.03         0.82 o                         
  -6   8   2        169.59        172.74         4.40 o                         
  -5   8   2          6.85          6.89         1.20 o                         
  -4   8   2          0.41         -0.41         0.79 o                         
  -3   8   2        151.40        140.33         2.34 o                         
  -2   8   2       1109.44       1168.90         8.91 o                         
  -1   8   2        248.53        261.67         3.28 o                         
   0   8   2        245.72        257.50         3.15 o                         
   1   8   2         71.76         73.33         1.53 o                         
   2   8   2          0.63          0.70         0.76 o                         
   3   8   2          7.79          3.65         0.79 o                         
   4   8   2          1.06          0.39         0.70 o                         
   5   8   2          3.10          3.51         0.83 o                         
  -6   9   2         37.09         42.63         1.74 o                         
  -5   9   2         35.28         37.34         1.48 o                         
  -4   9   2         63.02         66.27         1.91 o                         
  -3   9   2         95.74        101.30         2.01 o                         
  -2   9   2          2.22          1.99         0.49 o                         
  -1   9   2        449.16        453.91         3.91 o                         
   0   9   2          0.12         -0.40         0.57 o                         
   1   9   2        786.73        773.85         6.02 o                         
   2   9   2        113.19        108.39         2.28 o                         
   3   9   2        257.59        261.58         3.93 o                         
   4   9   2         36.77         33.91         1.54 o                         
   5   9   2          0.24          0.21         0.68 o                         
  -6  10   2         20.91         19.03         1.31 o                         
  -5  10   2         12.71         10.66         0.86 o                         
  -4  10   2         61.27         57.67         1.69 o                         
  -3  10   2          2.00          2.26         0.56 o                         
  -2  10   2         10.66          9.08         0.72 o                         
  -1  10   2         17.17         20.06         0.87 o                         
   0  10   2         14.08         16.35         0.96 o                         
   1  10   2        196.71        195.85         2.87 o                         
   2  10   2         49.67         52.49         1.95 o                         
   3  10   2         48.66         51.81         1.88 o                         
   4  10   2         17.96         16.25         1.26 o                         
  -6  11   2          7.69          6.52         0.96 o                         
  -5  11   2         16.29         13.94         0.87 o                         
  -4  11   2        323.13        335.82         4.67 o                         
  -3  11   2          0.13          1.11         0.63 o                         
  -2  11   2         16.24         13.95         0.97 o                         
  -1  11   2         13.59         13.56         0.88 o                         
   0  11   2          0.49          0.91         0.65 o                         
   1  11   2        650.17        656.59         6.04 o                         
   2  11   2         87.20         81.78         2.36 o                         
   3  11   2          0.25         -0.67         0.67 o                         
   4  11   2         78.35         81.57         2.19 o                         
  -5  12   2        278.13        299.44         3.67 o                         
  -4  12   2          4.70          2.72         0.61 o                         
  -3  12   2         28.41         27.68         1.26 o                         
  -2  12   2         22.17         22.46         1.16 o                         
  -1  12   2         97.79         91.43         1.98 o                         
   0  12   2         25.69         20.61         1.37 o                         
   1  12   2         96.23         96.45         2.28 o                         
   2  12   2         59.86         56.87         2.05 o                         
   3  12   2          1.45          1.00         0.75 o                         
  -5  13   2        196.86        203.50         3.38 o                         
  -4  13   2         31.29         27.81         1.50 o                         
  -3  13   2         83.17         95.47         2.03 o                         
  -2  13   2        255.47        264.74         3.59 o                         
  -1  13   2         14.14         13.67         0.94 o                         
   0  13   2         33.23         30.81         1.34 o                         
   1  13   2         17.41         16.99         1.22 o                         
   2  13   2         64.21         74.73         2.39 o                         
   3  13   2          5.03          3.35         1.19 o                         
  -4  14   2         45.56         45.30         1.59 o                         
  -3  14   2        109.67        121.29         2.77 o                         
  -2  14   2         80.93         90.29         2.06 o                         
  -1  14   2         54.62         60.54         1.82 o                         
   0  14   2        192.23        193.43         3.03 o                         
   1  14   2          4.65          4.85         0.86 o                         
   2  14   2         13.51          9.77         0.92 o                         
  -4  15   2         37.02         40.13         1.76 o                         
  -3  15   2          0.36         -0.47         0.82 o                         
  -2  15   2          3.15          2.59         0.75 o                         
  -1  15   2          0.24         -0.14         0.67 o                         
   0  15   2          1.75          1.73         0.77 o                         
   1  15   2         13.18          9.41         0.82 o                         
  -3  16   2          0.47          3.68         1.75 o                         
  -2  16   2         33.12         32.32         1.55 o                         
  -1  16   2          5.54          5.95         0.89 o                         
   0  16   2          0.52          0.95         1.19 o                         
   1 -17   3         30.62         24.21         2.81 o                         
  -1 -16   3          0.10          0.66         1.16 o                         
   0 -16   3          2.52          3.50         0.83 o                         
   1 -16   3          0.09         -0.84         1.02 o                         
   2 -16   3          0.25         -0.22         0.67 o                         
   3 -16   3         20.75         20.64         1.57 o                         
  -2 -15   3         23.22         24.74         1.14 o                         
  -1 -15   3          1.29          1.92         0.69 o                         
   0 -15   3          3.68          2.99         0.72 o                         
   1 -15   3         19.04         20.42         1.44 o                         
   2 -15   3          2.92          2.89         0.69 o                         
   3 -15   3         27.24         27.30         1.31 o                         
   4 -15   3         13.27         11.57         0.88 o                         
  -3 -14   3         42.61         46.09         1.66 o                         
  -2 -14   3         92.52        103.32         2.07 o                         
  -1 -14   3          2.65          2.85         0.77 o                         
   0 -14   3          0.72          0.34         1.01 o                         
   1 -14   3        132.17        130.62         3.05 o                         
   2 -14   3          1.31          2.37         0.76 o                         
   3 -14   3          2.15          1.75         0.57 o                         
   4 -14   3         17.66         15.67         0.95 o                         
   5 -14   3          1.90          2.11         1.23 o                         
  -3 -13   3          0.23          0.09         0.62 o                         
  -2 -13   3          8.88          7.40         0.80 o                         
  -1 -13   3         52.61         51.69         1.90 o                         
   0 -13   3          3.54          2.76         0.75 o                         
   1 -13   3         60.90         54.10         1.81 o                         
   2 -13   3         31.97         28.13         1.27 o                         
   3 -13   3          2.03          0.54         0.76 o                         
   4 -13   3          7.29          6.58         0.87 o                         
   5 -13   3          0.53          1.71         0.58 o                         
  -4 -12   3        129.61        144.34         2.69 o                         
  -3 -12   3         11.41         12.52         0.85 o                         
  -2 -12   3          0.35         -0.15         0.70 o                         
  -1 -12   3         43.66         41.03         1.75 o                         
   0 -12   3         24.02         23.29         1.30 o                         
   1 -12   3         45.28         45.40         1.54 o                         
   2 -12   3          4.86          3.23         0.95 o                         
   3 -12   3        214.53        223.33         3.38 o                         
   4 -12   3        108.47        112.54         2.27 o                         
   5 -12   3          3.29          4.76         0.66 o                         
  -4 -11   3          0.09          0.27         0.55 o                         
  -3 -11   3          6.14          6.54         0.72 o                         
  -2 -11   3         21.01         20.92         1.19 o                         
  -1 -11   3        335.98        313.37         3.99 o                         
   0 -11   3         45.52         38.18         1.39 o                         
   1 -11   3        209.51        205.88         3.13 o                         
   2 -11   3        219.28        223.27         3.26 o                         
   3 -11   3         70.17         71.31         1.94 o                         
   4 -11   3        102.12        109.61         2.40 o                         
   5 -11   3          1.11          1.06         0.63 o                         
   6 -11   3          7.60          4.32         0.84 o                         
  -5 -10   3          8.21          6.77         1.06 o                         
  -4 -10   3          6.38          6.48         0.69 o                         
  -3 -10   3          3.87          6.64         0.82 o                         
  -2 -10   3        127.81        111.43         2.43 o                         
  -1 -10   3        328.53        296.95         3.49 o                         
   0 -10   3        287.80        267.30         4.35 o                         
   1 -10   3          4.32          2.75         0.75 o                         
   2 -10   3        117.79        111.47         2.49 o                         
   3 -10   3        620.39        608.46         6.47 o                         
   4 -10   3        238.25        238.96         3.52 o                         
   5 -10   3         32.31         33.74         1.38 o                         
   6 -10   3         22.29         20.77         1.08 o                         
  -5  -9   3         34.34         41.21         1.62 o                         
  -4  -9   3         38.85         37.40         1.44 o                         
  -3  -9   3        493.14        479.18         5.52 o                         
  -2  -9   3        180.37        182.23         2.98 o                         
  -1  -9   3         93.69         85.02         2.02 o                         
   0  -9   3        151.92        152.51         2.59 o                         
   1  -9   3        211.99        210.07         3.78 o                         
   2  -9   3          0.37         -0.40         0.73 o                         
   3  -9   3        220.43        216.45         3.58 o                         
   4  -9   3        143.20        136.67         2.49 o                         
   5  -9   3         63.35         65.57         1.74 o                         
   6  -9   3         31.29         26.91         1.32 o                         
  -5  -8   3         11.96         14.69         1.19 o                         
  -4  -8   3         56.87         63.08         1.78 o                         
  -3  -8   3         90.98         88.81         2.12 o                         
  -2  -8   3         33.08         33.17         1.43 o                         
  -1  -8   3         57.05         62.76         1.62 o                         
   0  -8   3       1419.27       1512.64        11.82 o                         
   1  -8   3        171.26        170.45         4.66 o                         
   2  -8   3        174.41        158.53         3.08 o                         
   3  -8   3         81.45         74.89         1.83 o                         
   4  -8   3        110.42        104.47         2.19 o                         
   5  -8   3         76.67         77.18         1.93 o                         
   6  -8   3          2.63          1.34         0.55 o                         
  -6  -7   3          5.32          6.17         0.84 o                         
  -5  -7   3         21.45         19.06         1.10 o                         
  -4  -7   3         37.58         41.34         1.53 o                         
  -3  -7   3        322.23        298.86         3.78 o                         
  -2  -7   3        306.77        291.04         3.56 o                         
  -1  -7   3         50.98         51.34         1.73 o                         
   0  -7   3         85.89         88.59         1.88 o                         
   1  -7   3         53.85         62.30         2.26 o                         
   2  -7   3         13.69         13.98         1.45 o                         
   3  -7   3         42.85         43.53         1.34 o                         
   4  -7   3        387.28        377.74         4.12 o                         
   5  -7   3         53.69         54.45         1.65 o                         
   6  -7   3          0.26          0.81         0.79 o                         
  -6  -6   3          0.22          0.89         0.69 o                         
  -5  -6   3          1.29          0.84         0.94 o                         
  -4  -6   3          0.16          1.72         0.59 o                         
  -3  -6   3         29.73         30.58         1.17 o                         
  -2  -6   3          3.87          1.94         0.57 o                         
  -1  -6   3        175.79        204.20         2.80 o                         
   0  -6   3          7.95         15.14         0.72 o                         
   1  -6   3       1248.48       1283.23        11.33 o                         
   2  -6   3        517.56        552.45         8.23 o                         
   3  -6   3          0.39         -0.44         0.44 o                         
   4  -6   3         29.82         30.93         1.20 o                         
   5  -6   3        347.64        364.47         4.07 o                         
   6  -6   3         36.44         33.59         1.77 o                         
  -6  -5   3          5.63          6.56         1.54 o                         
  -5  -5   3         15.81         13.95         1.18 o                         
  -4  -5   3         41.08         34.69         1.24 o                         
  -3  -5   3         63.29         56.22         1.47 o                         
  -2  -5   3        439.19        502.62         5.37 o                         
  -1  -5   3         85.82         71.86         1.40 o                         
   0  -5   3          0.01          0.26         0.28 o                         
   1  -5   3        207.93        251.65         3.78 o                         
   2  -5   3        648.22        643.96         7.27 o                         
   3  -5   3       1002.37       1099.72         7.85 o                         
   4  -5   3         83.62         91.98         1.81 o                         
   5  -5   3         20.54         20.74         1.06 o                         
   6  -5   3         34.07         29.37         1.40 o                         
  -6  -4   3         26.73         25.08         1.54 o                         
  -5  -4   3         42.89         43.65         1.55 o                         
  -4  -4   3         79.86         94.42         1.74 o                         
  -3  -4   3         92.83        101.12         1.71 o                         
  -2  -4   3        355.90        382.48         4.29 o                         
  -1  -4   3        610.42        588.79         5.63 o                         
   0  -4   3         53.14         45.59         0.99 o                         
   1  -4   3         30.00         31.88         0.94 o                         
   2  -4   3          0.07          0.31         0.42 o                         
   3  -4   3        256.06        284.48         3.45 o                         
   4  -4   3          7.46          5.81         0.70 o                         
   5  -4   3         75.20         83.14         1.97 o                         
   6  -4   3          1.79          1.04         0.61 o                         
   7  -4   3          7.63          7.54         0.99 o                         
  -6  -3   3          5.12          4.74         0.78 o                         
  -5  -3   3        505.86        512.64         5.11 o                         
  -4  -3   3         11.88         10.10         0.68 o                         
  -3  -3   3         11.57         16.89         0.90 o                         
  -2  -3   3        931.94        967.02         8.23 o                         
  -1  -3   3       2293.60       2234.85        17.83 o                         
   0  -3   3        217.76        230.02         4.72 o                         
   1  -3   3        758.46        857.41        17.18 o                         
   2  -3   3        226.47        260.62         4.52 o                         
   3  -3   3         12.29         12.28         0.80 o                         
   4  -3   3          1.05          1.40         0.58 o                         
   5  -3   3        330.07        328.92         3.81 o                         
   6  -3   3         43.35         37.67         1.46 o                         
   7  -3   3          3.05          3.71         0.84 o                         
  -6  -2   3          3.72          3.68         0.96 o                         
  -5  -2   3         20.31         17.62         1.09 o                         
  -4  -2   3         11.29          8.51         0.71 o                         
  -3  -2   3         13.17         13.61         0.80 o                         
  -2  -2   3         40.87         38.17         1.01 o                         
  -1  -2   3         61.69         57.49         1.15 o                         
   0  -2   3         81.27         81.89         1.40 o                         
   1  -2   3         29.49         23.69         0.80 o                         
   2  -2   3         10.36          6.46         0.67 o                         
   3  -2   3        123.55        125.42         2.28 o                         
   4  -2   3        348.66        336.26         3.27 o                         
   5  -2   3        115.38        114.16         2.28 o                         
   6  -2   3          2.06          2.20         0.68 o                         
  -7  -1   3          0.92          1.20         0.87 o                         
  -6  -1   3          6.86          3.82         0.79 o                         
  -5  -1   3          1.32          0.79         0.62 o                         
  -4  -1   3         48.96         52.85         1.32 o                         
  -3  -1   3       1158.96       1283.95        10.51 o                         
  -2  -1   3        435.78        429.55         4.52 o                         
  -1  -1   3        492.96        501.37         4.78 o                         
   0  -1   3          9.77          8.81         0.38 o                         
   1  -1   3          0.03          1.06         0.18 o                         
   2  -1   3         50.09         53.42         1.25 o                         
   3  -1   3        123.00        148.72         2.39 o                         
   4  -1   3        103.39         92.57         1.71 o                         
   5  -1   3         46.86         53.14         1.62 o                         
   6  -1   3         26.83         24.80         1.31 o                         
  -7   0   3          0.27         -0.40         1.15 o                         
  -6   0   3        160.59        167.48         3.25 o                         
  -5   0   3          0.05          1.01         0.98 o                         
  -4   0   3        215.35        209.23         2.07 o                         
  -3   0   3          0.00          1.77         0.41 o                         
  -2   0   3         14.50         14.19         0.59 o                         
  -1   0   3       1516.79       1505.10         9.23 o                         
   0   0   3         33.56         34.29         0.72 o                         
   1   0   3        272.19        239.69         2.29 o                         
   2   0   3        296.25        339.47         3.82 o                         
   3   0   3        182.19        159.04         2.22 o                         
   4   0   3         42.06         39.86         1.29 o                         
   5   0   3        709.60        668.20         6.06 o                         
   6   0   3          7.66          9.24         1.00 o                         
  -7   1   3          0.18         -0.58         0.71 o                         
  -6   1   3         16.96         20.57         1.36 o                         
  -5   1   3        539.58        549.45         5.30 o                         
  -4   1   3         39.74         47.66         1.23 o                         
  -3   1   3        428.20        411.44         3.54 o                         
  -2   1   3        638.19        606.25         4.58 o                         
  -1   1   3        522.08        502.42         4.18 o                         
   0   1   3          1.02          1.77         0.36 o                         
   1   1   3         50.43         61.71         1.14 o                         
   2   1   3        439.39        471.59         4.54 o                         
   3   1   3         86.18         92.47         1.53 o                         
   4   1   3         45.16         47.43         1.46 o                         
   5   1   3          0.03          0.49         0.59 o                         
   6   1   3          6.54          7.77         0.89 o                         
  -7   2   3         18.95         14.78         1.33 o                         
  -6   2   3        542.64        572.58         6.77 o                         
  -5   2   3          0.52         -0.06         0.73 o                         
  -4   2   3        306.44        276.87         2.42 o                         
  -3   2   3          0.59          1.39         0.45 o                         
  -2   2   3       2611.69       2572.86        22.15 o                         
   0   2   3       9685.29       9618.15       209.29 o                         
   1   2   3       1031.45       1072.16         9.63 o                         
   2   2   3         64.93         58.39         1.26 o                         
   3   2   3         16.45         18.82         0.76 o                         
   4   2   3         45.65         48.75         1.89 o                         
   5   2   3        162.06        155.25         2.97 o                         
   6   2   3          0.60          1.25         0.66 o                         
  -7   3   3          4.08          5.43         0.84 o                         
  -6   3   3        148.40        155.41         3.12 o                         
  -5   3   3         58.88         61.45         1.76 o                         
  -4   3   3        165.57        172.98         1.95 o                         
  -3   3   3        123.06        128.67         1.80 o                         
  -2   3   3        708.59        729.99         6.02 o                         
  -1   3   3        490.31        518.03         3.54 o                         
   0   3   3        563.15        535.87         4.62 o                         
   1   3   3        472.37        478.15         4.28 o                         
   2   3   3       1359.28       1337.18        10.24 o                         
   3   3   3        107.49        117.36         1.59 o                         
   4   3   3        304.44        295.44         4.00 o                         
   5   3   3         13.28         14.31         1.38 o                         
   6   3   3        108.60        116.65         2.41 o                         
  -7   4   3          5.14          4.40         0.78 o                         
  -6   4   3         23.68         18.88         1.26 o                         
  -5   4   3          1.52          1.32         0.57 o                         
  -4   4   3        770.12        831.14         5.66 o                         
  -3   4   3          0.25          2.12         0.46 o                         
  -2   4   3        106.43         98.52         1.80 o                         
  -1   4   3        207.52        200.88         2.03 o                         
   0   4   3          3.68          4.23         0.34 o                         
   1   4   3        286.91        274.88         3.20 o                         
   2   4   3          0.08          1.10         0.41 o                         
   3   4   3         42.46         40.84         1.12 o                         
   4   4   3         47.55         46.31         1.73 o                         
   5   4   3         29.91         24.16         1.49 o                         
   6   4   3          0.98          1.69         0.80 o                         
  -7   5   3          1.41          0.31         0.68 o                         
  -6   5   3          6.65          4.68         0.75 o                         
  -5   5   3          1.87          2.21         0.63 o                         
  -4   5   3         12.19         12.11         0.71 o                         
  -3   5   3          5.56          1.88         0.37 o                         
  -2   5   3         99.50         85.41         1.45 o                         
  -1   5   3         86.49         98.97         1.66 o                         
   0   5   3        305.75        280.80         3.40 o                         
   1   5   3       2337.95       2541.41        15.60 o                         
   2   5   3        523.69        533.14         4.33 o                         
   3   5   3        864.85        859.51         5.68 o                         
   4   5   3          2.18          2.04         0.83 o                         
   5   5   3         12.25         12.19         1.03 o                         
   6   5   3        176.65        179.15         3.55 o                         
  -7   6   3         42.34         41.12         3.58 o                         
  -6   6   3          2.21          3.35         0.80 o                         
  -5   6   3          3.11          2.42         0.86 o                         
  -4   6   3         20.21         16.41         0.87 o                         
  -3   6   3        133.90        132.17         1.64 o                         
  -2   6   3        105.69        108.56         1.55 o                         
  -1   6   3          9.70          6.96         0.47 o                         
   0   6   3        232.19        245.48         3.09 o                         
   1   6   3          1.10          1.01         0.43 o                         
   2   6   3        130.34        132.04         1.94 o                         
   3   6   3          8.32          6.65         0.72 o                         
   4   6   3         32.76         38.09         2.27 o                         
   5   6   3         24.90         23.42         1.43 o                         
  -7   7   3          3.19          3.39         1.14 o                         
  -6   7   3         32.57         34.85         1.60 o                         
  -5   7   3         27.57         26.78         1.18 o                         
  -4   7   3         23.91         23.45         1.01 o                         
  -3   7   3        139.75        117.67         1.70 o                         
  -2   7   3         49.51         44.19         1.07 o                         
  -1   7   3       1084.79       1108.07         8.59 o                         
   0   7   3        157.47        159.58         2.47 o                         
   1   7   3        366.72        354.60         3.89 o                         
   2   7   3         68.36         67.26         1.74 o                         
   3   7   3         54.91         53.50         1.66 o                         
   4   7   3        263.68        246.95         4.09 o                         
   5   7   3          6.17          7.81         0.99 o                         
  -6   8   3        109.48        110.28         2.88 o                         
  -5   8   3         42.59         41.44         1.46 o                         
  -4   8   3         37.66         36.29         1.31 o                         
  -3   8   3          7.06          7.03         0.65 o                         
  -2   8   3          1.94          1.55         0.47 o                         
  -1   8   3        546.20        576.86         4.71 o                         
   0   8   3        244.74        225.12         2.64 o                         
   1   8   3        223.62        214.31         2.80 o                         
   2   8   3         34.57         33.36         1.24 o                         
   3   8   3        231.38        222.54         3.19 o                         
   4   8   3          2.84          3.94         0.76 o                         
   5   8   3          2.39          3.09         0.85 o                         
  -6   9   3        208.20        217.75         4.69 o                         
  -5   9   3         24.40         23.57         1.27 o                         
  -4   9   3         89.30         81.80         2.01 o                         
  -3   9   3          7.68          6.58         0.67 o                         
  -2   9   3        122.27        109.02         1.87 o                         
  -1   9   3         49.17         55.61         1.36 o                         
   0   9   3        194.21        186.20         2.46 o                         
   1   9   3         35.08         36.02         1.28 o                         
   2   9   3         62.16         62.22         2.18 o                         
   3   9   3         48.36         53.34         1.98 o                         
   4   9   3          0.02         -0.84         0.89 o                         
  -6  10   3          9.69         10.51         1.61 o                         
  -5  10   3          1.74          0.54         0.74 o                         
  -4  10   3          1.07          0.89         0.63 o                         
  -3  10   3         29.85         28.01         1.22 o                         
  -2  10   3        152.68        149.51         2.27 o                         
  -1  10   3          6.67          8.63         0.70 o                         
   0  10   3        458.70        476.24         4.57 o                         
   1  10   3         58.78         55.33         2.07 o                         
   2  10   3         43.08         39.78         1.72 o                         
   3  10   3         15.20         12.41         1.25 o                         
   4  10   3          0.00         -1.06         1.06 o                         
  -6  11   3         17.96         16.31         1.82 o                         
  -5  11   3          7.11          7.91         0.83 o                         
  -4  11   3        130.52        137.57         2.55 o                         
  -3  11   3        101.05         97.59         2.14 o                         
  -2  11   3          4.67          4.24         0.90 o                         
  -1  11   3         36.97         36.36         1.34 o                         
   0  11   3         63.33         62.79         1.72 o                         
   1  11   3        451.84        475.14         5.14 o                         
   2  11   3        133.75        132.50         2.71 o                         
   3  11   3         33.31         30.11         1.57 o                         
   4  11   3          0.09         -0.15         0.67 o                         
  -5  12   3         52.41         49.84         1.54 o                         
  -4  12   3         91.19         95.80         2.06 o                         
  -3  12   3          7.52          6.10         0.82 o                         
  -2  12   3         11.67         10.43         0.88 o                         
  -1  12   3         16.22         14.40         0.96 o                         
   0  12   3          2.74          3.34         1.04 o                         
   1  12   3          0.11          1.55         0.73 o                         
   2  12   3         29.58         33.49         1.80 o                         
   3  12   3         21.63         20.96         1.75 o                         
  -5  13   3        342.30        359.90         5.41 o                         
  -4  13   3          0.00          0.63         0.69 o                         
  -3  13   3         69.79         75.52         1.95 o                         
  -2  13   3         39.70         43.49         1.63 o                         
  -1  13   3        206.86        203.33         3.16 o                         
   0  13   3        226.25        228.11         3.58 o                         
   1  13   3         20.15         16.47         1.25 o                         
   2  13   3         29.59         32.05         1.42 o                         
  -4  14   3        226.70        251.03         4.04 o                         
  -3  14   3         10.50         12.99         0.95 o                         
  -2  14   3        213.74        242.46         3.57 o                         
  -1  14   3          0.02         -0.07         0.74 o                         
   0  14   3         87.46         85.22         2.41 o                         
   1  14   3          1.94          2.01         0.67 o                         
   2  14   3          2.88          3.10         0.87 o                         
  -4  15   3         12.03         10.37         1.00 o                         
  -3  15   3         53.40         60.77         1.81 o                         
  -2  15   3         49.72         51.91         1.82 o                         
  -1  15   3          0.00         -0.60         0.90 o                         
   0  15   3          5.28          3.12         0.96 o                         
   1  15   3          0.00         -0.58         0.65 o                         
  -2  16   3          1.75          0.78         0.78 o                         
  -1  16   3          1.38         -0.13         0.83 o                         
  -1 -16   4         12.08          4.68         0.94 o                         
   0 -16   4          7.39          5.64         1.49 o                         
   1 -16   4          0.03          0.13         0.73 o                         
   2 -16   4          7.95          4.69         0.88 o                         
   3 -16   4         29.07         30.76         1.63 o                         
  -2 -15   4          0.45          0.22         0.86 o                         
  -1 -15   4        155.52        179.18         2.76 o                         
   0 -15   4         94.25         90.39         2.40 o                         
   1 -15   4         11.55         11.03         1.09 o                         
   2 -15   4          1.66          1.90         0.70 o                         
   3 -15   4         11.65          9.61         0.96 o                         
   4 -15   4         19.55         19.96         1.37 o                         
  -3 -14   4          4.07          3.63         0.76 o                         
  -2 -14   4          8.24          8.29         0.79 o                         
  -1 -14   4          0.74          1.28         0.70 o                         
   0 -14   4          0.00          0.66         0.82 o                         
   1 -14   4         26.59         23.79         1.47 o                         
   2 -14   4        184.04        183.89         3.00 o                         
   3 -14   4          0.02          1.10         0.59 o                         
   4 -14   4          3.69         -0.04         0.72 o                         
  -3 -13   4          0.74          1.42         0.78 o                         
  -2 -13   4          1.50          0.17         0.70 o                         
  -1 -13   4         21.79         20.63         1.40 o                         
   0 -13   4          4.43          4.30         0.84 o                         
   1 -13   4         52.43         52.60         1.71 o                         
   2 -13   4          3.26          2.33         0.73 o                         
   3 -13   4        123.43        118.53         3.01 o                         
   4 -13   4         17.86         14.51         1.12 o                         
   5 -13   4          1.66          2.14         0.60 o                         
  -4 -12   4          6.63          5.84         0.78 o                         
  -3 -12   4          0.31          0.31         0.58 o                         
  -2 -12   4         46.16         45.72         1.83 o                         
  -1 -12   4         31.77         24.91         1.36 o                         
   0 -12   4        179.94        193.86         3.30 o                         
   1 -12   4        214.10        200.49         3.38 o                         
   2 -12   4          0.04          0.37         0.94 o                         
   3 -12   4        486.54        490.66         5.51 o                         
   4 -12   4         14.96         13.53         0.95 o                         
   5 -12   4          4.50          2.53         1.11 o                         
  -4 -11   4          0.08         -0.08         0.60 o                         
  -3 -11   4         13.91          8.90         0.76 o                         
  -2 -11   4        135.38        123.17         2.50 o                         
  -1 -11   4         35.68         34.10         1.53 o                         
   0 -11   4        366.97        357.30         4.53 o                         
   1 -11   4          2.87          1.62         0.69 o                         
   2 -11   4        224.33        217.54         3.68 o                         
   3 -11   4        340.88        323.80         4.38 o                         
   4 -11   4         90.41         90.10         2.18 o                         
   5 -11   4          3.99          2.25         0.59 o                         
   6 -11   4          1.06          0.97         0.67 o                         
  -5 -10   4         10.28          6.57         0.74 o                         
  -4 -10   4         33.37         33.67         1.21 o                         
  -3 -10   4         10.35          6.84         0.84 o                         
  -2 -10   4       1635.05       1608.05        11.46 o                         
  -1 -10   4        538.62        517.65         5.70 o                         
   0 -10   4          1.11          0.91         0.66 o                         
   1 -10   4         20.05         18.98         1.04 o                         
   2 -10   4          0.36          0.11         0.81 o                         
   3 -10   4        588.40        588.40         5.89 o                         
   4 -10   4         15.09         14.79         0.98 o                         
   5 -10   4        111.90        119.81         2.37 o                         
   6 -10   4         26.26         24.41         1.20 o                         
  -5  -9   4         25.39         27.98         1.13 o                         
  -4  -9   4          3.29          3.14         0.62 o                         
  -3  -9   4          4.48          3.09         0.89 o                         
  -2  -9   4          7.42          8.41         0.89 o                         
  -1  -9   4          2.36          1.30         0.64 o                         
   0  -9   4        201.42        180.55         2.57 o                         
   1  -9   4        302.49        297.79         3.72 o                         
   2  -9   4          9.65          6.31         1.17 o                         
   3  -9   4          1.03          2.87         0.67 o                         
   4  -9   4        175.17        177.48         2.81 o                         
   5  -9   4          6.78          8.92         0.82 o                         
   6  -9   4          1.75          0.72         0.60 o                         
  -5  -8   4         24.42         23.02         1.17 o                         
  -4  -8   4         60.75         59.25         1.74 o                         
  -3  -8   4        951.62        969.53         8.19 o                         
  -2  -8   4          0.57          3.40         0.68 o                         
  -1  -8   4          0.00         -0.05         0.59 o                         
   0  -8   4          2.24          4.41         0.61 o                         
   1  -8   4        177.63        195.54         3.17 o                         
   2  -8   4        245.43        235.24         3.70 o                         
   3  -8   4         80.69         82.86         2.13 o                         
   4  -8   4        124.03        110.90         2.25 o                         
   5  -8   4          1.23          1.16         0.63 o                         
   6  -8   4          0.61          0.23         0.57 o                         
  -6  -7   4          2.29          3.72         0.72 o                         
  -5  -7   4         15.83         16.51         1.01 o                         
  -4  -7   4          6.35          4.35         0.90 o                         
  -3  -7   4        161.21        160.39         2.64 o                         
  -2  -7   4        466.82        449.70         4.76 o                         
  -1  -7   4         30.56         15.46         1.67 o                         
   0  -7   4        464.21        529.81         6.17 o                         
   1  -7   4        315.83        322.54         4.14 o                         
   2  -7   4          5.29         10.03         1.31 o                         
   3  -7   4          3.77          4.14         0.59 o                         
   4  -7   4         39.45         35.88         1.36 o                         
   5  -7   4        122.77        126.61         2.38 o                         
   6  -7   4         27.95         35.76         1.33 o                         
  -6  -6   4          0.25         -0.03         0.69 o                         
  -5  -6   4          6.01          7.38         0.84 o                         
  -4  -6   4         63.92         69.82         1.76 o                         
  -3  -6   4          2.73          3.22         0.66 o                         
  -2  -6   4        238.03        242.77         2.65 o                         
  -1  -6   4        114.00        103.40         2.14 o                         
   0  -6   4        358.69        365.52         4.90 o                         
   1  -6   4        161.97        183.20         2.61 o                         
   2  -6   4        571.74        599.00         7.72 o                         
   3  -6   4         97.45        100.80         1.83 o                         
   4  -6   4        581.25        569.36         5.18 o                         
   5  -6   4         89.67         85.15         1.90 o                         
   6  -6   4          0.14          0.99         0.58 o                         
  -6  -5   4          7.21          7.06         0.95 o                         
  -5  -5   4        430.18        441.20         4.86 o                         
  -4  -5   4        288.75        287.96         3.26 o                         
  -3  -5   4        267.18        257.99         2.73 o                         
  -2  -5   4        223.31        233.37         3.09 o                         
  -1  -5   4        103.43        109.17         2.10 o                         
   0  -5   4        297.23        267.55         3.37 o                         
   1  -5   4          1.85          2.25         0.46 o                         
   2  -5   4         80.17         95.01         2.31 o                         
   3  -5   4          1.31          2.37         0.55 o                         
   4  -5   4        166.67        164.66         2.35 o                         
   5  -5   4        132.54        129.62         2.29 o                         
   6  -5   4         42.27         41.49         1.55 o                         
  -6  -4   4        148.66        147.33         3.26 o                         
  -5  -4   4        153.89        150.00         2.62 o                         
  -4  -4   4         34.94         36.48         1.26 o                         
  -3  -4   4        193.83        209.28         2.25 o                         
  -2  -4   4        253.76        255.98         5.13 o                         
  -1  -4   4        168.01        132.15         2.60 o                         
   0  -4   4       3492.24       3664.30        41.74 o                         
   1  -4   4        673.85        648.65        12.71 o                         
   2  -4   4          1.50          7.37         1.75 o                         
   3  -4   4        219.36        235.60         3.05 o                         
   4  -4   4         25.53         20.59         0.92 o                         
   5  -4   4          0.88          0.43         0.65 o                         
   6  -4   4         15.11         13.78         1.14 o                         
  -6  -3   4         33.19         38.21         1.78 o                         
  -5  -3   4          5.02          3.96         0.69 o                         
  -4  -3   4          1.98          1.37         0.57 o                         
  -3  -3   4         15.61         21.71         1.02 o                         
  -2  -3   4         59.71         72.23         1.58 o                         
  -1  -3   4         21.38         26.27         0.76 o                         
   0  -3   4         65.79         63.01         1.37 o                         
   1  -3   4        428.26        380.04         3.92 o                         
   2  -3   4          3.88          2.94         0.53 o                         
   3  -3   4          6.57          5.48         0.85 o                         
   4  -3   4         66.05         68.72         1.53 o                         
   5  -3   4        119.59        119.95         2.23 o                         
   6  -3   4         27.39         28.76         1.30 o                         
  -6  -2   4          3.16          0.82         1.01 o                         
  -5  -2   4        353.44        352.49         3.92 o                         
  -4  -2   4        384.31        419.69         3.80 o                         
  -3  -2   4        747.28        771.50         9.70 o                         
  -2  -2   4        329.91        341.52         5.27 o                         
  -1  -2   4        813.75        759.74         6.46 o                         
   0  -2   4        885.61        835.73         7.67 o                         
   1  -2   4        139.88        138.40         1.66 o                         
   2  -2   4        159.43        155.42         2.77 o                         
   3  -2   4          4.22          1.30         0.46 o                         
   4  -2   4          7.45          5.55         0.65 o                         
   5  -2   4         15.58         10.59         0.88 o                         
   6  -2   4          0.44          1.21         0.79 o                         
  -7  -1   4          0.59          0.55         0.80 o                         
  -6  -1   4        162.27        166.40         3.12 o                         
  -5  -1   4        139.10        139.71         2.43 o                         
  -4  -1   4        202.51        193.69         2.38 o                         
  -3  -1   4        141.17        157.31         2.34 o                         
  -2  -1   4          1.85          1.18         0.33 o                         
  -1  -1   4         80.37         71.96         1.27 o                         
   0  -1   4        596.11        649.89         8.40 o                         
   1  -1   4       1102.48       1024.54         9.30 o                         
   2  -1   4       2686.89       2778.43        22.22 o                         
   3  -1   4          9.46         11.13         0.75 o                         
   4  -1   4        429.40        418.50         3.87 o                         
   5  -1   4          8.16          6.38         0.90 o                         
   6  -1   4          0.06          0.09         0.57 o                         
  -7   0   4          0.77         -0.29         0.95 o                         
  -6   0   4        138.46        141.55         2.96 o                         
  -5   0   4          0.90          2.55         0.88 o                         
  -4   0   4        396.56        402.36         3.48 o                         
  -3   0   4          0.06          1.05         0.37 o                         
  -2   0   4         63.43         67.42         1.30 o                         
  -1   0   4        326.85        326.01         2.88 o                         
   0   0   4        495.06        488.44         4.60 o                         
   1   0   4          7.39         11.71         0.53 o                         
   2   0   4        226.07        214.93         2.59 o                         
   3   0   4        114.68        103.28         1.79 o                         
   4   0   4        149.76        147.35         2.43 o                         
   5   0   4        117.62        122.15         2.34 o                         
   6   0   4         23.03         30.88         1.47 o                         
  -7   1   4         23.77         17.98         1.14 o                         
  -6   1   4         54.83         57.44         1.92 o                         
  -5   1   4         17.78         15.63         1.03 o                         
  -4   1   4          1.14          2.58         0.46 o                         
  -3   1   4        370.88        385.00         3.26 o                         
  -2   1   4        363.82        396.43         3.70 o                         
   0   1   4       5690.18       5460.44        64.87 o                         
   1   1   4        513.63        544.26         4.56 o                         
   2   1   4        131.07        147.95         2.06 o                         
   3   1   4          2.91          3.11         0.52 o                         
   4   1   4        939.71        878.77         6.97 o                         
   5   1   4          0.01         -0.18         0.86 o                         
   6   1   4         37.63         40.21         1.57 o                         
  -7   2   4          0.55          0.47         0.69 o                         
  -6   2   4         10.24          9.47         0.88 o                         
  -5   2   4         26.81         24.19         1.26 o                         
  -4   2   4        365.61        326.48         2.84 o                         
  -3   2   4         28.21         33.09         0.98 o                         
  -2   2   4        186.49        154.22         1.86 o                         
   0   2   4       2839.19       2786.63        19.38 o                         
   1   2   4        617.24        567.48         5.42 o                         
   2   2   4       1187.65       1212.09        10.55 o                         
   3   2   4        212.44        202.32         2.25 o                         
   4   2   4        303.63        298.43         3.56 o                         
   5   2   4         12.15         11.75         1.00 o                         
   6   2   4         10.88         13.05         1.30 o                         
  -7   3   4        117.71        116.89         2.53 o                         
  -6   3   4        168.16        167.29         3.19 o                         
  -5   3   4         22.40         21.08         1.31 o                         
  -4   3   4         67.77         60.52         1.20 o                         
  -3   3   4          4.58          6.44         0.52 o                         
  -2   3   4        114.34        102.64         1.56 o                         
  -1   3   4        254.87        267.11         2.38 o                         
   0   3   4          3.67          3.61         0.44 o                         
   1   3   4          0.80          0.19         0.35 o                         
   2   3   4        427.91        459.54         4.20 o                         
   3   3   4         12.95         11.39         0.71 o                         
   4   3   4        423.25        394.80         4.59 o                         
   5   3   4          5.81          5.37         0.84 o                         
   6   3   4         74.27         78.30         2.12 o                         
  -7   4   4        101.64        101.76         3.33 o                         
  -6   4   4         58.27         57.82         1.90 o                         
  -5   4   4          5.80          4.20         0.76 o                         
  -4   4   4         56.44         60.08         1.31 o                         
  -3   4   4         16.67         22.53         0.77 o                         
  -2   4   4         86.79         79.60         1.32 o                         
  -1   4   4       1071.76       1061.48         7.55 o                         
   0   4   4        344.66        378.27         4.02 o                         
   1   4   4        205.03        216.57         2.69 o                         
   2   4   4        616.24        652.01         4.62 o                         
   3   4   4         68.00         63.33         1.37 o                         
   4   4   4          0.41         -0.19         0.74 o                         
   5   4   4          0.03         -0.12         0.73 o                         
   6   4   4          7.07          4.19         0.92 o                         
  -7   5   4         75.02         72.02         2.25 o                         
  -6   5   4         56.66         58.91         1.87 o                         
  -5   5   4         51.08         54.15         1.82 o                         
  -4   5   4          0.01         -0.10         0.57 o                         
  -3   5   4          1.49          4.95         0.50 o                         
  -2   5   4          5.05          5.10         0.46 o                         
  -1   5   4         56.97         60.04         1.06 o                         
   0   5   4          2.55          5.10         0.44 o                         
   1   5   4          0.81          1.46         0.43 o                         
   2   5   4         24.76         21.57         0.85 o                         
   3   5   4          4.29          5.80         0.69 o                         
   4   5   4        145.11        143.98         3.20 o                         
   5   5   4          1.33          0.69         0.75 o                         
  -7   6   4          9.86          6.45         2.11 o                         
  -6   6   4         10.54          9.31         1.03 o                         
  -5   6   4          2.49          0.12         0.71 o                         
  -4   6   4        190.83        184.64         2.31 o                         
  -3   6   4        197.19        193.46         1.96 o                         
  -2   6   4         29.23         30.58         0.93 o                         
  -1   6   4        135.12        124.07         1.70 o                         
   0   6   4        154.65        133.61         1.86 o                         
   1   6   4        202.23        209.72         2.39 o                         
   2   6   4          1.52          0.70         0.69 o                         
   3   6   4        455.03        420.56         4.49 o                         
   4   6   4         36.59         35.37         2.44 o                         
   5   6   4          9.02          4.96         0.88 o                         
  -6   7   4         25.70         24.69         1.57 o                         
  -5   7   4         25.26         22.33         1.44 o                         
  -4   7   4         12.32         10.18         0.72 o                         
  -3   7   4         14.36         20.36         0.78 o                         
  -2   7   4          3.04          3.52         0.49 o                         
  -1   7   4         15.22          7.66         0.67 o                         
   0   7   4          1.91          1.59         0.59 o                         
   1   7   4         55.91         55.76         1.50 o                         
   2   7   4        152.68        146.37         2.61 o                         
   3   7   4        338.89        340.35         4.38 o                         
   4   7   4        103.96         95.04         2.72 o                         
   5   7   4         13.20         14.29         1.20 o                         
  -6   8   4         18.96         19.16         1.54 o                         
  -5   8   4        118.15        116.89         2.45 o                         
  -4   8   4        296.16        298.73         3.67 o                         
  -3   8   4         53.24         50.89         1.39 o                         
  -2   8   4         26.53         25.16         0.96 o                         
  -1   8   4         42.63         42.06         1.22 o                         
   0   8   4        448.80        459.94         4.23 o                         
   1   8   4         64.44         67.82         1.69 o                         
   2   8   4          5.07          4.10         0.75 o                         
   3   8   4         29.72         31.97         1.55 o                         
   4   8   4          3.53          3.28         0.88 o                         
   5   8   4          0.72          0.63         0.97 o                         
  -6   9   4          4.57          4.91         1.05 o                         
  -5   9   4          6.41          6.17         1.08 o                         
  -4   9   4         75.15         70.04         1.94 o                         
  -3   9   4        297.13        291.40         3.55 o                         
  -2   9   4          4.69          4.01         0.69 o                         
  -1   9   4         28.51         29.34         1.26 o                         
   0   9   4          6.56          7.05         0.65 o                         
   1   9   4         11.27          9.94         0.84 o                         
   2   9   4          1.22          1.27         0.87 o                         
   3   9   4          0.07          1.09         0.96 o                         
   4   9   4          0.10          2.36         1.78 o                         
  -6  10   4        143.96        155.25         4.40 o                         
  -5  10   4          1.98          2.56         0.77 o                         
  -4  10   4         14.96         13.46         0.97 o                         
  -3  10   4         29.79         30.91         1.56 o                         
  -2  10   4         83.03         84.30         1.92 o                         
  -1  10   4         18.49         15.50         0.98 o                         
   0  10   4        139.52        143.20         2.35 o                         
   1  10   4        369.10        368.91         4.51 o                         
   2  10   4          4.13          2.34         0.72 o                         
   3  10   4          8.61          8.96         1.25 o                         
   4  10   4          8.78          9.78         0.98 o                         
  -6  11   4         35.45         33.07         1.64 o                         
  -5  11   4         40.27         42.05         1.65 o                         
  -4  11   4          7.70          6.51         0.85 o                         
  -3  11   4         88.57         89.77         2.29 o                         
  -2  11   4        295.34        312.15         3.91 o                         
  -1  11   4          9.73          6.50         0.76 o                         
   0  11   4          1.07          2.40         0.72 o                         
   1  11   4         44.97         45.82         1.75 o                         
   2  11   4         13.95         12.34         1.10 o                         
   3  11   4         64.61         71.90         2.74 o                         
  -5  12   4         17.26         16.88         1.20 o                         
  -4  12   4         59.13         63.62         2.20 o                         
  -3  12   4         16.72         12.84         1.20 o                         
  -2  12   4         69.44         74.88         1.96 o                         
  -1  12   4         16.37         16.60         1.04 o                         
   0  12   4        969.20        996.27         8.99 o                         
   1  12   4        561.64        580.55         6.45 o                         
   2  12   4          7.01          6.41         1.00 o                         
   3  12   4          0.60          0.25         0.70 o                         
  -5  13   4        178.78        195.17         4.68 o                         
  -4  13   4          2.75          3.61         0.67 o                         
  -3  13   4         21.75         19.08         1.18 o                         
  -2  13   4        182.64        191.93         3.17 o                         
  -1  13   4        148.28        164.11         2.93 o                         
   0  13   4         82.54         90.88         2.39 o                         
   1  13   4         19.92         14.28         1.57 o                         
   2  13   4          1.60          2.28         0.89 o                         
  -4  14   4         37.04         37.38         1.87 o                         
  -3  14   4         54.64         55.03         1.78 o                         
  -2  14   4          0.23          1.83         0.78 o                         
  -1  14   4         22.02         19.22         1.20 o                         
   0  14   4         34.19         34.29         1.52 o                         
   1  14   4          0.64          0.10         0.67 o                         
   2  14   4         11.99          7.72         2.11 o                         
  -3  15   4         25.20         28.22         1.77 o                         
  -2  15   4         13.86         12.87         1.36 o                         
  -1  15   4          0.10          0.61         0.68 o                         
   0  15   4         51.06         53.81         2.07 o                         
   1  15   4          0.91          1.40         1.58 o                         
  -2  16   4          1.56         -0.03         1.33 o                         
  -1 -16   5         14.16          8.52         1.04 o                         
   0 -16   5          3.69          3.35         0.86 o                         
   1 -16   5          0.11          0.09         0.83 o                         
   2 -16   5          9.10          4.79         0.91 o                         
   3 -16   5         29.18         32.61         3.05 o                         
  -2 -15   5          9.23          9.53         0.94 o                         
  -1 -15   5         16.17         22.63         1.43 o                         
   0 -15   5          3.25          1.33         0.81 o                         
   1 -15   5          2.50          4.54         0.84 o                         
   2 -15   5         14.71         16.39         1.62 o                         
   3 -15   5         13.48          8.50         0.94 o                         
   4 -15   5         20.85         23.52         2.36 o                         
  -3 -14   5         89.01         92.80         2.31 o                         
  -2 -14   5          3.96          3.73         0.67 o                         
  -1 -14   5         25.79         29.50         1.48 o                         
   0 -14   5         46.59         55.81         1.97 o                         
   1 -14   5         12.02         10.71         1.20 o                         
   2 -14   5         28.25         26.55         1.47 o                         
   3 -14   5          1.36          2.27         0.64 o                         
   4 -14   5         12.97         11.79         0.88 o                         
  -3 -13   5         16.96         16.52         1.53 o                         
  -2 -13   5          3.50          5.83         0.79 o                         
  -1 -13   5         12.88         10.71         1.13 o                         
   0 -13   5          0.76          3.75         1.03 o                         
   1 -13   5         53.88         41.30         2.12 o                         
   2 -13   5         23.01         19.40         1.41 o                         
   3 -13   5          0.71          1.66         0.66 o                         
   4 -13   5         31.87         35.19         1.34 o                         
   5 -13   5          9.63         10.60         0.96 o                         
  -4 -12   5         24.46         30.52         1.47 o                         
  -3 -12   5          8.51          8.00         0.74 o                         
  -2 -12   5          3.82          3.36         0.78 o                         
  -1 -12   5          0.25          0.15         0.74 o                         
   0 -12   5         19.67         22.11         1.46 o                         
   1 -12   5          0.76          1.25         0.82 o                         
   2 -12   5        230.04        230.40         3.74 o                         
   3 -12   5          6.99          8.64         0.94 o                         
   4 -12   5         20.82         15.22         1.05 o                         
   5 -12   5         16.63         17.35         1.13 o                         
  -4 -11   5          3.01          3.80         0.59 o                         
  -3 -11   5          9.93          9.15         0.83 o                         
  -2 -11   5        123.21        134.84         2.55 o                         
  -1 -11   5        236.40        214.97         3.60 o                         
   0 -11   5        163.51        144.03         2.79 o                         
   1 -11   5        428.15        400.08         4.55 o                         
   2 -11   5         22.63         22.22         1.36 o                         
   3 -11   5        162.24        160.97         3.25 o                         
   4 -11   5         24.80         26.69         1.34 o                         
   5 -11   5          4.55          3.79         0.69 o                         
  -5 -10   5          0.40          1.86         0.80 o                         
  -4 -10   5         65.36         72.05         1.70 o                         
  -3 -10   5          8.73         11.17         0.93 o                         
  -2 -10   5         97.30         98.06         2.19 o                         
  -1 -10   5          9.33          5.69         0.86 o                         
   0 -10   5        558.84        551.78         5.53 o                         
   1 -10   5        158.83        142.71         2.71 o                         
   2 -10   5          0.02         -0.23         1.06 o                         
   3 -10   5       1021.60       1017.23        10.19 o                         
   4 -10   5         59.70         62.66         2.13 o                         
   5 -10   5          2.48          3.50         0.64 o                         
   6 -10   5          6.37          4.45         1.25 o                         
  -5  -9   5         13.91         13.90         0.92 o                         
  -4  -9   5         23.57         20.45         1.05 o                         
  -3  -9   5         37.71         44.73         1.64 o                         
  -2  -9   5        293.24        271.50         3.67 o                         
  -1  -9   5        115.56        109.72         2.43 o                         
   0  -9   5         45.83         42.74         1.40 o                         
   1  -9   5         79.84         74.95         2.16 o                         
   2  -9   5        129.82        121.75         2.64 o                         
   3  -9   5        361.88        343.37         5.03 o                         
   4  -9   5          1.77          4.26         0.75 o                         
   5  -9   5         14.83         11.82         0.99 o                         
   6  -9   5          2.35          2.75         0.66 o                         
  -5  -8   5         13.58          9.80         0.87 o                         
  -4  -8   5         17.29         13.92         0.93 o                         
  -3  -8   5        160.70        164.75         2.76 o                         
  -2  -8   5        424.20        404.86         4.44 o                         
  -1  -8   5         24.41         23.97         1.19 o                         
   0  -8   5         78.36         81.72         1.73 o                         
   1  -8   5         43.89         35.71         1.33 o                         
   2  -8   5        421.01        414.53         4.89 o                         
   3  -8   5          6.32          6.84         0.78 o                         
   4  -8   5         86.90         88.18         2.22 o                         
   5  -8   5          4.40          4.32         0.76 o                         
   6  -8   5          0.97          0.19         0.72 o                         
  -6  -7   5          0.28         -0.74         0.74 o                         
  -5  -7   5          7.49          6.71         0.72 o                         
  -4  -7   5         25.04         27.99         1.22 o                         
  -3  -7   5        232.81        233.40         3.30 o                         
  -2  -7   5          0.00          1.37         0.53 o                         
  -1  -7   5         28.29         19.27         1.15 o                         
   0  -7   5         35.68         34.21         2.51 o                         
   1  -7   5        142.03        141.88         2.16 o                         
   2  -7   5        330.82        323.20         3.98 o                         
   3  -7   5         23.13         25.89         1.49 o                         
   4  -7   5        150.62        146.73         2.63 o                         
   5  -7   5         30.83         31.24         1.35 o                         
   6  -7   5          8.15          4.71         0.74 o                         
  -6  -6   5          1.35          0.55         0.96 o                         
  -5  -6   5          6.90          7.58         0.76 o                         
  -4  -6   5          0.05          0.43         0.57 o                         
  -3  -6   5         10.99         10.47         0.78 o                         
  -2  -6   5          4.00          1.45         0.54 o                         
  -1  -6   5       1591.53       1629.61        13.91 o                         
   0  -6   5         16.14         24.84         0.98 o                         
   1  -6   5         63.04         68.55         1.49 o                         
   2  -6   5         20.13         20.28         1.16 o                         
   3  -6   5         29.35         33.88         1.15 o                         
   4  -6   5        157.81        142.75         2.30 o                         
   5  -6   5         27.85         22.89         1.16 o                         
   6  -6   5          2.23          3.05         0.74 o                         
  -6  -5   5         16.87         13.45         0.96 o                         
  -5  -5   5         65.84         67.89         1.79 o                         
  -4  -5   5         23.08         25.27         1.05 o                         
  -3  -5   5         21.48         22.84         0.95 o                         
  -2  -5   5        521.43        515.92         4.67 o                         
  -1  -5   5       2184.86       2185.94        21.67 o                         
   0  -5   5       1910.75       2026.90        15.73 o                         
   1  -5   5        808.38        832.82        10.49 o                         
   2  -5   5         18.16         30.28         1.38 o                         
   3  -5   5         38.91         35.99         1.21 o                         
   4  -5   5        298.68        285.12         3.25 o                         
   5  -5   5          0.12          0.12         0.58 o                         
   6  -5   5          0.16          0.41         0.95 o                         
  -6  -4   5         10.70          9.98         0.92 o                         
  -5  -4   5         59.66         62.86         1.77 o                         
  -4  -4   5        221.97        233.83         2.78 o                         
  -3  -4   5          0.17          1.64         0.45 o                         
  -2  -4   5        262.10        283.86         3.24 o                         
  -1  -4   5        132.20        144.27         2.18 o                         
   0  -4   5         37.59         41.96         1.02 o                         
   1  -4   5        210.50        224.21         3.05 o                         
   2  -4   5        477.02        478.60         5.35 o                         
   3  -4   5         22.49         25.88         1.15 o                         
   4  -4   5         60.16         57.48         1.49 o                         
   5  -4   5         62.60         64.36         1.81 o                         
   6  -4   5          3.20          3.80         1.09 o                         
  -6  -3   5          8.35          7.73         1.00 o                         
  -5  -3   5        447.61        451.80         4.81 o                         
  -4  -3   5          1.18          2.04         0.57 o                         
  -3  -3   5       1349.26       1439.48        12.06 o                         
  -2  -3   5         83.13         83.00         1.93 o                         
  -1  -3   5         49.48         54.70         1.22 o                         
   0  -3   5         39.63         35.06         0.97 o                         
   1  -3   5        163.65        139.94         2.34 o                         
   2  -3   5         82.43         89.90         1.88 o                         
   3  -3   5         16.21         16.36         0.86 o                         
   4  -3   5        164.42        163.43         2.31 o                         
   5  -3   5          0.25         -0.43         0.56 o                         
   6  -3   5         12.78         12.31         1.04 o                         
  -6  -2   5          6.89          5.55         0.95 o                         
  -5  -2   5          5.21          6.22         0.73 o                         
  -4  -2   5        220.91        232.10         2.84 o                         
  -3  -2   5         10.68          9.84         0.72 o                         
  -2  -2   5        148.88        150.37         2.98 o                         
  -1  -2   5        148.91        139.19         2.14 o                         
   0  -2   5        542.63        506.07         4.57 o                         
   1  -2   5       2317.68       2201.79        19.07 o                         
   2  -2   5        847.92        908.80        10.03 o                         
   3  -2   5        333.12        361.31         3.72 o                         
   4  -2   5        158.28        151.35         2.30 o                         
   5  -2   5         41.71         44.24         1.61 o                         
   6  -2   5         53.12         57.15         1.81 o                         
  -7  -1   5         19.28         15.51         1.58 o                         
  -6  -1   5          1.06          1.48         0.65 o                         
  -5  -1   5         19.62         18.35         1.09 o                         
  -4  -1   5         16.40         12.94         0.77 o                         
  -3  -1   5        467.73        465.14         4.68 o                         
  -2  -1   5        222.40        238.67         3.34 o                         
  -1  -1   5         58.20         49.10         0.85 o                         
   0  -1   5        490.04        494.33         4.54 o                         
   1  -1   5         24.27         20.04         0.82 o                         
   2  -1   5        427.79        436.67         4.25 o                         
   3  -1   5        130.99        139.05         2.05 o                         
   4  -1   5        576.62        588.92         5.45 o                         
   5  -1   5         73.86         64.22         1.80 o                         
   6  -1   5          0.17         -0.65         0.65 o                         
  -7   0   5          8.88          7.02         0.82 o                         
  -6   0   5        137.14        149.56         2.92 o                         
  -5   0   5         34.87         35.32         1.43 o                         
  -4   0   5         10.07         10.54         0.72 o                         
  -3   0   5        208.07        211.93         2.89 o                         
  -2   0   5        544.27        617.03         8.81 o                         
  -1   0   5       1109.88       1132.38         9.69 o                         
   0   0   5       2066.20       2051.45        17.79 o                         
   1   0   5        501.55        503.89         5.12 o                         
   2   0   5        668.05        699.48         5.37 o                         
   3   0   5          0.22         -0.24         0.43 o                         
   4   0   5         45.51         51.08         1.47 o                         
   5   0   5        165.08        169.15         3.14 o                         
   6   0   5          0.04          0.13         0.68 o                         
  -7   1   5          3.64          4.05         0.81 o                         
  -6   1   5          6.60          3.90         0.74 o                         
  -5   1   5         58.93         62.28         1.88 o                         
  -4   1   5         16.38         13.66         0.88 o                         
  -3   1   5          8.41         13.13         0.70 o                         
  -2   1   5         21.64         15.43         0.70 o                         
  -1   1   5        888.46        834.61         5.95 o                         
   0   1   5        258.91        268.04         2.83 o                         
   1   1   5          0.54          1.22         0.36 o                         
   2   1   5          0.85          0.95         0.42 o                         
   3   1   5        612.91        611.37         4.63 o                         
   4   1   5       1768.24       1728.91        11.56 o                         
   5   1   5         20.52         21.25         1.66 o                         
   6   1   5         14.38         12.62         1.14 o                         
  -7   2   5        101.36        100.20         2.85 o                         
  -6   2   5        132.57        137.94         3.42 o                         
  -5   2   5         86.65         81.49         2.26 o                         
  -4   2   5         21.35         14.16         0.88 o                         
  -3   2   5        264.29        265.99         2.76 o                         
  -2   2   5          5.82          7.00         0.45 o                         
  -1   2   5       5552.06       5441.56        34.80 o                         
   0   2   5        194.07        192.48         2.17 o                         
   1   2   5         18.26         25.43         1.16 o                         
   2   2   5          2.36          3.10         0.48 o                         
   3   2   5          1.95          0.38         0.46 o                         
   4   2   5         36.74         35.77         1.36 o                         
   5   2   5         29.65         27.76         1.43 o                         
   6   2   5          1.28          1.70         0.75 o                         
  -7   3   5        112.62        108.21         3.70 o                         
  -6   3   5         55.03         60.93         1.93 o                         
  -5   3   5         65.25         58.29         1.76 o                         
  -4   3   5         22.50         21.29         0.89 o                         
  -3   3   5         56.32         55.43         1.11 o                         
  -2   3   5        214.60        220.12         2.48 o                         
  -1   3   5         58.20         54.61         1.02 o                         
   0   3   5          0.33          1.24         0.30 o                         
   1   3   5        738.61        744.65         6.19 o                         
   2   3   5         15.27         26.48         0.92 o                         
   3   3   5         40.80         40.74         1.21 o                         
   4   3   5         70.28         64.74         2.04 o                         
   5   3   5         14.06         11.91         1.12 o                         
   6   3   5         31.28         37.91         2.18 o                         
  -7   4   5        104.14        100.30         2.49 o                         
  -6   4   5        215.66        234.29         3.76 o                         
  -5   4   5         55.70         58.86         1.83 o                         
  -4   4   5        193.28        175.72         2.03 o                         
  -3   4   5         71.38         78.35         1.28 o                         
  -2   4   5         97.90        107.04         1.39 o                         
  -1   4   5         78.40         87.88         1.32 o                         
   0   4   5         28.46         21.58         0.82 o                         
   1   4   5        139.28        127.14         1.98 o                         
   2   4   5         40.31         34.24         1.02 o                         
   3   4   5          5.24          7.28         0.72 o                         
   4   4   5         22.98         22.95         1.35 o                         
   5   4   5          3.89          2.44         0.81 o                         
  -7   5   5        336.16        324.17         5.66 o                         
  -6   5   5         13.31         12.97         1.20 o                         
  -5   5   5         41.05         35.68         1.91 o                         
  -4   5   5          0.01          0.19         0.57 o                         
  -3   5   5          7.92          7.51         0.49 o                         
  -2   5   5        918.52        946.79         6.13 o                         
  -1   5   5          0.25          0.08         0.27 o                         
   0   5   5        574.63        560.02         4.67 o                         
   1   5   5         69.43         72.65         1.45 o                         
   2   5   5        105.88        113.23         1.69 o                         
   3   5   5        261.42        241.63         3.11 o                         
   4   5   5         50.01         45.84         2.29 o                         
   5   5   5         23.37         21.85         1.80 o                         
  -7   6   5          5.53          3.85         0.92 o                         
  -6   6   5         71.39         68.85         2.67 o                         
  -5   6   5          3.27          2.68         0.70 o                         
  -4   6   5        270.86        264.28         3.07 o                         
  -3   6   5          0.18          0.59         0.40 o                         
  -2   6   5         10.34         11.13         0.59 o                         
  -1   6   5        223.75        223.35         2.54 o                         
   0   6   5        358.50        342.78         3.07 o                         
   1   6   5        316.83        336.31         2.95 o                         
   2   6   5        194.67        189.38         2.47 o                         
   3   6   5          0.34          1.15         0.80 o                         
   4   6   5          0.53         -0.96         1.10 o                         
   5   6   5          3.17          1.75         0.79 o                         
  -6   7   5         67.33         67.46         3.22 o                         
  -5   7   5        241.13        244.90         3.07 o                         
  -4   7   5         68.02         68.75         1.58 o                         
  -3   7   5          0.71          1.12         0.61 o                         
  -2   7   5         14.23         14.71         0.71 o                         
  -1   7   5         35.65         43.05         1.10 o                         
   0   7   5        168.37        184.86         2.13 o                         
   1   7   5          2.37          1.17         0.60 o                         
   2   7   5          7.39          6.44         0.83 o                         
   3   7   5        100.14        107.35         2.65 o                         
   4   7   5         24.49         23.08         2.03 o                         
   5   7   5         58.93         58.27         2.26 o                         
  -6   8   5          0.95          1.63         0.90 o                         
  -5   8   5         29.90         29.61         1.67 o                         
  -4   8   5         44.64         47.27         1.64 o                         
  -3   8   5        102.89        100.43         2.60 o                         
  -2   8   5        203.59        210.93         2.54 o                         
  -1   8   5         87.12         70.00         1.54 o                         
   0   8   5          0.15         -0.23         0.60 o                         
   1   8   5        103.97        103.01         2.09 o                         
   2   8   5         18.64         17.38         1.13 o                         
   3   8   5          0.01          0.77         1.03 o                         
   4   8   5          1.86          2.52         0.90 o                         
  -6   9   5        104.49        124.28         4.21 o                         
  -5   9   5         28.80         33.75         1.58 o                         
  -4   9   5          0.66          0.96         1.04 o                         
  -3   9   5        286.80        282.84         3.45 o                         
  -2   9   5          1.45          1.14         0.62 o                         
  -1   9   5          6.91          6.61         0.69 o                         
   0   9   5         30.86         24.49         1.06 o                         
   1   9   5          1.61          1.76         0.65 o                         
   2   9   5        372.22        372.05         4.36 o                         
   3   9   5          2.21          2.86         0.96 o                         
   4   9   5          0.33          0.16         1.04 o                         
  -6  10   5          0.63          0.53         0.88 o                         
  -5  10   5          2.25          1.97         1.25 o                         
  -4  10   5          3.71          4.73         0.77 o                         
  -3  10   5        143.03        151.19         2.80 o                         
  -2  10   5        366.64        369.51         3.99 o                         
  -1  10   5         44.09         43.67         1.44 o                         
   0  10   5          7.73          8.16         0.76 o                         
   1  10   5         30.38         26.91         1.37 o                         
   2  10   5          8.29          9.25         1.17 o                         
   3  10   5          6.59          3.01         1.12 o                         
   4  10   5          4.38          5.50         1.06 o                         
  -5  11   5        145.77        147.08         3.48 o                         
  -4  11   5         27.19         29.28         1.51 o                         
  -3  11   5         44.80         49.45         1.79 o                         
  -2  11   5         17.95         14.78         0.93 o                         
  -1  11   5          0.93          2.92         0.90 o                         
   0  11   5        495.30        484.28         5.36 o                         
   1  11   5        140.38        135.45         2.81 o                         
   2  11   5        155.64        166.09         3.31 o                         
   3  11   5          5.97          6.25         0.94 o                         
  -5  12   5         10.59         11.85         0.91 o                         
  -4  12   5         59.85         60.78         1.91 o                         
  -3  12   5         24.76         20.39         1.35 o                         
  -2  12   5         27.87         29.59         1.35 o                         
  -1  12   5        204.96        223.12         3.39 o                         
   0  12   5         74.18         70.50         2.14 o                         
   1  12   5         49.30         53.80         1.90 o                         
   2  12   5          0.00         -0.44         0.73 o                         
   3  12   5          9.40          5.26         0.98 o                         
  -5  13   5         62.85         63.72         2.98 o                         
  -4  13   5         61.15         65.50         1.97 o                         
  -3  13   5         36.06         37.81         1.63 o                         
  -2  13   5          2.26          2.83         1.01 o                         
  -1  13   5        260.01        275.49         4.05 o                         
   0  13   5        322.98        326.60         5.43 o                         
   1  13   5          3.27          3.85         0.91 o                         
   2  13   5          1.19          0.90         0.80 o                         
  -4  14   5         14.24         14.52         1.17 o                         
  -3  14   5          0.19          1.84         0.67 o                         
  -2  14   5         20.22         15.67         1.11 o                         
  -1  14   5         48.38         46.65         1.72 o                         
   0  14   5         78.85         75.88         2.92 o                         
   1  14   5          0.03         -0.03         0.82 o                         
  -3  15   5        208.18        217.43         4.81 o                         
  -2  15   5          0.57          1.60         1.53 o                         
  -1  15   5          0.15          1.09         0.91 o                         
   0  15   5          9.31          9.93         1.24 o                         
  -1 -16   6         71.03         72.54         2.52 o                         
   0 -16   6          0.00          0.52         0.84 o                         
   1 -16   6          1.70          0.82         0.92 o                         
   2 -16   6         51.64         53.88         3.93 o                         
   3 -16   6          5.95          6.06         1.17 o                         
  -2 -15   6        123.47        126.08         2.51 o                         
  -1 -15   6          0.95          0.79         0.70 o                         
   0 -15   6          2.28          2.03         1.34 o                         
   1 -15   6          0.44         -0.57         0.80 o                         
   2 -15   6         42.30         38.46         2.68 o                         
   3 -15   6          0.14         -0.60         1.08 o                         
  -2 -14   6         15.16         13.40         1.09 o                         
  -1 -14   6          7.68          8.57         1.16 o                         
   0 -14   6         69.50         59.17         2.23 o                         
   1 -14   6         49.35         54.58         3.16 o                         
   2 -14   6          0.93          0.86         1.14 o                         
   3 -14   6         25.83         31.35         1.48 o                         
   4 -14   6          0.01          0.24         0.67 o                         
  -3 -13   6          1.57          1.87         0.57 o                         
  -2 -13   6          2.09          2.14         0.65 o                         
  -1 -13   6         15.81         13.33         1.14 o                         
   0 -13   6         60.58         55.90         2.59 o                         
   1 -13   6          0.06          0.85         0.90 o                         
   2 -13   6          1.51          2.60         0.99 o                         
   3 -13   6          7.20          7.62         1.09 o                         
   4 -13   6         10.75          9.47         0.86 o                         
   5 -13   6         15.46         13.32         1.04 o                         
  -4 -12   6         42.63         44.74         2.44 o                         
  -3 -12   6          7.31          9.73         0.80 o                         
  -2 -12   6          0.23          0.14         0.71 o                         
  -1 -12   6         17.38         10.49         1.57 o                         
   0 -12   6          2.60          5.36         0.96 o                         
   1 -12   6        130.84        118.40         2.98 o                         
   2 -12   6          4.83          3.01         0.86 o                         
   3 -12   6         35.81         38.78         2.58 o                         
   4 -12   6          6.20          6.32         0.99 o                         
   5 -12   6         66.77         69.64         1.94 o                         
  -4 -11   6         16.50         17.52         1.11 o                         
  -3 -11   6          7.91          9.00         0.79 o                         
  -2 -11   6          0.51          0.96         0.81 o                         
  -1 -11   6         26.25         21.56         1.56 o                         
   0 -11   6        408.89        382.53         5.00 o                         
   1 -11   6        115.47        112.71         2.60 o                         
   2 -11   6        144.73        133.75         3.14 o                         
   3 -11   6         22.57         16.04         2.05 o                         
   4 -11   6         28.82         28.76         1.44 o                         
   5 -11   6         13.67         14.33         0.99 o                         
  -5 -10   6        115.39        121.80         3.16 o                         
  -4 -10   6          7.01          6.89         0.65 o                         
  -3 -10   6        122.37        135.44         2.74 o                         
  -2 -10   6         19.32         14.97         1.02 o                         
  -1 -10   6         59.68         48.50         1.88 o                         
   0 -10   6          2.52          3.14         0.82 o                         
   1 -10   6         14.66         11.39         1.17 o                         
   2 -10   6        548.73        541.00         6.59 o                         
   3 -10   6        194.62        178.67         3.54 o                         
   4 -10   6         53.18         50.23         1.82 o                         
   5 -10   6          6.97          8.53         0.82 o                         
  -5  -9   6          0.04         -0.61         0.61 o                         
  -4  -9   6          8.82          7.16         0.68 o                         
  -3  -9   6        620.25        614.57         6.10 o                         
  -2  -9   6        651.79        621.53         5.75 o                         
  -1  -9   6         35.77         31.19         1.48 o                         
   0  -9   6        127.31        137.26         2.44 o                         
   1  -9   6         70.23         67.54         2.04 o                         
   2  -9   6        758.07        756.60         7.70 o                         
   3  -9   6        192.53        178.17         3.31 o                         
   4  -9   6          3.35          2.45         0.73 o                         
   5  -9   6         17.84         17.77         1.08 o                         
   6  -9   6          0.28         -0.30         0.92 o                         
  -5  -8   6          1.38          2.65         0.71 o                         
  -4  -8   6         55.22         60.48         1.70 o                         
  -3  -8   6         12.60         16.07         1.07 o                         
  -2  -8   6        264.26        256.83         3.53 o                         
  -1  -8   6        148.40        157.09         3.62 o                         
   0  -8   6         38.90         37.73         1.35 o                         
   1  -8   6         45.88         35.78         1.58 o                         
   2  -8   6          9.87          7.58         0.89 o                         
   3  -8   6        682.80        669.16         6.37 o                         
   4  -8   6         85.82         79.24         2.55 o                         
   5  -8   6        214.93        224.84         3.36 o                         
   6  -8   6          2.75          2.00         0.65 o                         
  -5  -7   6        174.08        180.44         2.69 o                         
  -4  -7   6         36.98         31.07         1.36 o                         
  -3  -7   6       1069.10       1029.54         8.78 o                         
  -2  -7   6        220.26        221.63         2.86 o                         
  -1  -7   6         50.88         46.96         1.36 o                         
   0  -7   6          1.15          0.52         0.53 o                         
   1  -7   6         28.49         32.29         1.32 o                         
   2  -7   6        701.25        697.89         6.59 o                         
   3  -7   6        111.16        110.32         2.22 o                         
   4  -7   6          0.03          1.97         0.81 o                         
   5  -7   6        125.70        118.10         2.36 o                         
   6  -7   6          3.33          3.64         0.69 o                         
  -6  -6   6          3.21          3.41         0.80 o                         
  -5  -6   6          2.14          3.23         0.67 o                         
  -4  -6   6         78.20         76.87         1.77 o                         
  -3  -6   6         73.06         71.10         1.61 o                         
  -2  -6   6          3.39          3.49         0.58 o                         
  -1  -6   6        385.72        436.22         5.59 o                         
   0  -6   6       1773.95       1915.62        15.08 o                         
   1  -6   6         96.29        127.53         2.36 o                         
   2  -6   6         89.55         93.32         2.09 o                         
   3  -6   6         13.06          8.70         0.90 o                         
   4  -6   6        306.57        293.87         3.56 o                         
   5  -6   6         12.19         10.03         0.90 o                         
   6  -6   6         41.92         41.08         1.64 o                         
  -6  -5   6          7.04          4.66         0.68 o                         
  -5  -5   6        225.27        243.90         3.36 o                         
  -4  -5   6          2.02          3.13         0.59 o                         
  -3  -5   6         92.60         92.01         1.73 o                         
  -2  -5   6          9.46         13.83         0.74 o                         
  -1  -5   6         70.32         79.76         1.88 o                         
   0  -5   6        264.11        297.94         3.53 o                         
   1  -5   6        152.67        184.66         2.85 o                         
   2  -5   6          1.30          0.32         0.55 o                         
   3  -5   6        390.84        391.91         3.88 o                         
   4  -5   6         47.57         42.86         1.38 o                         
   5  -5   6         22.90         22.33         1.18 o                         
   6  -5   6          8.58          7.68         0.75 o                         
  -6  -4   6          0.46          2.18         0.60 o                         
  -5  -4   6         18.10         16.32         1.14 o                         
  -4  -4   6         26.94         28.16         1.38 o                         
  -3  -4   6         22.64         20.78         0.93 o                         
  -2  -4   6        520.90        554.86         5.79 o                         
  -1  -4   6        111.95        136.16         2.64 o                         
   0  -4   6        111.90        124.05         2.11 o                         
   1  -4   6         48.18         61.76         1.65 o                         
   2  -4   6        299.35        309.11         4.53 o                         
   3  -4   6          1.90          2.29         0.81 o                         
   4  -4   6         12.09         10.14         0.77 o                         
   5  -4   6        325.39        340.87         4.07 o                         
   6  -4   6         29.35         32.03         1.60 o                         
  -6  -3   6         22.02         26.01         1.37 o                         
  -5  -3   6         88.25         83.75         2.04 o                         
  -4  -3   6          5.94          6.00         0.68 o                         
  -3  -3   6        168.70        176.33         2.22 o                         
  -2  -3   6         22.51         23.43         1.03 o                         
  -1  -3   6        129.82        126.48         2.40 o                         
   0  -3   6        255.55        271.20         3.20 o                         
   1  -3   6        901.25        886.98         9.50 o                         
   2  -3   6       2166.83       2293.71        19.70 o                         
   3  -3   6        247.16        243.06         2.64 o                         
   4  -3   6          5.52          3.40         0.67 o                         
   5  -3   6         29.96         26.48         1.48 o                         
   6  -3   6          0.14          0.48         0.74 o                         
  -6  -2   6         16.02         18.70         1.39 o                         
  -5  -2   6         46.32         53.20         1.72 o                         
  -4  -2   6         13.88         11.91         0.79 o                         
  -3  -2   6        359.17        357.64         4.21 o                         
  -2  -2   6        117.58        129.51         2.24 o                         
  -1  -2   6          0.26          0.09         0.28 o                         
   0  -2   6        292.33        301.04         2.93 o                         
   1  -2   6        209.10        220.11         3.15 o                         
   2  -2   6         13.74          7.86         0.69 o                         
   3  -2   6        239.34        237.13         2.61 o                         
   4  -2   6          4.28          4.40         0.65 o                         
   5  -2   6         51.97         51.88         1.78 o                         
   6  -2   6          0.48          1.67         0.72 o                         
  -7  -1   6         20.85         18.75         1.67 o                         
  -6  -1   6        167.54        172.58         2.76 o                         
  -5  -1   6         28.11         25.56         1.61 o                         
  -4  -1   6         37.72         35.61         1.20 o                         
  -3  -1   6        263.22        262.48         2.96 o                         
  -2  -1   6         59.55         60.94         1.35 o                         
  -1  -1   6        889.11        979.27         7.57 o                         
   0  -1   6         25.89         17.72         0.75 o                         
   1  -1   6        409.98        433.83         6.04 o                         
   2  -1   6        553.60        612.09         5.59 o                         
   3  -1   6         16.81         18.66         1.12 o                         
   4  -1   6        786.34        780.87         6.64 o                         
   5  -1   6         12.32          7.11         0.82 o                         
   6  -1   6         36.89         47.15         1.81 o                         
  -7   0   6          5.34          8.07         1.93 o                         
  -6   0   6          4.20          2.89         0.71 o                         
  -5   0   6          0.53          0.55         0.69 o                         
  -4   0   6         10.40         10.19         0.75 o                         
  -3   0   6         25.63         21.10         0.95 o                         
  -2   0   6         15.45         22.37         0.83 o                         
  -1   0   6          1.63          0.46         0.19 o                         
   0   0   6        580.30        570.54         7.84 o                         
   1   0   6          3.22          2.31         0.35 o                         
   2   0   6          5.60          7.89         0.59 o                         
   3   0   6        244.75        236.12         2.87 o                         
   4   0   6        394.40        379.48         5.03 o                         
   5   0   6         18.46         18.80         1.08 o                         
   6   0   6          4.54          4.59         1.25 o                         
  -7   1   6          1.45          3.25         1.18 o                         
  -6   1   6         30.93         30.96         1.48 o                         
  -5   1   6          2.93          1.15         0.63 o                         
  -4   1   6        463.33        465.48         4.09 o                         
  -3   1   6          2.56          3.88         0.51 o                         
  -2   1   6        133.45        126.81         1.75 o                         
  -1   1   6        490.72        535.27         4.08 o                         
   0   1   6          7.16          5.86         0.74 o                         
   1   1   6         40.86         47.74         1.24 o                         
   2   1   6        197.51        226.58         3.04 o                         
   3   1   6        214.39        211.38         2.57 o                         
   4   1   6        137.89        131.83         2.47 o                         
   5   1   6         20.14         12.54         1.20 o                         
   6   1   6         83.89         84.68         3.15 o                         
  -7   2   6         84.08         81.92         2.90 o                         
  -6   2   6        102.38        106.82         2.45 o                         
  -5   2   6         19.79         12.33         0.96 o                         
  -4   2   6          0.88          2.01         0.53 o                         
  -3   2   6         24.68         19.08         0.77 o                         
  -2   2   6       2493.64       2541.13        16.30 o                         
  -1   2   6        192.96        177.29         2.45 o                         
   0   2   6        418.85        418.16         5.82 o                         
   1   2   6         76.36         62.99         1.40 o                         
   2   2   6        120.53        126.77         1.97 o                         
   3   2   6        473.82        440.00         3.79 o                         
   4   2   6        354.35        334.13         4.01 o                         
   5   2   6          7.02          4.55         0.97 o                         
   6   2   6          2.53          2.84         1.15 o                         
  -7   3   6        313.99        331.90        12.63 o                         
  -6   3   6         79.14         79.34         2.09 o                         
  -5   3   6         13.59         13.51         1.28 o                         
  -4   3   6          5.28          5.63         0.54 o                         
  -3   3   6          0.02          0.13         0.41 o                         
  -2   3   6         46.51         48.64         1.16 o                         
  -1   3   6          0.78          1.16         0.30 o                         
   0   3   6          6.27          3.56         0.46 o                         
   1   3   6          5.47          7.71         0.64 o                         
   2   3   6        142.70        135.01         2.01 o                         
   3   3   6         12.59         12.09         0.79 o                         
   4   3   6          8.15          7.70         1.05 o                         
   5   3   6          4.60          4.92         1.06 o                         
   6   3   6        102.65        103.85         3.29 o                         
  -7   4   6          0.02          1.58         1.58 o                         
  -6   4   6         62.36         62.04         1.89 o                         
  -5   4   6        108.14         97.30         2.58 o                         
  -4   4   6         80.33         75.26         1.46 o                         
  -3   4   6         78.99         74.88         1.15 o                         
  -2   4   6       1698.93       1615.35        10.02 o                         
  -1   4   6       2908.85       2941.23        16.38 o                         
   0   4   6          2.52          0.22         0.32 o                         
   1   4   6         73.73         86.84         1.73 o                         
   2   4   6         80.28         77.16         1.54 o                         
   3   4   6        324.19        307.57         3.50 o                         
   4   4   6         85.44         75.22         2.38 o                         
   5   4   6         41.54         40.63         1.99 o                         
  -7   5   6         20.92         14.58         1.77 o                         
  -6   5   6         54.35         55.56         1.91 o                         
  -5   5   6         44.10         48.05         1.74 o                         
  -4   5   6          0.00         -0.59         0.59 o                         
  -3   5   6        180.72        197.15         1.86 o                         
  -2   5   6         77.55         83.91         1.25 o                         
  -1   5   6        999.80        993.38         6.65 o                         
   0   5   6        126.38        123.30         1.72 o                         
   1   5   6        168.95        176.64         2.11 o                         
   2   5   6        105.98         98.82         1.71 o                         
   3   5   6          0.91          1.75         0.72 o                         
   4   5   6         57.69         59.20         2.43 o                         
   5   5   6         66.55         73.54         2.30 o                         
  -6   6   6         31.32         29.48         1.75 o                         
  -5   6   6        115.75        113.96         2.53 o                         
  -4   6   6        346.87        343.10         3.68 o                         
  -3   6   6        261.98        273.59         2.47 o                         
  -2   6   6         39.96         43.51         1.04 o                         
  -1   6   6         45.23         50.51         1.06 o                         
   0   6   6         82.11         82.90         1.30 o                         
   1   6   6        153.75        157.51         2.03 o                         
   2   6   6         12.63         12.88         0.88 o                         
   3   6   6         11.08          9.77         1.32 o                         
   4   6   6         37.64         40.75         2.24 o                         
   5   6   6          1.46          3.44         1.06 o                         
  -6   7   6          0.37          0.95         0.92 o                         
  -5   7   6         20.84         19.88         1.13 o                         
  -4   7   6         32.39         28.96         1.22 o                         
  -3   7   6         16.26         18.34         0.89 o                         
  -2   7   6        183.13        204.98         2.29 o                         
  -1   7   6         12.14          5.14         0.54 o                         
   0   7   6        547.10        613.67         4.43 o                         
   1   7   6        126.98        138.07         2.36 o                         
   2   7   6        240.36        245.23         3.73 o                         
   3   7   6         13.69         16.63         1.56 o                         
   4   7   6          4.54          0.81         1.06 o                         
   5   7   6         72.67         84.43         5.52 o                         
  -6   8   6          0.01          1.36         1.11 o                         
  -5   8   6         16.36         13.71         1.24 o                         
  -4   8   6         20.73         16.14         1.15 o                         
  -3   8   6         56.75         45.68         1.44 o                         
  -2   8   6        105.83        108.98         1.92 o                         
  -1   8   6        142.75        140.32         2.14 o                         
   0   8   6         18.00         15.60         1.04 o                         
   1   8   6         34.90         29.91         1.37 o                         
   2   8   6        224.93        226.11         4.03 o                         
   3   8   6         39.70         41.45         2.49 o                         
   4   8   6          1.05          0.34         0.92 o                         
  -6   9   6          8.66          9.77         1.65 o                         
  -5   9   6          9.19          6.25         0.99 o                         
  -4   9   6         48.66         45.69         1.63 o                         
  -3   9   6        185.61        187.45         2.69 o                         
  -2   9   6        355.04        361.23         3.79 o                         
  -1   9   6        174.60        167.00         2.44 o                         
   0   9   6        100.29        104.19         2.06 o                         
   1   9   6         10.56          8.32         0.91 o                         
   2   9   6          0.02          0.15         0.88 o                         
   3   9   6         13.85         11.40         1.19 o                         
   4   9   6          2.85          1.08         0.90 o                         
  -6  10   6         27.05         28.52         1.85 o                         
  -5  10   6          4.10          3.83         0.78 o                         
  -4  10   6         39.15         40.15         1.71 o                         
  -3  10   6          0.73          1.71         0.80 o                         
  -2  10   6        272.32        270.91         3.47 o                         
  -1  10   6          0.40         -0.40         0.70 o                         
   0  10   6         70.84         72.22         2.13 o                         
   1  10   6        114.12        107.76         2.50 o                         
   2  10   6         68.39         75.09         2.26 o                         
   3  10   6         67.72         70.04         2.35 o                         
  -5  11   6         27.76         26.99         2.12 o                         
  -4  11   6          2.12          2.82         1.28 o                         
  -3  11   6          0.01          0.64         0.65 o                         
  -2  11   6          4.74          7.13         1.09 o                         
  -1  11   6          2.84          4.06         0.73 o                         
   0  11   6         77.19         80.73         2.22 o                         
   1  11   6          6.15          5.29         1.20 o                         
   2  11   6         96.75        103.51         2.88 o                         
   3  11   6         25.52         24.83         1.91 o                         
  -5  12   6         73.94         75.57         2.53 o                         
  -4  12   6          5.68          5.88         0.88 o                         
  -3  12   6         13.77          9.56         0.95 o                         
  -2  12   6          1.23          0.60         0.86 o                         
  -1  12   6         98.63        112.08         2.58 o                         
   0  12   6        144.27        152.57         3.49 o                         
   1  12   6        115.84        118.09         2.60 o                         
   2  12   6          1.58         -0.42         0.94 o                         
  -4  13   6         12.87         13.27         1.04 o                         
  -3  13   6          2.21          1.46         0.74 o                         
  -2  13   6         65.54         65.63         1.95 o                         
  -1  13   6         38.23         41.60         1.70 o                         
   0  13   6          4.27          2.47         0.84 o                         
   1  13   6         91.62         91.05         2.65 o                         
   2  13   6          7.50          7.26         0.94 o                         
  -4  14   6          9.84         11.40         1.93 o                         
  -3  14   6         52.04         58.80         1.94 o                         
  -2  14   6          7.87          8.51         0.95 o                         
  -1  14   6          8.44          9.45         1.02 o                         
   0  14   6          0.27          2.41         1.02 o                         
   1  14   6         41.04         39.95         2.49 o                         
  -2  15   6         60.23         58.50         2.97 o                         
  -1  15   6         89.68         80.54         2.68 o                         
   0 -16   7         17.48         25.40         1.89 o                         
   1 -16   7          5.80          4.92         1.14 o                         
   2 -16   7          0.19          1.76         1.01 o                         
  -2 -15   7          0.00         -1.14         1.14 o                         
  -1 -15   7         57.93         70.55         1.93 o                         
   0 -15   7          5.01          4.94         0.90 o                         
   1 -15   7         15.50         19.52         1.68 o                         
   2 -15   7         16.86         22.59         1.77 o                         
   3 -15   7          5.71          2.49         0.94 o                         
  -2 -14   7          0.01          1.13         0.61 o                         
  -1 -14   7          0.33          2.67         0.76 o                         
   0 -14   7          0.72          2.18         0.89 o                         
   1 -14   7          0.01         -0.23         0.91 o                         
   2 -14   7         40.17         44.62         2.32 o                         
   3 -14   7         19.21         16.95         1.43 o                         
   4 -14   7          9.54         10.02         1.28 o                         
  -3 -13   7         96.27        106.82         2.04 o                         
  -2 -13   7         43.90         47.56         1.73 o                         
  -1 -13   7         16.46         13.91         1.20 o                         
   0 -13   7        156.25        145.47         3.67 o                         
   1 -13   7          5.32          3.18         1.51 o                         
   2 -13   7          1.14          1.92         0.91 o                         
   3 -13   7         15.54         19.26         1.55 o                         
   4 -13   7          0.20         -0.82         0.82 o                         
  -4 -12   7          4.05          2.04         1.13 o                         
  -3 -12   7         18.56         17.61         1.03 o                         
  -2 -12   7         26.69         23.76         1.57 o                         
  -1 -12   7          0.02          0.75         0.92 o                         
   0 -12   7          0.05          1.54         0.89 o                         
   1 -12   7        138.08        122.12         3.88 o                         
   2 -12   7         19.18         14.54         1.25 o                         
   3 -12   7          3.32         -1.06         1.06 o                         
   4 -12   7          4.22          4.58         0.94 o                         
   5 -12   7         18.90         19.17         1.60 o                         
  -4 -11   7         33.89         36.49         1.19 o                         
  -3 -11   7          4.20          2.10         0.59 o                         
  -2 -11   7         10.97          8.03         0.88 o                         
  -1 -11   7         19.43         17.46         1.32 o                         
   0 -11   7         84.03         79.63         2.79 o                         
   1 -11   7          4.13          2.62         0.93 o                         
   2 -11   7         19.41         17.01         1.81 o                         
   3 -11   7        271.35        289.50         4.78 o                         
   4 -11   7          1.33          1.67         0.66 o                         
   5 -11   7         46.28         53.09         1.76 o                         
  -4 -10   7         14.72         13.40         0.78 o                         
  -3 -10   7          1.47          2.11         0.64 o                         
  -2 -10   7         75.19         69.84         2.22 o                         
  -1 -10   7          5.57          5.04         0.88 o                         
   0 -10   7        215.74        212.73         3.54 o                         
   1 -10   7        124.41        121.33         2.87 o                         
   2 -10   7        499.12        489.54         7.45 o                         
   3 -10   7        108.96        109.70         3.16 o                         
   4 -10   7         11.28         12.15         1.11 o                         
   5 -10   7          3.67          1.99         0.61 o                         
  -5  -9   7         11.99         10.25         0.99 o                         
  -4  -9   7          0.72          1.01         0.55 o                         
  -3  -9   7        273.00        261.99         3.57 o                         
  -2  -9   7        104.76        102.88         2.40 o                         
  -1  -9   7        371.29        368.66         5.54 o                         
   0  -9   7          0.70          1.33         0.73 o                         
   1  -9   7         31.13         28.22         1.47 o                         
   2  -9   7       1080.48       1065.45        11.00 o                         
   3  -9   7         41.92         40.99         1.91 o                         
   4  -9   7         11.51         12.89         1.14 o                         
   5  -9   7          1.45          2.15         0.91 o                         
   6  -9   7          5.48          5.33         0.92 o                         
  -5  -8   7          3.42          3.71         0.63 o                         
  -4  -8   7        185.11        186.41         2.68 o                         
  -3  -8   7        988.60       1025.44         8.30 o                         
  -2  -8   7         13.75          8.70         0.88 o                         
  -1  -8   7         65.83         62.57         1.91 o                         
   0  -8   7         92.62         97.73         1.89 o                         
   1  -8   7          1.07          0.22         0.55 o                         
   2  -8   7         12.06         11.94         1.10 o                         
   3  -8   7        125.01        128.97         2.61 o                         
   4  -8   7        106.36         97.85         2.40 o                         
   5  -8   7          9.42          5.28         0.78 o                         
   6  -8   7          9.78         17.07         1.25 o                         
  -5  -7   7         26.52         25.34         1.06 o                         
  -4  -7   7         18.52         16.81         1.01 o                         
  -3  -7   7         37.86         34.54         1.52 o                         
  -2  -7   7         65.17         68.76         1.76 o                         
  -1  -7   7        535.91        549.80         4.88 o                         
   0  -7   7        645.70        674.62         5.68 o                         
   1  -7   7        167.46        148.52         2.04 o                         
   2  -7   7        321.09        303.57         3.67 o                         
   3  -7   7        408.83        401.47         6.13 o                         
   4  -7   7         63.94         69.29         1.94 o                         
   5  -7   7          4.86          2.62         0.92 o                         
   6  -7   7          0.13         -0.42         0.66 o                         
  -6  -6   7          4.67          4.27         1.05 o                         
  -5  -6   7          2.02          2.45         0.63 o                         
  -4  -6   7        422.28        446.18         4.39 o                         
  -3  -6   7        201.93        218.46         2.69 o                         
  -2  -6   7         24.16         19.37         0.95 o                         
  -1  -6   7          2.07          4.45         0.62 o                         
   0  -6   7         13.25         12.55         0.80 o                         
   1  -6   7          2.79          3.36         0.52 o                         
   2  -6   7          8.16          6.10         0.81 o                         
   3  -6   7        269.64        244.50         3.69 o                         
   4  -6   7         52.58         56.13         1.79 o                         
   5  -6   7          1.34          1.15         0.59 o                         
   6  -6   7          8.13          7.03         0.82 o                         
  -6  -5   7          0.41          0.48         0.57 o                         
  -5  -5   7          0.76          1.67         0.68 o                         
  -4  -5   7         30.63         32.38         1.27 o                         
  -3  -5   7          1.03          1.73         0.54 o                         
  -2  -5   7         27.87         31.01         1.19 o                         
  -1  -5   7         75.17         70.11         1.78 o                         
   0  -5   7        931.12       1018.94         9.07 o                         
   1  -5   7        224.32        251.05         3.22 o                         
   2  -5   7         12.87          9.82         0.86 o                         
   3  -5   7         10.95         11.71         1.01 o                         
   4  -5   7        368.42        373.36         4.36 o                         
   5  -5   7          2.47          0.49         0.64 o                         
   6  -5   7         26.77         25.01         1.32 o                         
  -6  -4   7          0.30          0.38         0.68 o                         
  -5  -4   7         13.63          9.31         0.80 o                         
  -4  -4   7          2.19          0.82         0.59 o                         
  -3  -4   7        157.34        168.73         2.20 o                         
  -2  -4   7         29.95         29.23         1.08 o                         
  -1  -4   7         17.64         12.05         1.64 o                         
   0  -4   7        365.59        381.57         4.02 o                         
   1  -4   7        892.88        868.69        10.88 o                         
   2  -4   7        475.27        520.40         5.38 o                         
   3  -4   7        206.68        210.29         2.74 o                         
   4  -4   7          0.03         -0.24         0.57 o                         
   5  -4   7         60.05         52.42         1.81 o                         
   6  -4   7          7.03          7.69         0.94 o                         
  -6  -3   7         99.72        103.64         2.40 o                         
  -5  -3   7         75.25         74.78         1.86 o                         
  -4  -3   7         61.70         61.08         1.48 o                         
  -3  -3   7         11.15         12.20         0.80 o                         
  -2  -3   7        135.77        128.80         2.18 o                         
  -1  -3   7        109.43        111.29         2.26 o                         
   0  -3   7         25.93         27.73         0.87 o                         
   1  -3   7        122.01        135.00         3.48 o                         
   2  -3   7        173.95        194.82         2.75 o                         
   3  -3   7         12.75         12.79         0.79 o                         
   4  -3   7        146.32        153.18         2.61 o                         
   5  -3   7         12.72         10.63         1.10 o                         
   6  -3   7         32.22         37.39         1.44 o                         
  -6  -2   7        390.83        407.72         4.53 o                         
  -5  -2   7          0.83         -0.09         0.86 o                         
  -4  -2   7         60.69         59.35         1.47 o                         
  -3  -2   7        192.69        171.52         2.18 o                         
  -2  -2   7        767.19        804.13         7.23 o                         
  -1  -2   7        858.55        906.87         8.53 o                         
   0  -2   7        397.56        408.05         4.09 o                         
   1  -2   7        241.60        285.45         3.94 o                         
   2  -2   7         33.33         36.80         1.19 o                         
   3  -2   7          2.90          3.40         0.62 o                         
   4  -2   7        136.17        130.90         2.41 o                         
   5  -2   7         51.29         49.82         1.83 o                         
   6  -2   7         32.00         38.15         1.76 o                         
  -6  -1   7          8.82          6.83         0.76 o                         
  -5  -1   7         73.30         70.83         1.85 o                         
  -4  -1   7          4.67          5.37         0.69 o                         
  -3  -1   7         24.65         19.02         0.95 o                         
  -2  -1   7         28.65         28.41         1.09 o                         
  -1  -1   7         35.59         36.27         0.98 o                         
   0  -1   7          0.49          0.49         0.36 o                         
   1  -1   7        134.19        121.31         1.97 o                         
   2  -1   7        108.14        109.43         2.18 o                         
   3  -1   7        127.42        122.33         2.28 o                         
   4  -1   7        265.62        278.15         3.72 o                         
   5  -1   7          5.16          3.65         0.73 o                         
   6  -1   7         34.39         35.80         1.67 o                         
  -6   0   7          8.07          7.43         1.03 o                         
  -5   0   7         62.25         64.55         1.78 o                         
  -4   0   7        256.14        261.17         2.79 o                         
  -3   0   7        227.21        241.26         2.59 o                         
  -2   0   7        341.17        357.33         3.57 o                         
  -1   0   7         27.85         19.09         0.77 o                         
   0   0   7         23.14         27.97         0.91 o                         
   1   0   7         42.05         40.86         1.16 o                         
   2   0   7         35.67         39.99         1.35 o                         
   3   0   7          0.08         -0.25         0.59 o                         
   4   0   7        164.41        161.58         3.95 o                         
   5   0   7         27.81         23.85         1.36 o                         
   6   0   7          0.04          0.01         0.91 o                         
  -7   1   7        147.86        150.36         6.58 o                         
  -6   1   7         24.14         26.71         1.63 o                         
  -5   1   7        190.76        190.17         2.90 o                         
  -4   1   7         17.73         21.81         0.90 o                         
  -3   1   7         23.77         27.16         0.96 o                         
  -2   1   7         54.30         65.46         1.41 o                         
  -1   1   7          0.14          1.46         0.36 o                         
   0   1   7          8.88          7.41         0.56 o                         
   1   1   7        339.64        335.31         3.64 o                         
   2   1   7         55.73         39.74         1.14 o                         
   3   1   7        343.88        331.19         4.10 o                         
   4   1   7        605.11        569.03         6.11 o                         
   5   1   7          9.21          9.81         1.20 o                         
   6   1   7          9.35          5.26         1.58 o                         
  -7   2   7         17.07         12.81         2.28 o                         
  -6   2   7        150.59        158.73         2.90 o                         
  -5   2   7         42.12         38.74         1.63 o                         
  -4   2   7        191.27        170.77         2.48 o                         
  -3   2   7        104.28        102.44         1.51 o                         
  -2   2   7        753.44        792.14        10.18 o                         
  -1   2   7         84.37         87.32         1.63 o                         
   0   2   7         49.92         49.24         1.15 o                         
   1   2   7        230.29        227.02         3.05 o                         
   2   2   7         17.54         15.35         0.91 o                         
   3   2   7         53.09         49.27         1.46 o                         
   4   2   7         58.30         51.03         1.85 o                         
   5   2   7         28.28         32.65         1.68 o                         
  -7   3   7        311.33        307.07         6.82 o                         
  -6   3   7         13.08         12.45         0.98 o                         
  -5   3   7         52.17         50.40         1.89 o                         
  -4   3   7          2.46          2.46         0.65 o                         
  -3   3   7        208.22        208.34         2.04 o                         
  -2   3   7      16687.49      16826.14        96.58 o                         
  -1   3   7       1252.37       1253.35         9.84 o                         
   0   3   7        260.22        263.35         3.09 o                         
   1   3   7          1.01          0.07         0.50 o                         
   2   3   7         14.35         10.59         0.78 o                         
   3   3   7         24.72         19.37         1.06 o                         
   4   3   7        233.60        224.73         3.76 o                         
   5   3   7          9.00          8.68         1.44 o                         
  -7   4   7         14.96          8.38         1.49 o                         
  -6   4   7         84.56         86.14         2.28 o                         
  -5   4   7        100.75        102.82         2.38 o                         
  -4   4   7         22.60         25.01         1.07 o                         
  -3   4   7         93.21        102.09         1.41 o                         
  -2   4   7        376.13        405.61         3.25 o                         
  -1   4   7          0.03          0.36         0.34 o                         
   0   4   7         11.50         12.74         0.68 o                         
   1   4   7       1413.88       1377.07         9.88 o                         
   2   4   7        124.85        121.64         2.10 o                         
   3   4   7        792.31        795.08         6.51 o                         
   4   4   7         20.87         19.88         1.59 o                         
   5   4   7        107.83        113.82         4.58 o                         
  -6   5   7          5.58          4.70         0.96 o                         
  -5   5   7        183.53        196.27         3.78 o                         
  -4   5   7         23.51         26.42         1.09 o                         
  -3   5   7          6.42          6.20         0.59 o                         
  -2   5   7         76.34         74.52         1.28 o                         
  -1   5   7          1.09          1.01         0.37 o                         
   0   5   7         61.39         59.97         1.16 o                         
   1   5   7         41.12         42.26         1.23 o                         
   2   5   7         23.31         19.66         0.99 o                         
   3   5   7        112.80        106.56         2.28 o                         
   4   5   7         52.60         43.79         3.10 o                         
   5   5   7          3.63          8.42         2.63 o                         
  -6   6   7          1.11          1.04         1.30 o                         
  -5   6   7         38.53         34.54         1.74 o                         
  -4   6   7          6.30          4.54         0.91 o                         
  -3   6   7         65.17         63.30         1.40 o                         
  -2   6   7          3.38          2.97         0.50 o                         
  -1   6   7        223.64        243.52         2.25 o                         
   0   6   7        396.56        426.61         3.30 o                         
   1   6   7        632.67        653.33         5.08 o                         
   2   6   7        371.75        374.70         4.26 o                         
   3   6   7          7.75          5.27         0.87 o                         
   4   6   7         10.16         12.24         1.23 o                         
   5   6   7        118.40        116.59         4.86 o                         
  -6   7   7          0.05         -0.38         0.88 o                         
  -5   7   7          6.69          3.93         1.83 o                         
  -4   7   7         19.80         18.29         1.25 o                         
  -3   7   7         20.61         18.81         1.15 o                         
  -2   7   7         15.11         16.22         0.90 o                         
  -1   7   7         63.94         64.16         1.38 o                         
   0   7   7         10.68         13.92         0.81 o                         
   1   7   7         39.75         43.03         1.58 o                         
   2   7   7         29.12         28.93         1.48 o                         
   3   7   7        112.18        122.32         2.95 o                         
   4   7   7         34.66         30.44         1.79 o                         
  -6   8   7         10.56          8.64         1.20 o                         
  -5   8   7          0.86          2.59         0.94 o                         
  -4   8   7         36.06         33.74         1.76 o                         
  -3   8   7         15.93         13.96         1.10 o                         
  -2   8   7        111.84        111.52         2.12 o                         
  -1   8   7          7.21          5.82         0.72 o                         
   0   8   7        243.68        238.21         2.97 o                         
   1   8   7         27.02         26.24         1.38 o                         
   2   8   7        164.06        162.48         3.50 o                         
   3   8   7        216.43        222.92         4.24 o                         
   4   8   7          0.05         -0.29         0.85 o                         
  -6   9   7         15.24         10.91         1.30 o                         
  -5   9   7         48.17         51.49         2.44 o                         
  -4   9   7         18.42         14.51         1.17 o                         
  -3   9   7          0.29          0.14         0.73 o                         
  -2   9   7        110.69        115.68         2.25 o                         
  -1   9   7        130.82        122.33         2.66 o                         
   0   9   7         28.39         27.05         1.39 o                         
   1   9   7         42.35         42.74         1.81 o                         
   2   9   7        312.04        330.69         5.01 o                         
   3   9   7          2.03          1.88         0.91 o                         
   4   9   7          3.35          1.59         1.35 o                         
  -6  10   7         13.47         10.35         1.93 o                         
  -5  10   7         62.51         60.79         3.04 o                         
  -4  10   7         20.37         20.47         1.95 o                         
  -3  10   7         20.88         17.44         1.12 o                         
  -2  10   7         27.86         24.04         1.24 o                         
  -1  10   7        134.22        132.49         2.57 o                         
   0  10   7         19.26         18.20         1.27 o                         
   1  10   7         30.38         31.37         1.85 o                         
   2  10   7         16.87         16.51         1.61 o                         
   3  10   7          0.18          0.34         1.03 o                         
  -5  11   7          0.30         -0.66         0.89 o                         
  -4  11   7         37.34         30.62         1.84 o                         
  -3  11   7         72.18         69.46         2.43 o                         
  -2  11   7          0.05          0.84         0.66 o                         
  -1  11   7         90.95         90.10         2.44 o                         
   0  11   7         74.88         79.79         2.95 o                         
   1  11   7          9.29         10.85         1.07 o                         
   2  11   7          4.89          2.54         0.89 o                         
   3  11   7          1.14          1.67         1.92 o                         
  -5  12   7         11.95         10.52         1.06 o                         
  -4  12   7         74.01         79.07         2.56 o                         
  -3  12   7         13.23          8.69         1.23 o                         
  -2  12   7          6.87          7.33         0.93 o                         
  -1  12   7          7.78          8.06         1.16 o                         
   0  12   7        372.35        408.34         5.76 o                         
   1  12   7         77.52         79.37         2.43 o                         
   2  12   7          7.75          4.31         1.47 o                         
  -4  13   7         21.13         18.06         1.49 o                         
  -3  13   7          1.92          1.37         0.81 o                         
  -2  13   7         23.31         24.29         1.44 o                         
  -1  13   7         33.81         29.49         1.67 o                         
   0  13   7          6.88          5.78         1.09 o                         
   1  13   7          2.46          1.58         0.89 o                         
  -3  14   7          3.86          3.61         0.99 o                         
  -2  14   7         66.33         68.01         3.74 o                         
  -1  14   7        445.33        445.98         6.41 o                         
   0  14   7          0.26         -0.77         0.77 o                         
   0 -16   8          5.85          8.21         2.02 o                         
   1 -16   8          3.14          4.11         1.10 o                         
   2 -16   8        132.52        134.48         4.22 o                         
  -1 -15   8          1.68          0.97         0.76 o                         
   0 -15   8          1.43          1.97         0.94 o                         
   1 -15   8          8.08          5.05         1.09 o                         
   2 -15   8         18.16         28.91         2.11 o                         
   3 -15   8          2.24          2.86         0.94 o                         
  -2 -14   8        114.21        137.50         2.54 o                         
  -1 -14   8         50.22         49.24         1.99 o                         
   0 -14   8          0.00          1.88         0.85 o                         
   1 -14   8          0.44          1.16         1.02 o                         
   2 -14   8          6.08          5.55         1.75 o                         
   3 -14   8         36.05         39.18         2.58 o                         
   4 -14   8         58.06         59.01         2.34 o                         
  -3 -13   8          0.29          0.00         0.57 o                         
  -2 -13   8          1.90          4.01         1.00 o                         
  -1 -13   8          1.33          0.70         1.01 o                         
   0 -13   8         14.85          9.33         1.43 o                         
   1 -13   8         99.35        108.84         3.98 o                         
   2 -13   8          9.19          7.24         1.30 o                         
   3 -13   8          0.28         -0.71         0.83 o                         
   4 -13   8         37.08         31.55         2.17 o                         
  -3 -12   8          5.22          5.42         0.66 o                         
  -2 -12   8          4.71          4.43         0.88 o                         
  -1 -12   8          1.26          2.31         0.89 o                         
   0 -12   8         21.35         20.44         1.69 o                         
   1 -12   8          0.02         -0.60         1.67 o                         
   2 -12   8         83.93         84.04         3.67 o                         
   3 -12   8          1.15          3.08         0.86 o                         
   4 -12   8          3.96          2.37         0.81 o                         
   5 -12   8         12.48          5.42         1.14 o                         
  -4 -11   8          0.50          1.48         0.61 o                         
  -3 -11   8         12.62         12.31         0.83 o                         
  -2 -11   8         16.24         10.23         1.01 o                         
  -1 -11   8        212.96        229.35         4.35 o                         
   0 -11   8        297.31        276.58         5.03 o                         
   1 -11   8          1.95          3.71         1.15 o                         
   2 -11   8        224.51        212.79         4.95 o                         
   3 -11   8         15.76         10.38         1.21 o                         
   4 -11   8          0.33         -0.22         0.72 o                         
   5 -11   8          1.88          1.04         0.59 o                         
  -4 -10   8          0.08          0.53         0.50 o                         
  -3 -10   8         29.02         25.14         1.44 o                         
  -2 -10   8          7.49          8.44         0.97 o                         
  -1 -10   8        171.91        171.44         3.12 o                         
   0 -10   8          0.68          2.02         0.95 o                         
   1 -10   8        265.38        251.74         4.13 o                         
   2 -10   8        139.73        135.41         3.65 o                         
   3 -10   8        185.35        178.35         3.91 o                         
   4 -10   8          2.00          2.14         0.96 o                         
   5 -10   8          0.11         -0.12         0.59 o                         
  -5  -9   8         20.71         20.05         1.67 o                         
  -4  -9   8          2.34          1.49         0.62 o                         
  -3  -9   8        355.00        352.34         4.05 o                         
  -2  -9   8        602.31        613.70         7.46 o                         
  -1  -9   8         13.20         12.09         1.06 o                         
   0  -9   8        121.85        114.13         2.21 o                         
   1  -9   8         29.73         26.18         1.41 o                         
   2  -9   8        580.73        586.39         7.57 o                         
   3  -9   8         35.88         37.17         2.30 o                         
   4  -9   8         86.32         90.27         2.43 o                         
   5  -9   8         42.16         42.81         1.52 o                         
  -5  -8   8         13.15         11.41         0.84 o                         
  -4  -8   8         10.45          9.25         0.84 o                         
  -3  -8   8         76.02         79.19         1.96 o                         
  -2  -8   8          8.53          7.32         0.90 o                         
  -1  -8   8        276.15        260.07         3.69 o                         
   0  -8   8         62.31         61.02         1.68 o                         
   1  -8   8          9.76         12.11         0.89 o                         
   2  -8   8        220.83        208.94         3.60 o                         
   3  -8   8         94.70         92.16         2.75 o                         
   4  -8   8          6.59          8.02         0.90 o                         
   5  -8   8          5.07          6.51         0.77 o                         
  -5  -7   8         27.25         25.41         1.19 o                         
  -4  -7   8        522.88        566.42         5.25 o                         
  -3  -7   8         52.98         46.78         1.37 o                         
  -2  -7   8          5.00          6.32         0.78 o                         
  -1  -7   8          1.13          1.70         0.58 o                         
   0  -7   8        111.83        107.45         1.67 o                         
   1  -7   8        525.54        498.79         4.23 o                         
   2  -7   8          9.75         10.07         0.85 o                         
   3  -7   8         68.12         63.76         2.16 o                         
   4  -7   8          2.46          2.58         0.72 o                         
   5  -7   8          0.78          0.44         0.81 o                         
   6  -7   8         10.97         17.19         1.93 o                         
  -6  -6   8         14.18         12.73         1.17 o                         
  -5  -6   8          7.59          6.17         0.64 o                         
  -4  -6   8         75.44         73.26         1.74 o                         
  -3  -6   8        661.89        659.44         5.02 o                         
  -2  -6   8          2.20          1.73         0.62 o                         
  -1  -6   8        351.05        382.73         4.09 o                         
   0  -6   8         92.63         90.50         1.58 o                         
   1  -6   8          0.47          0.78         0.57 o                         
   2  -6   8          2.20          3.26         0.78 o                         
   3  -6   8        140.14        129.22         2.83 o                         
   4  -6   8         53.12         53.84         1.71 o                         
   5  -6   8          8.99         10.89         0.88 o                         
   6  -6   8         21.68         31.23         2.46 o                         
  -6  -5   8          8.46          7.86         0.82 o                         
  -5  -5   8         54.35         58.31         1.61 o                         
  -4  -5   8          3.76          2.80         0.63 o                         
  -3  -5   8         71.55         73.86         1.59 o                         
  -2  -5   8         25.58         23.75         1.29 o                         
  -1  -5   8        146.62        141.15         2.32 o                         
   0  -5   8          3.57          4.90         0.59 o                         
   1  -5   8        202.28        214.70         2.81 o                         
   2  -5   8        106.83        105.21         2.07 o                         
   3  -5   8        776.31        723.05         8.63 o                         
   4  -5   8         79.22         75.57         1.97 o                         
   5  -5   8         13.33          8.33         0.82 o                         
   6  -5   8         75.00         81.11         2.51 o                         
  -6  -4   8        142.72        148.48         2.83 o                         
  -5  -4   8        124.51        136.72         2.31 o                         
  -4  -4   8        237.75        233.65         2.91 o                         
  -3  -4   8         31.16         30.87         1.10 o                         
  -2  -4   8        227.78        227.37         2.82 o                         
  -1  -4   8         85.27         83.23         2.09 o                         
   0  -4   8         16.20         19.94         1.10 o                         
   1  -4   8         14.07         14.75         0.88 o                         
   2  -4   8          0.49          2.20         0.71 o                         
   3  -4   8        153.63        144.00         2.58 o                         
   4  -4   8        246.72        236.00         3.40 o                         
   5  -4   8         55.20         55.54         1.80 o                         
   6  -4   8         33.13         28.59         1.72 o                         
  -6  -3   8          5.79          4.25         1.22 o                         
  -5  -3   8         21.88         21.39         1.04 o                         
  -4  -3   8         42.67         44.90         1.59 o                         
  -3  -3   8        224.40        206.19         2.51 o                         
  -2  -3   8        359.65        354.78         3.59 o                         
  -1  -3   8        731.67        778.14         9.34 o                         
   0  -3   8        128.95        112.83         2.23 o                         
   1  -3   8        140.82        140.74         2.82 o                         
   2  -3   8        260.32        263.22         3.53 o                         
   3  -3   8         58.45         57.66         1.75 o                         
   4  -3   8          0.25          0.30         0.65 o                         
   5  -3   8         24.88         26.02         1.35 o                         
   6  -3   8         22.40         24.95         1.62 o                         
  -6  -2   8          0.09          1.09         0.62 o                         
  -5  -2   8          0.65         -0.34         0.66 o                         
  -4  -2   8         35.49         33.40         1.20 o                         
  -3  -2   8         83.21         84.90         1.60 o                         
  -2  -2   8        131.36        128.90         2.19 o                         
  -1  -2   8         14.87         11.28         0.88 o                         
   0  -2   8         83.82         87.48         2.02 o                         
   1  -2   8         88.99         77.38         1.91 o                         
   2  -2   8         36.30         36.14         1.32 o                         
   3  -2   8        135.00        128.73         2.43 o                         
   4  -2   8         58.27         59.77         2.35 o                         
   5  -2   8         44.67         42.18         1.96 o                         
   6  -2   8          0.33          2.09         1.20 o                         
  -6  -1   8        302.32        315.62         3.78 o                         
  -5  -1   8         76.48         78.01         1.87 o                         
  -4  -1   8        584.06        607.51         5.28 o                         
  -3  -1   8         73.93         79.68         1.55 o                         
  -2  -1   8         46.99         35.40         1.32 o                         
  -1  -1   8        207.84        226.93         3.96 o                         
   0  -1   8         41.93         54.76         1.67 o                         
   1  -1   8         13.38         12.66         0.76 o                         
   2  -1   8          0.67          1.61         0.68 o                         
   3  -1   8          0.79          0.68         0.86 o                         
   4  -1   8         13.05         15.88         1.10 o                         
   5  -1   8          5.02          3.50         0.71 o                         
   6  -1   8          4.78          5.26         1.58 o                         
  -6   0   8         62.27         57.79         1.77 o                         
  -5   0   8         15.89         14.93         1.15 o                         
  -4   0   8        119.85        112.30         2.01 o                         
  -3   0   8          9.56          5.40         0.65 o                         
  -2   0   8         38.07         31.72         1.23 o                         
  -1   0   8        216.37        245.05         2.99 o                         
   0   0   8        323.33        350.12         3.58 o                         
   1   0   8       2543.53       2609.45        22.12 o                         
   2   0   8         19.46         18.75         0.87 o                         
   3   0   8        102.00         96.79         2.25 o                         
   4   0   8         23.01         19.47         1.15 o                         
   5   0   8         13.26          9.82         0.95 o                         
   6   0   8          0.05         -0.88         1.05 o                         
  -6   1   8          0.04          0.78         0.75 o                         
  -5   1   8         29.70         31.06         1.28 o                         
  -4   1   8         67.60         63.02         1.43 o                         
  -3   1   8          1.10          1.50         0.51 o                         
  -2   1   8         13.54         14.99         0.90 o                         
  -1   1   8        208.84        207.82         3.06 o                         
   0   1   8          5.44          5.93         0.66 o                         
   1   1   8         58.15         67.42         1.53 o                         
   2   1   8          9.11          6.36         0.60 o                         
   3   1   8        382.64        390.13         4.88 o                         
   4   1   8         82.59         90.50         2.43 o                         
   5   1   8          3.79          3.53         0.87 o                         
  -6   2   8          5.21          1.78         0.87 o                         
  -5   2   8         17.12         11.58         0.95 o                         
  -4   2   8        152.63        154.02         2.32 o                         
  -3   2   8        240.67        257.63         2.61 o                         
  -2   2   8       8038.21       7936.61        61.98 o                         
  -1   2   8       2921.82       3083.41        25.23 o                         
   0   2   8        128.18        125.75         2.02 o                         
   1   2   8        109.56        112.24         1.96 o                         
   2   2   8          8.08          7.28         0.65 o                         
   3   2   8        710.88        681.35         6.26 o                         
   4   2   8         37.13         38.73         1.65 o                         
   5   2   8         20.19         19.00         1.68 o                         
  -6   3   8          0.00          0.53         0.76 o                         
  -5   3   8        132.08        127.25         2.65 o                         
  -4   3   8         16.43         18.89         0.88 o                         
  -3   3   8        101.34        105.58         1.57 o                         
  -2   3   8        198.06        189.54         2.27 o                         
  -1   3   8       1277.65       1345.73         9.00 o                         
   0   3   8         30.16         25.79         1.15 o                         
   1   3   8        423.62        427.54         3.85 o                         
   2   3   8        312.77        320.66         3.58 o                         
   3   3   8          3.60          3.50         0.71 o                         
   4   3   8         30.95         32.87         1.72 o                         
   5   3   8          3.22          0.60         2.31 o                         
  -6   4   8         45.73         45.16         1.83 o                         
  -5   4   8          0.79          0.70         0.70 o                         
  -4   4   8         22.71         16.99         1.16 o                         
  -3   4   8          2.03          1.81         0.47 o                         
  -2   4   8        565.34        598.83         4.50 o                         
  -1   4   8         67.84         74.23         1.35 o                         
   0   4   8          0.01          0.38         0.39 o                         
   1   4   8        107.42        109.28         1.83 o                         
   2   4   8          9.39          8.19         0.88 o                         
   3   4   8        136.90        126.65         2.57 o                         
   4   4   8          0.66          0.63         0.94 o                         
   5   4   8         58.14         61.19         2.51 o                         
  -6   5   8          0.83         -0.31         1.65 o                         
  -5   5   8         48.04         42.67         1.98 o                         
  -4   5   8          0.29          0.99         0.87 o                         
  -3   5   8         10.24          7.41         0.80 o                         
  -2   5   8        131.39        123.44         1.86 o                         
  -1   5   8         37.19         35.85         1.00 o                         
   0   5   8        365.36        409.32         3.54 o                         
   1   5   8         96.88        101.01         1.98 o                         
   2   5   8          8.95          6.94         0.76 o                         
   3   5   8         20.17         16.77         1.15 o                         
   4   5   8          3.19          8.92         1.91 o                         
   5   5   8          3.50          5.07         1.98 o                         
  -6   6   8         31.54         27.64         2.59 o                         
  -5   6   8          7.16          6.79         1.49 o                         
  -4   6   8         18.64         19.84         1.39 o                         
  -3   6   8          1.57          1.41         0.58 o                         
  -2   6   8          0.32          1.39         0.48 o                         
  -1   6   8          2.65          0.83         0.49 o                         
   0   6   8          2.51          2.23         0.53 o                         
   1   6   8         63.91         67.99         1.76 o                         
   2   6   8          7.15          6.48         0.92 o                         
   3   6   8         57.58         63.13         2.25 o                         
   4   6   8          6.70          9.73         1.37 o                         
  -6   7   8          1.84          5.71         1.47 o                         
  -5   7   8         75.20         73.81         2.90 o                         
  -4   7   8         48.17         50.79         2.17 o                         
  -3   7   8          4.49          3.52         0.71 o                         
  -2   7   8          1.43          1.33         0.58 o                         
  -1   7   8         43.23         34.14         1.22 o                         
   0   7   8         59.67         62.88         1.72 o                         
   1   7   8         12.28          9.49         0.97 o                         
   2   7   8        256.71        262.85         4.29 o                         
   3   7   8          0.62          2.06         0.90 o                         
   4   7   8         11.36         10.74         1.34 o                         
  -6   8   8          9.11          7.29         1.11 o                         
  -5   8   8          3.10          2.51         1.00 o                         
  -4   8   8         10.21          9.98         1.22 o                         
  -3   8   8          0.01         -0.66         0.66 o                         
  -2   8   8          8.60          2.63         0.93 o                         
  -1   8   8         46.58         48.35         1.65 o                         
   0   8   8         39.09         28.62         1.55 o                         
   1   8   8         31.17         31.49         1.67 o                         
   2   8   8         71.70         70.48         2.52 o                         
   3   8   8         83.12         80.09         2.70 o                         
   4   8   8         27.16         23.05         4.12 o                         
  -6   9   8        104.50         99.20        10.00 o                         
  -5   9   8         51.38         52.43         4.05 o                         
  -4   9   8          0.19          0.90         0.91 o                         
  -3   9   8          1.64          2.46         0.91 o                         
  -2   9   8         22.31         19.43         1.31 o                         
  -1   9   8        248.95        254.71         3.70 o                         
   0   9   8         34.08         38.04         1.81 o                         
   1   9   8          0.38          0.72         0.81 o                         
   2   9   8         75.16         79.58         2.49 o                         
   3   9   8          0.23         -0.65         0.90 o                         
  -5  10   8         52.18         58.52         3.37 o                         
  -4  10   8        142.08        144.23         3.88 o                         
  -3  10   8         33.55         27.70         1.72 o                         
  -2  10   8         45.22         44.17         1.71 o                         
  -1  10   8         10.78         12.06         1.05 o                         
   0  10   8          0.05          0.52         0.79 o                         
   1  10   8          0.52          0.37         0.83 o                         
   2  10   8          2.52          1.68         0.95 o                         
   3  10   8          1.15          1.14         1.55 o                         
  -5  11   8         13.47         14.34         1.60 o                         
  -4  11   8          0.56          0.64         0.99 o                         
  -3  11   8         95.75         96.44         2.43 o                         
  -2  11   8          2.58          2.27         0.77 o                         
  -1  11   8         55.07         63.88         2.12 o                         
   0  11   8         63.67         66.55         2.13 o                         
   1  11   8          7.56          5.99         0.92 o                         
   2  11   8         27.58         31.70         1.82 o                         
  -4  12   8          2.89          0.28         1.52 o                         
  -3  12   8        214.48        227.98         4.34 o                         
  -2  12   8          1.12         -0.44         0.80 o                         
  -1  12   8          4.65          6.04         1.28 o                         
   0  12   8         39.87         40.18         1.91 o                         
   1  12   8         12.97         12.46         1.31 o                         
   2  12   8         25.15         26.90         1.90 o                         
  -4  13   8         15.75         14.00         2.89 o                         
  -3  13   8         52.70         53.34         2.62 o                         
  -2  13   8          0.26          3.30         1.36 o                         
  -1  13   8        132.20        133.57         3.56 o                         
   0  13   8        571.56        573.77         6.80 o                         
   1  13   8          0.07          2.13         1.17 o                         
  -3  14   8         66.27         63.96         2.73 o                         
  -2  14   8        131.91        139.02         3.76 o                         
  -1  14   8          2.64          3.86         0.95 o                         
  -1 -15   9         11.59          5.14         0.99 o                         
   0 -15   9          1.56          5.57         1.11 o                         
   1 -15   9          0.97         -0.91         0.91 o                         
   2 -15   9         72.06         77.76         2.93 o                         
  -2 -14   9         44.94         55.40         1.88 o                         
  -1 -14   9          4.99          6.57         0.96 o                         
   0 -14   9          3.69          3.39         1.15 o                         
   1 -14   9         23.05         29.81         2.01 o                         
   2 -14   9          0.62          1.32         0.96 o                         
   3 -14   9         36.11         39.96         2.18 o                         
  -3 -13   9         63.59         69.52         1.75 o                         
  -2 -13   9         29.38         32.48         1.63 o                         
  -1 -13   9         36.84         42.25         2.02 o                         
   0 -13   9          8.40          5.66         1.22 o                         
   1 -13   9         73.76         74.98         3.60 o                         
   2 -13   9         10.45          6.91         1.47 o                         
   3 -13   9          1.44          0.56         0.96 o                         
   4 -13   9          3.25          2.95         1.44 o                         
  -3 -12   9         17.53         18.34         0.97 o                         
  -2 -12   9          2.63          2.56         0.84 o                         
  -1 -12   9         52.12         45.96         2.01 o                         
   0 -12   9          1.03          1.30         0.92 o                         
   1 -12   9         81.45         75.90         3.59 o                         
   2 -12   9          1.13         -0.02         1.23 o                         
   3 -12   9         43.32         47.27         2.38 o                         
   4 -12   9          8.36          7.51         1.52 o                         
  -4 -11   9          2.80          2.43         0.61 o                         
  -3 -11   9          0.77          1.95         0.58 o                         
  -2 -11   9          3.94          3.42         1.24 o                         
  -1 -11   9         10.74          6.56         1.20 o                         
   0 -11   9          0.02          0.76         0.89 o                         
   1 -11   9         82.75         88.58         3.20 o                         
   2 -11   9         12.32         13.59         1.45 o                         
   3 -11   9          0.83         -0.65         1.43 o                         
   4 -11   9         34.95         34.43         2.54 o                         
   5 -11   9         66.29         65.34         2.37 o                         
  -4 -10   9         46.59         49.69         1.35 o                         
  -3 -10   9        108.62        118.30         2.36 o                         
  -2 -10   9         77.37         76.84         2.46 o                         
  -1 -10   9        154.69        150.00         3.61 o                         
   0 -10   9        377.96        360.60         5.43 o                         
   1 -10   9          0.90         -0.60         1.03 o                         
   2 -10   9         31.94         27.07         1.90 o                         
   3 -10   9          3.21          4.05         1.40 o                         
   4 -10   9         32.40         40.71         2.00 o                         
   5 -10   9          1.43          2.27         0.90 o                         
  -5  -9   9         36.18         37.84         1.92 o                         
  -4  -9   9         17.85         18.76         1.07 o                         
  -3  -9   9         61.74         68.10         1.94 o                         
  -2  -9   9         11.94         11.52         1.04 o                         
  -1  -9   9        642.21        634.50         6.82 o                         
   0  -9   9        218.86        211.20         3.46 o                         
   1  -9   9         79.64         75.82         2.18 o                         
   2  -9   9        967.40        939.57         9.69 o                         
   3  -9   9        199.02        203.78         4.22 o                         
   4  -9   9          0.22         -0.34         0.71 o                         
   5  -9   9         21.43         25.92         1.51 o                         
  -5  -8   9          0.14         -0.38         0.85 o                         
  -4  -8   9          0.14          0.26         0.73 o                         
  -3  -8   9        184.85        191.34         3.03 o                         
  -2  -8   9        105.95         94.58         2.37 o                         
  -1  -8   9         34.97         35.90         1.58 o                         
   0  -8   9         28.34         27.10         1.21 o                         
   1  -8   9         14.71         13.89         0.99 o                         
   2  -8   9        736.69        689.13         7.32 o                         
   3  -8   9          0.17         -0.27         0.87 o                         
   4  -8   9          9.14          7.67         0.91 o                         
   5  -8   9          0.39          1.26         0.65 o                         
  -5  -7   9          0.69          1.03         0.57 o                         
  -4  -7   9        238.47        256.98         3.13 o                         
  -3  -7   9         48.30         53.08         2.12 o                         
  -2  -7   9         42.99         41.57         1.73 o                         
  -1  -7   9         45.04         49.53         1.57 o                         
   0  -7   9         18.33         15.40         0.89 o                         
   1  -7   9        841.50        804.19         6.29 o                         
   2  -7   9          1.37          2.96         0.94 o                         
   3  -7   9         33.40         32.58         1.87 o                         
   4  -7   9         26.32         31.74         1.43 o                         
   5  -7   9          1.14          1.95         0.68 o                         
  -5  -6   9          3.65          4.87         0.63 o                         
  -4  -6   9        193.87        202.87         2.77 o                         
  -3  -6   9         58.27         57.31         1.56 o                         
  -2  -6   9         17.44         15.48         1.11 o                         
  -1  -6   9          0.39          1.04         0.75 o                         
   0  -6   9        155.27        158.57         2.14 o                         
   1  -6   9        386.81        362.82         3.64 o                         
   2  -6   9         27.60         29.75         1.58 o                         
   3  -6   9          3.12          3.72         0.76 o                         
   4  -6   9        180.31        186.83         2.92 o                         
   5  -6   9          8.29          4.10         0.76 o                         
  -6  -5   9         36.74         38.92         1.56 o                         
  -5  -5   9          1.57          3.05         0.96 o                         
  -4  -5   9        245.30        239.91         2.77 o                         
  -3  -5   9          1.37          0.08         0.52 o                         
  -2  -5   9        440.72        442.67         4.25 o                         
  -1  -5   9         20.93         18.40         1.10 o                         
   0  -5   9         48.09         49.45         1.35 o                         
   1  -5   9         85.64         85.09         1.85 o                         
   2  -5   9         15.56         12.99         0.99 o                         
   3  -5   9         62.49         54.32         1.81 o                         
   4  -5   9          0.94         -0.15         0.68 o                         
   5  -5   9          1.69          1.41         0.62 o                         
  -6  -4   9         53.71         56.50         1.57 o                         
  -5  -4   9          1.00          1.73         0.58 o                         
  -4  -4   9          0.58          1.08         0.54 o                         
  -3  -4   9        165.82        150.20         2.15 o                         
  -2  -4   9        203.82        206.27         3.44 o                         
  -1  -4   9       2143.91       2275.10        17.79 o                         
   0  -4   9        502.88        475.12         5.22 o                         
   1  -4   9         23.67         17.13         0.95 o                         
   2  -4   9         16.04         15.75         1.12 o                         
   3  -4   9        352.08        341.04         3.91 o                         
   4  -4   9          0.08          0.38         0.65 o                         
   5  -4   9          5.54          6.99         0.78 o                         
  -6  -3   9        100.46        107.75         2.45 o                         
  -5  -3   9        126.32        137.08         2.23 o                         
  -4  -3   9          6.98          7.39         0.67 o                         
  -3  -3   9         72.68         78.85         1.70 o                         
  -2  -3   9          6.36          5.31         0.67 o                         
  -1  -3   9         28.46         33.60         1.66 o                         
   0  -3   9        147.86        162.70         2.44 o                         
   1  -3   9        210.73        217.41         2.78 o                         
   2  -3   9         13.69         10.91         0.86 o                         
   3  -3   9         26.32         22.32         1.18 o                         
   4  -3   9         88.24         90.98         2.46 o                         
   5  -3   9          8.07          8.91         0.87 o                         
  -6  -2   9        122.07        123.44         2.30 o                         
  -5  -2   9          6.57          5.86         0.72 o                         
  -4  -2   9        329.89        350.10         3.54 o                         
  -3  -2   9         25.33         16.63         0.84 o                         
  -2  -2   9          4.15          2.08         0.59 o                         
  -1  -2   9         69.19         64.38         1.55 o                         
   0  -2   9          1.16          3.24         1.18 o                         
   1  -2   9        135.84        134.37         2.00 o                         
   2  -2   9         21.40         24.51         1.15 o                         
   3  -2   9         97.32         94.91         2.33 o                         
   4  -2   9         39.04         36.74         1.50 o                         
   5  -2   9          0.34          0.81         0.64 o                         
  -6  -1   9         22.54         26.67         1.37 o                         
  -5  -1   9         95.13         92.54         1.97 o                         
  -4  -1   9         13.36         11.48         0.81 o                         
  -3  -1   9         78.08         78.06         1.56 o                         
  -2  -1   9         42.82         49.38         1.35 o                         
  -1  -1   9        170.06        178.17         2.42 o                         
   0  -1   9       1140.31       1078.01        10.13 o                         
   1  -1   9          3.67          5.52         0.73 o                         
   2  -1   9        415.72        434.90         4.13 o                         
   3  -1   9        119.20        119.46         2.52 o                         
   4  -1   9         21.25         21.30         1.29 o                         
   5  -1   9         57.58         63.07         1.92 o                         
  -6   0   9         29.03         30.87         2.14 o                         
  -5   0   9         47.51         42.17         1.82 o                         
  -4   0   9         16.97         19.08         0.97 o                         
  -3   0   9         14.71         16.61         0.84 o                         
  -2   0   9         30.53         26.63         1.03 o                         
  -1   0   9        130.62        119.90         2.09 o                         
   0   0   9        109.99        107.57         1.83 o                         
   1   0   9        218.04        220.32         2.55 o                         
   2   0   9        227.56        218.47         2.71 o                         
   3   0   9        362.56        362.56         4.37 o                         
   4   0   9        209.64        204.00         3.29 o                         
   5   0   9          1.89          1.48         0.72 o                         
  -6   1   9         17.20         14.15         1.30 o                         
  -5   1   9          0.67          1.03         0.68 o                         
  -4   1   9         15.04         13.17         0.82 o                         
  -3   1   9          0.07          0.48         0.52 o                         
  -2   1   9        667.61        714.05         6.48 o                         
  -1   1   9        129.11        156.28         2.18 o                         
   0   1   9        298.37        282.05         2.99 o                         
   1   1   9        406.96        413.40         3.70 o                         
   2   1   9          3.03          3.63         0.65 o                         
   3   1   9         38.35         35.44         1.62 o                         
   4   1   9        140.57        148.60         3.07 o                         
   5   1   9          3.14          7.09         0.84 o                         
  -6   2   9          5.69          5.67         1.02 o                         
  -5   2   9          0.86          2.27         0.67 o                         
  -4   2   9          1.04          1.56         0.60 o                         
  -3   2   9          2.29          4.10         0.60 o                         
  -2   2   9        291.83        290.07         3.08 o                         
  -1   2   9          3.35          5.95         0.60 o                         
   0   2   9         61.63         64.74         1.39 o                         
   1   2   9          3.06          1.10         0.53 o                         
   2   2   9         71.41         68.47         1.59 o                         
   3   2   9       1881.19       1824.60        20.63 o                         
   4   2   9         87.92         90.35         2.53 o                         
   5   2   9         31.93         30.57         2.00 o                         
  -6   3   9         24.97         18.04         2.04 o                         
  -5   3   9         12.32          9.96         1.08 o                         
  -4   3   9         77.60         81.00         1.78 o                         
  -3   3   9          5.13          5.58         0.63 o                         
  -2   3   9       1888.56       1945.94        11.48 o                         
  -1   3   9         24.62         24.69         0.92 o                         
   0   3   9         12.65         10.93         0.63 o                         
   1   3   9         27.63         24.73         1.10 o                         
   2   3   9         53.51         53.02         1.52 o                         
   3   3   9        135.24        134.58         2.99 o                         
   4   3   9         47.88         44.17         1.70 o                         
   5   3   9         11.35         10.42         1.37 o                         
  -6   4   9         27.14         30.19         2.24 o                         
  -5   4   9          8.99          4.80         0.76 o                         
  -4   4   9         51.77         52.04         1.54 o                         
  -3   4   9        261.15        258.61         2.98 o                         
  -2   4   9         36.02         40.18         1.20 o                         
  -1   4   9          5.22          9.04         0.70 o                         
   0   4   9         72.73         72.83         1.53 o                         
   1   4   9         29.10         27.53         1.37 o                         
   2   4   9        208.03        206.60         2.88 o                         
   3   4   9         18.30         16.53         1.20 o                         
   4   4   9         17.86         15.99         1.54 o                         
   5   4   9          6.66          6.06         1.26 o                         
  -6   5   9         39.30         38.66         2.01 o                         
  -5   5   9        114.05        115.78         3.65 o                         
  -4   5   9          3.80          3.13         0.83 o                         
  -3   5   9        220.03        220.24         2.77 o                         
  -2   5   9         13.52         13.53         0.81 o                         
  -1   5   9          6.34          6.79         0.63 o                         
   0   5   9         37.74         36.45         1.28 o                         
   1   5   9          6.15          6.46         0.78 o                         
   2   5   9         50.84         55.86         1.81 o                         
   3   5   9          6.36          4.21         0.85 o                         
   4   5   9          0.19          1.16         1.13 o                         
  -6   6   9         23.88         23.09         1.80 o                         
  -5   6   9          0.18          0.40         0.95 o                         
  -4   6   9          0.07         -0.09         0.80 o                         
  -3   6   9        868.81        877.96         7.70 o                         
  -2   6   9          3.75          4.90         1.01 o                         
  -1   6   9         75.21         71.49         1.60 o                         
   0   6   9         51.04         50.91         1.65 o                         
   1   6   9         89.45         89.41         2.14 o                         
   2   6   9        189.31        190.20         3.53 o                         
   3   6   9         27.72         28.53         1.88 o                         
   4   6   9         34.24         32.96         2.99 o                         
  -6   7   9          0.58          1.35         1.03 o                         
  -5   7   9         94.95         99.69         3.42 o                         
  -4   7   9          0.14         -0.49         0.79 o                         
  -3   7   9          7.02          5.25         0.89 o                         
  -2   7   9        109.52        107.74         2.26 o                         
  -1   7   9         25.29         19.60         1.10 o                         
   0   7   9        436.42        438.92         4.96 o                         
   1   7   9        192.64        208.63         3.84 o                         
   2   7   9          7.48          6.31         1.09 o                         
   3   7   9         15.29         12.83         1.45 o                         
   4   7   9          0.87          2.49         1.49 o                         
  -6   8   9         17.72          6.49         2.63 o                         
  -5   8   9        127.06        131.92         3.87 o                         
  -4   8   9          0.99          0.84         1.13 o                         
  -3   8   9         19.28         18.43         1.34 o                         
  -2   8   9         39.68         42.69         1.84 o                         
  -1   8   9         24.45         20.72         1.23 o                         
   0   8   9         31.95         28.96         1.64 o                         
   1   8   9          0.38         -0.53         0.93 o                         
   2   8   9         68.94         72.23         2.63 o                         
   3   8   9         13.39         12.85         1.22 o                         
  -5   9   9          0.22          0.50         1.24 o                         
  -4   9   9          7.77          5.65         1.49 o                         
  -3   9   9         28.08         25.88         1.58 o                         
  -2   9   9          0.27          0.10         0.73 o                         
  -1   9   9         20.41         19.24         1.31 o                         
   0   9   9        140.95        145.25         3.31 o                         
   1   9   9         34.46         29.00         1.73 o                         
   2   9   9          0.79          0.63         0.98 o                         
   3   9   9          0.65          0.91         1.19 o                         
  -5  10   9          0.18          3.35         1.28 o                         
  -4  10   9        180.85        184.62         3.73 o                         
  -3  10   9         17.27         14.01         1.21 o                         
  -2  10   9         16.69         11.82         1.29 o                         
  -1  10   9          0.06          0.51         0.86 o                         
   0  10   9          4.21          5.38         1.01 o                         
   1  10   9        295.26        311.51         4.69 o                         
   2  10   9          4.96          6.09         1.01 o                         
  -5  11   9          1.33          2.37         1.96 o                         
  -4  11   9        101.57        111.45         2.92 o                         
  -3  11   9         36.02         36.69         1.97 o                         
  -2  11   9         92.33         88.27         2.55 o                         
  -1  11   9          2.17          0.99         1.01 o                         
   0  11   9          0.01         -0.20         0.88 o                         
   1  11   9          0.46          0.83         0.90 o                         
   2  11   9          7.10          4.37         1.43 o                         
  -4  12   9          6.58          5.51         1.75 o                         
  -3  12   9          0.35         -0.17         0.96 o                         
  -2  12   9         11.89          9.89         1.30 o                         
  -1  12   9        332.51        339.45         5.42 o                         
   0  12   9          3.67          2.76         0.91 o                         
   1  12   9        101.64        116.29         3.48 o                         
  -3  13   9          4.24          3.02         1.14 o                         
  -2  13   9         55.13         53.07         3.74 o                         
  -1  13   9         88.62         85.44         4.52 o                         
   0  13   9         21.13         17.34         1.72 o                         
  -1 -15  10          8.65          7.70         1.04 o                         
   0 -15  10          3.16          2.50         1.29 o                         
   1 -15  10         70.93         67.02         3.15 o                         
   2 -15  10          3.24          1.84         1.20 o                         
  -2 -14  10         21.60         24.46         1.85 o                         
  -1 -14  10         19.58         24.21         1.48 o                         
   0 -14  10          0.02          1.84         1.21 o                         
   1 -14  10         15.52         10.40         1.38 o                         
   2 -14  10         18.38         15.66         1.70 o                         
   3 -14  10          2.95          5.26         1.49 o                         
  -2 -13  10          7.58          4.12         1.05 o                         
  -1 -13  10          7.00          2.13         0.97 o                         
   0 -13  10         38.59         39.12         2.13 o                         
   1 -13  10         18.51         21.49         2.13 o                         
   2 -13  10         36.64         40.75         2.73 o                         
   3 -13  10          5.53          5.37         1.18 o                         
  -3 -12  10          0.17         -0.31         0.56 o                         
  -2 -12  10          9.25          6.75         0.93 o                         
  -1 -12  10         19.98         17.92         1.42 o                         
   0 -12  10          0.20         -0.90         0.90 o                         
   1 -12  10          1.12          0.45         1.01 o                         
   2 -12  10         13.71         13.76         1.63 o                         
   3 -12  10         20.23         16.72         1.66 o                         
   4 -12  10         13.12         16.74         1.55 o                         
  -4 -11  10          5.76          3.68         0.66 o                         
  -3 -11  10         13.78         14.68         0.90 o                         
  -2 -11  10         12.63         11.76         1.04 o                         
  -1 -11  10         25.26         17.61         1.40 o                         
   0 -11  10         55.71         49.71         2.44 o                         
   1 -11  10         16.31         12.29         1.38 o                         
   2 -11  10         14.30         12.30         1.45 o                         
   3 -11  10          0.54         -0.65         1.48 o                         
   4 -11  10          6.99          5.69         0.90 o                         
  -4 -10  10          1.73          1.22         0.59 o                         
  -3 -10  10          7.25          6.79         0.75 o                         
  -2 -10  10          3.50          2.13         0.83 o                         
  -1 -10  10        126.25        124.15         3.48 o                         
   0 -10  10         12.28         10.10         1.24 o                         
   1 -10  10         29.27         26.49         1.53 o                         
   2 -10  10         12.95         12.98         1.41 o                         
   3 -10  10          4.98          5.99         2.05 o                         
   4 -10  10         40.17         44.24         2.72 o                         
   5 -10  10        161.28        173.29         5.15 o                         
  -4  -9  10         25.32         26.43         1.19 o                         
  -3  -9  10         43.83         42.39         1.58 o                         
  -2  -9  10         50.15         45.72         2.19 o                         
  -1  -9  10          9.28          6.25         1.00 o                         
   0  -9  10          0.86          0.99         0.76 o                         
   1  -9  10        495.70        501.39         5.70 o                         
   2  -9  10          0.32         -1.03         1.16 o                         
   3  -9  10         52.41         52.73         2.57 o                         
   4  -9  10         10.84         13.86         1.74 o                         
   5  -9  10          3.56          2.59         0.73 o                         
  -5  -8  10          5.13          3.07         0.70 o                         
  -4  -8  10        178.39        182.42         2.65 o                         
  -3  -8  10        561.37        570.33         5.49 o                         
  -2  -8  10         97.29         98.65         2.44 o                         
  -1  -8  10        130.14        136.26         3.06 o                         
   0  -8  10         51.66         51.98         2.10 o                         
   1  -8  10        188.78        196.01         3.31 o                         
   2  -8  10        336.49        330.08         5.40 o                         
   3  -8  10          4.08          2.68         1.11 o                         
   4  -8  10         18.58         17.63         1.16 o                         
   5  -8  10          1.48          1.42         0.65 o                         
  -5  -7  10         13.89         16.33         1.15 o                         
  -4  -7  10         40.78         41.68         1.42 o                         
  -3  -7  10        145.36        145.04         2.49 o                         
  -2  -7  10        182.85        188.44         3.10 o                         
  -1  -7  10          2.32          0.61         0.73 o                         
   0  -7  10         47.87         42.65         1.50 o                         
   1  -7  10         29.00         27.39         1.38 o                         
   2  -7  10        845.57        821.13         9.10 o                         
   3  -7  10         68.65         64.19         2.25 o                         
   4  -7  10        143.10        141.44         2.65 o                         
   5  -7  10          3.41          3.47         0.81 o                         
  -5  -6  10         94.28         85.63         1.82 o                         
  -4  -6  10         97.12         96.05         2.08 o                         
  -3  -6  10        314.97        317.95         3.69 o                         
  -2  -6  10          0.23          0.79         0.60 o                         
  -1  -6  10          2.80          2.68         0.68 o                         
   0  -6  10          0.92          0.28         0.63 o                         
   1  -6  10        448.78        467.75         4.43 o                         
   2  -6  10        114.56        114.37         2.61 o                         
   3  -6  10         12.97         10.57         1.06 o                         
   4  -6  10        145.97        130.90         2.56 o                         
   5  -6  10          4.31          4.23         0.71 o                         
  -6  -5  10         11.70         10.18         1.58 o                         
  -5  -5  10         61.02         64.50         1.54 o                         
  -4  -5  10         83.85         91.73         2.00 o                         
  -3  -5  10         79.95         83.43         1.83 o                         
  -2  -5  10        268.14        280.27         3.68 o                         
  -1  -5  10        213.98        216.61         3.11 o                         
   0  -5  10         10.98         12.45         0.90 o                         
   1  -5  10          0.83          0.92         0.69 o                         
   2  -5  10         54.08         45.96         1.71 o                         
   3  -5  10        197.92        201.11         3.86 o                         
   4  -5  10         36.68         33.56         1.58 o                         
   5  -5  10         37.67         33.59         1.43 o                         
  -6  -4  10         45.70         45.47         1.56 o                         
  -5  -4  10         16.18         13.65         1.16 o                         
  -4  -4  10        109.74        113.99         2.06 o                         
  -3  -4  10          0.58          1.35         0.56 o                         
  -2  -4  10         30.15         30.68         1.31 o                         
  -1  -4  10          4.28          2.66         0.63 o                         
   0  -4  10        197.94        199.32         2.62 o                         
   1  -4  10          0.09          0.48         0.68 o                         
   2  -4  10        429.43        446.02         5.37 o                         
   3  -4  10         67.21         67.39         2.10 o                         
   4  -4  10          4.06          3.03         0.80 o                         
   5  -4  10          0.30          0.00         0.99 o                         
  -6  -3  10          0.86         -0.27         0.61 o                         
  -5  -3  10          1.18          1.07         0.90 o                         
  -4  -3  10         31.21         36.17         1.38 o                         
  -3  -3  10        160.51        162.94         2.35 o                         
  -2  -3  10         88.74         91.04         1.97 o                         
  -1  -3  10        227.00        239.44         3.20 o                         
   0  -3  10         66.10         71.25         1.55 o                         
   1  -3  10         78.80         81.33         1.67 o                         
   2  -3  10         15.44         15.94         1.02 o                         
   3  -3  10        150.92        144.54         2.89 o                         
   4  -3  10        214.95        228.53         3.51 o                         
   5  -3  10         13.01         13.13         1.04 o                         
  -6  -2  10         49.64         48.90         3.94 o                         
  -5  -2  10          0.81          0.87         0.59 o                         
  -4  -2  10         90.47         84.93         1.81 o                         
  -3  -2  10         15.24         13.84         0.79 o                         
  -2  -2  10         13.75         14.75         0.91 o                         
  -1  -2  10        177.15        162.04         2.38 o                         
   0  -2  10         20.01         18.59         0.84 o                         
   1  -2  10       1409.54       1429.24        10.08 o                         
   2  -2  10         38.39         41.08         1.50 o                         
   3  -2  10         35.30         32.08         2.06 o                         
   4  -2  10         58.58         58.86         1.90 o                         
   5  -2  10         10.80         10.49         0.96 o                         
  -6  -1  10         13.47         13.69         1.90 o                         
  -5  -1  10         37.70         38.39         2.18 o                         
  -4  -1  10        207.66        205.41         2.70 o                         
  -3  -1  10         27.17         27.50         1.14 o                         
  -2  -1  10          3.52          3.50         0.60 o                         
  -1  -1  10        124.56        124.44         1.82 o                         
   0  -1  10          0.00          0.24         0.39 o                         
   1  -1  10          4.08          5.92         0.57 o                         
   2  -1  10         26.63         23.39         1.24 o                         
   3  -1  10         23.36         23.07         1.55 o                         
   4  -1  10         35.91         37.00         1.62 o                         
   5  -1  10          2.27          4.68         0.86 o                         
  -6   0  10          2.53          1.48         0.87 o                         
  -5   0  10          2.72          3.07         0.80 o                         
  -4   0  10         99.87         99.64         2.02 o                         
  -3   0  10        112.62        115.36         1.98 o                         
  -2   0  10         25.77         35.18         1.23 o                         
  -1   0  10         22.84         26.64         0.94 o                         
   0   0  10          0.95          2.58         0.43 o                         
   1   0  10        240.86        247.97         2.60 o                         
   2   0  10         32.10         35.18         1.39 o                         
   3   0  10        486.29        493.23         5.74 o                         
   4   0  10         16.23         10.94         0.92 o                         
   5   0  10          9.62         11.81         1.25 o                         
  -6   1  10          1.56          1.44         1.01 o                         
  -5   1  10          2.53          1.92         0.68 o                         
  -4   1  10         20.90         16.37         1.22 o                         
  -3   1  10          5.72          3.94         0.64 o                         
  -2   1  10         21.51         24.62         1.15 o                         
  -1   1  10         99.96        112.75         1.67 o                         
   0   1  10         48.64         38.16         1.05 o                         
   1   1  10          1.63          2.18         0.50 o                         
   2   1  10        113.91        118.70         2.20 o                         
   3   1  10          1.74          2.41         0.80 o                         
   4   1  10          2.88          2.33         0.82 o                         
   5   1  10          0.50          1.07         0.79 o                         
  -6   2  10          2.00          4.17         1.19 o                         
  -5   2  10        249.19        249.65         3.53 o                         
  -4   2  10          4.18          3.28         0.65 o                         
  -3   2  10          9.16          7.27         0.72 o                         
  -2   2  10          0.86          0.56         0.62 o                         
  -1   2  10         12.54          9.70         0.65 o                         
   0   2  10         17.39         15.35         0.72 o                         
   1   2  10        104.60        101.31         1.81 o                         
   2   2  10        126.31        129.88         2.35 o                         
   3   2  10          9.60         11.46         1.12 o                         
   4   2  10         21.04         16.98         1.15 o                         
   5   2  10         54.23         55.90         2.91 o                         
  -6   3  10          2.08         -0.70         1.40 o                         
  -5   3  10          2.80          1.71         0.89 o                         
  -4   3  10          0.13          2.04         0.78 o                         
  -3   3  10        508.51        523.01         4.98 o                         
  -2   3  10        141.85        133.24         2.24 o                         
  -1   3  10        131.18        137.95         1.94 o                         
   0   3  10          5.35         12.02         0.77 o                         
   1   3  10         38.18         41.17         1.43 o                         
   2   3  10        147.39        158.19         2.95 o                         
   3   3  10        644.69        639.17         7.04 o                         
   4   3  10          9.67         10.12         0.98 o                         
   5   3  10          5.01          5.54         1.17 o                         
  -6   4  10         22.08         13.48         2.98 o                         
  -5   4  10          6.15          2.43         1.12 o                         
  -4   4  10          1.42          1.57         0.66 o                         
  -3   4  10         26.87         27.48         1.29 o                         
  -2   4  10          7.07          5.65         0.59 o                         
  -1   4  10          3.68          3.04         0.52 o                         
   0   4  10         78.66         75.40         1.63 o                         
   1   4  10         72.16         71.29         1.79 o                         
   2   4  10          1.60          0.94         0.70 o                         
   3   4  10         15.59         13.75         1.31 o                         
   4   4  10          0.25          2.10         1.09 o                         
  -6   5  10         35.01         34.53         2.64 o                         
  -5   5  10          7.91         10.20         1.48 o                         
  -4   5  10         88.77         84.69         2.57 o                         
  -3   5  10         10.16         10.24         0.81 o                         
  -2   5  10       1870.20       1893.51        11.83 o                         
  -1   5  10          2.07          1.66         0.80 o                         
   0   5  10         37.13         39.20         1.42 o                         
   1   5  10         10.83          9.55         0.83 o                         
   2   5  10        142.26        144.72         2.62 o                         
   3   5  10        143.16        139.75         3.91 o                         
   4   5  10          6.05          4.88         2.18 o                         
  -6   6  10         14.74         12.48         1.85 o                         
  -5   6  10         10.82          9.19         1.27 o                         
  -4   6  10         71.81         72.57         2.42 o                         
  -3   6  10        172.91        176.70         2.89 o                         
  -2   6  10        344.83        334.64         3.81 o                         
  -1   6  10         17.00         11.10         0.79 o                         
   0   6  10          2.17          2.83         0.72 o                         
   1   6  10         11.27          8.52         1.01 o                         
   2   6  10         12.41         10.42         1.08 o                         
   3   6  10         12.95         10.59         1.69 o                         
   4   6  10         81.12         83.95         3.67 o                         
  -6   7  10        122.24        113.30         4.03 o                         
  -5   7  10         40.47         39.89         2.74 o                         
  -4   7  10         97.52        104.30         3.10 o                         
  -3   7  10          8.30          5.17         1.03 o                         
  -2   7  10          4.69          3.88         0.81 o                         
  -1   7  10         67.36         69.31         2.04 o                         
   0   7  10         13.59         13.16         1.09 o                         
   1   7  10         36.58         43.75         2.30 o                         
   2   7  10         22.81         20.80         1.51 o                         
   3   7  10         21.34         24.11         1.76 o                         
  -5   8  10          9.94          9.20         1.18 o                         
  -4   8  10          1.05          2.22         0.91 o                         
  -3   8  10         86.45         94.43         2.63 o                         
  -2   8  10          3.53          1.71         0.81 o                         
  -1   8  10        380.21        392.71         5.05 o                         
   0   8  10          0.00          0.03         0.78 o                         
   1   8  10        123.53        127.57         3.23 o                         
   2   8  10          5.74          5.01         0.97 o                         
   3   8  10          4.22          1.64         1.29 o                         
  -5   9  10         23.16         19.22         1.66 o                         
  -4   9  10          1.52          1.21         1.13 o                         
  -3   9  10         36.59         36.10         1.76 o                         
  -2   9  10         33.39         30.87         1.74 o                         
  -1   9  10          0.36         -0.87         0.87 o                         
   0   9  10          4.54          4.55         0.89 o                         
   1   9  10         48.85         50.85         2.00 o                         
   2   9  10         15.99         16.44         1.24 o                         
   3   9  10         24.30         31.76         4.56 o                         
  -5  10  10         11.03         10.30         1.35 o                         
  -4  10  10         16.40         10.74         1.26 o                         
  -3  10  10        156.03        158.39         3.09 o                         
  -2  10  10         51.57         53.81         2.08 o                         
  -1  10  10         74.62         77.85         2.48 o                         
   0  10  10         10.13          8.31         1.03 o                         
   1  10  10         13.05         12.20         1.12 o                         
   2  10  10         47.62         47.92         2.91 o                         
  -4  11  10          2.64         -0.73         1.30 o                         
  -3  11  10        115.59        116.10         3.15 o                         
  -2  11  10          5.92          6.13         1.02 o                         
  -1  11  10          2.38          2.32         0.86 o                         
   0  11  10         40.19         33.99         1.93 o                         
   1  11  10          0.11          0.97         1.02 o                         
  -4  12  10          1.06          2.81         1.12 o                         
  -3  12  10          3.15          1.98         1.65 o                         
  -2  12  10         11.14          8.99         1.26 o                         
  -1  12  10         14.23         13.27         1.37 o                         
   0  12  10          0.39          2.03         0.96 o                         
  -2  13  10         91.72         88.97         3.45 o                         
  -1  13  10          2.01          3.88         1.17 o                         
   0 -15  11          0.64          0.06         1.09 o                         
   1 -15  11          3.60          3.16         1.58 o                         
  -1 -14  11          0.85          0.11         0.80 o                         
   0 -14  11         26.82         35.44         1.98 o                         
   1 -14  11          0.90          0.23         2.38 o                         
   2 -14  11         57.45         61.91         3.07 o                         
  -2 -13  11          5.88          7.19         1.01 o                         
  -1 -13  11          0.10          0.26         0.79 o                         
   0 -13  11          1.24          1.76         1.04 o                         
   1 -13  11         31.52         34.17         2.38 o                         
   2 -13  11         14.05         12.65         1.44 o                         
   3 -13  11          4.90          6.01         1.17 o                         
  -3 -12  11        120.62        123.07         2.35 o                         
  -2 -12  11         32.93         30.80         1.43 o                         
  -1 -12  11         75.51         76.07         2.46 o                         
   0 -12  11          5.91          1.17         1.52 o                         
   1 -12  11          9.73         10.69         1.63 o                         
   2 -12  11         19.46         19.46         1.71 o                         
   3 -12  11          6.58          9.56         1.25 o                         
   4 -12  11        183.28        187.44         5.45 o                         
  -3 -11  11          4.83          3.41         0.72 o                         
  -2 -11  11          1.03          3.80         0.79 o                         
  -1 -11  11         16.96         15.18         1.27 o                         
   0 -11  11        156.87        151.99         3.65 o                         
   1 -11  11         22.56         20.40         1.68 o                         
   2 -11  11          2.02         -0.33         1.17 o                         
   3 -11  11         29.14         34.49         3.01 o                         
   4 -11  11         12.85         11.78         1.42 o                         
  -4 -10  11          0.03          0.11         0.53 o                         
  -3 -10  11          0.20         -0.27         0.66 o                         
  -2 -10  11          3.15          4.37         0.92 o                         
  -1 -10  11         49.12         47.56         2.39 o                         
   0 -10  11          5.95          6.40         1.01 o                         
   1 -10  11         18.10         15.33         1.53 o                         
   2 -10  11        199.53        202.82         5.73 o                         
   3 -10  11          0.01          0.42         1.31 o                         
   4 -10  11         57.85         63.16         2.04 o                         
  -4  -9  11          4.09          3.75         0.62 o                         
  -3  -9  11          2.13          2.55         0.78 o                         
  -2  -9  11          9.97         11.83         1.09 o                         
  -1  -9  11        190.96        195.90         3.89 o                         
   0  -9  11         21.48         19.03         1.24 o                         
   1  -9  11        668.08        661.17         9.24 o                         
   2  -9  11         47.04         47.78         2.55 o                         
   3  -9  11         22.23         17.17         1.70 o                         
   4  -9  11          1.46          1.65         1.20 o                         
  -5  -8  11          0.31         -0.45         0.88 o                         
  -4  -8  11        162.83        164.33         2.61 o                         
  -3  -8  11          7.53          7.75         0.87 o                         
  -2  -8  11        288.16        294.86         4.19 o                         
  -1  -8  11          0.61          0.54         0.77 o                         
   0  -8  11          1.59          0.58         0.80 o                         
   1  -8  11        831.24        832.65        11.53 o                         
   2  -8  11         48.55         50.18         2.39 o                         
   3  -8  11          2.56          2.82         1.00 o                         
   4  -8  11          5.40          5.02         0.95 o                         
   5  -8  11          4.56          3.72         0.87 o                         
  -5  -7  11         14.74         12.95         0.94 o                         
  -4  -7  11        897.91        943.20         8.08 o                         
  -3  -7  11         30.54         29.98         1.30 o                         
  -2  -7  11         11.00          8.10         0.90 o                         
  -1  -7  11          4.40          4.56         0.88 o                         
   0  -7  11         11.52          9.09         1.01 o                         
   1  -7  11         30.84         28.36         1.61 o                         
   2  -7  11         53.45         56.86         3.13 o                         
   3  -7  11        111.57        109.62         3.00 o                         
   4  -7  11          0.62          0.04         0.70 o                         
   5  -7  11          5.56          9.57         0.96 o                         
  -5  -6  11          0.99          2.24         0.63 o                         
  -4  -6  11          1.88          1.84         0.59 o                         
  -3  -6  11         26.58         21.30         1.20 o                         
  -2  -6  11        120.38        118.48         2.58 o                         
  -1  -6  11        420.80        431.77         5.13 o                         
   0  -6  11         32.32         33.03         1.54 o                         
   1  -6  11        254.77        254.62         4.02 o                         
   2  -6  11        592.42        573.65         6.77 o                         
   3  -6  11         44.15         46.68         1.84 o                         
   4  -6  11          2.70          0.88         0.67 o                         
   5  -6  11          0.53          1.70         0.72 o                         
  -5  -5  11        307.04        331.95         3.78 o                         
  -4  -5  11         67.34         75.73         1.93 o                         
  -3  -5  11          8.90          4.61         0.73 o                         
  -2  -5  11          8.06          7.13         0.82 o                         
  -1  -5  11         29.16         31.58         1.43 o                         
   0  -5  11        116.29        118.02         2.37 o                         
   1  -5  11         78.33         74.58         1.86 o                         
   2  -5  11         80.56         77.42         2.84 o                         
   3  -5  11         29.35         23.41         1.92 o                         
   4  -5  11          4.18          0.91         0.75 o                         
   5  -5  11          5.03          4.67         0.91 o                         
  -6  -4  11          4.97          3.86         1.40 o                         
  -5  -4  11         35.06         35.03         1.28 o                         
  -4  -4  11          9.90          9.37         0.82 o                         
  -3  -4  11          0.02          2.29         0.72 o                         
  -2  -4  11        156.59        164.88         2.67 o                         
  -1  -4  11        344.47        358.87         3.99 o                         
   0  -4  11         11.28         10.52         0.85 o                         
   1  -4  11         10.52         11.15         0.88 o                         
   2  -4  11         10.76          4.92         1.25 o                         
   3  -4  11        171.93        180.62         3.36 o                         
   4  -4  11          2.34          3.50         0.72 o                         
   5  -4  11         44.74         43.58         1.67 o                         
  -6  -3  11          3.95          1.91         0.95 o                         
  -5  -3  11         13.58         14.19         1.02 o                         
  -4  -3  11         67.72         66.37         1.82 o                         
  -3  -3  11         14.56         15.34         0.98 o                         
  -2  -3  11         14.98         10.07         0.94 o                         
  -1  -3  11        135.17        132.48         2.36 o                         
   0  -3  11        235.49        252.44         2.89 o                         
   1  -3  11        106.88        108.83         2.21 o                         
   2  -3  11        319.46        308.27         4.38 o                         
   3  -3  11         46.38         42.78         1.76 o                         
   4  -3  11         35.92         31.50         1.49 o                         
   5  -3  11          0.07          0.47         0.66 o                         
  -6  -2  11         52.11         54.58         1.73 o                         
  -5  -2  11          0.49          1.15         0.72 o                         
  -4  -2  11          7.58          6.23         0.73 o                         
  -3  -2  11          7.33          5.61         0.69 o                         
  -2  -2  11         54.38         55.81         1.77 o                         
  -1  -2  11         13.16         18.41         1.00 o                         
   0  -2  11         86.56         80.20         1.61 o                         
   1  -2  11         64.56         59.06         1.54 o                         
   2  -2  11         37.49         43.91         1.62 o                         
   3  -2  11        190.60        201.56         3.40 o                         
   4  -2  11         38.91         32.41         1.38 o                         
   5  -2  11         60.21         62.38         2.38 o                         
  -6  -1  11          0.00         -0.92         0.92 o                         
  -5  -1  11         47.03         47.53         1.63 o                         
  -4  -1  11         28.78         21.21         1.46 o                         
  -3  -1  11        126.82        131.15         2.36 o                         
  -2  -1  11        645.81        652.17         5.74 o                         
  -1  -1  11         37.68         34.17         1.17 o                         
   0  -1  11         23.86         32.20         1.07 o                         
   1  -1  11        153.48        156.42         2.17 o                         
   2  -1  11          9.73         10.53         1.04 o                         
   3  -1  11         36.09         36.99         1.61 o                         
   4  -1  11         49.97         55.23         1.78 o                         
   5  -1  11         49.56         56.08         1.99 o                         
  -6   0  11         78.33         85.91         3.47 o                         
  -5   0  11         16.22         15.84         1.39 o                         
  -4   0  11          0.48          0.05         0.91 o                         
  -3   0  11          0.00         -0.32         0.58 o                         
  -2   0  11          0.00         -0.06         0.89 o                         
  -1   0  11          3.85          2.11         0.53 o                         
   0   0  11         42.42         39.19         1.10 o                         
   1   0  11         14.35         15.46         0.89 o                         
   2   0  11         30.55         28.47         1.40 o                         
   3   0  11        155.49        162.72         3.08 o                         
   4   0  11          0.16          0.97         0.65 o                         
   5   0  11         41.60         44.44         2.01 o                         
  -6   1  11         34.02         32.45         2.98 o                         
  -5   1  11          9.90          7.14         0.97 o                         
  -4   1  11         96.32         98.41         2.28 o                         
  -3   1  11         75.14         70.33         1.82 o                         
  -2   1  11          0.06          0.60         0.52 o                         
  -1   1  11          7.19          6.70         0.58 o                         
   0   1  11          8.41          5.39         0.57 o                         
   1   1  11          2.15          2.53         0.56 o                         
   2   1  11         26.19         26.34         1.40 o                         
   3   1  11         84.26         77.52         2.34 o                         
   4   1  11         11.70         10.05         0.95 o                         
   5   1  11          7.47          7.90         1.58 o                         
  -6   2  11         95.95         98.66         3.96 o                         
  -5   2  11         40.09         36.60         2.04 o                         
  -4   2  11         14.57         12.10         1.02 o                         
  -3   2  11          0.31          0.20         0.61 o                         
  -2   2  11         19.11         26.01         1.15 o                         
  -1   2  11         71.13         68.88         1.45 o                         
   0   2  11        326.15        304.61         3.19 o                         
   1   2  11          5.38          3.70         0.65 o                         
   2   2  11        387.14        389.95         4.33 o                         
   3   2  11        172.87        173.79         3.59 o                         
   4   2  11          2.74          2.72         0.92 o                         
  -6   3  11         12.76          7.86         1.43 o                         
  -5   3  11         25.91         20.29         1.35 o                         
  -4   3  11          2.26         -0.05         0.73 o                         
  -3   3  11        341.97        346.42         4.16 o                         
  -2   3  11        199.88        201.10         2.58 o                         
  -1   3  11          2.43          2.07         0.52 o                         
   0   3  11         50.14         55.46         1.48 o                         
   1   3  11          3.22          1.88         0.62 o                         
   2   3  11         12.32         10.88         1.13 o                         
   3   3  11        186.44        193.55         4.20 o                         
   4   3  11         21.27         26.10         2.30 o                         
  -6   4  11          1.52          4.39         0.96 o                         
  -5   4  11          5.34          5.59         1.31 o                         
  -4   4  11          0.00         -0.18         0.95 o                         
  -3   4  11       6357.08       6467.04        50.25 o                         
  -2   4  11          2.84          0.81         0.52 o                         
  -1   4  11         34.94         32.77         1.24 o                         
   0   4  11          2.61          2.61         0.71 o                         
   1   4  11          4.69          4.24         0.72 o                         
   2   4  11        144.34        146.61         2.96 o                         
   3   4  11        139.18        136.72         3.12 o                         
   4   4  11          7.03          5.26         1.75 o                         
  -6   5  11         61.47         59.20         3.50 o                         
  -5   5  11          1.04         -1.91         1.91 o                         
  -4   5  11          1.58          0.87         0.84 o                         
  -3   5  11         55.98         57.84         1.75 o                         
  -2   5  11         48.84         54.01         1.59 o                         
  -1   5  11         72.93         74.84         1.80 o                         
   0   5  11        627.64        622.94         6.14 o                         
   1   5  11         29.27         23.18         1.27 o                         
   2   5  11        774.35        787.12         7.74 o                         
   3   5  11         55.95         62.65         3.50 o                         
   4   5  11         77.17         82.85         3.52 o                         
  -6   6  11         19.15         18.60         3.16 o                         
  -5   6  11         10.01          6.38         1.20 o                         
  -4   6  11          1.74          1.44         0.79 o                         
  -3   6  11         50.00         52.17         1.78 o                         
  -2   6  11          0.05          0.89         0.71 o                         
  -1   6  11          8.97          5.70         0.76 o                         
   0   6  11         59.58         57.42         1.85 o                         
   1   6  11          0.14          2.11         1.34 o                         
   2   6  11         97.38         99.43         2.93 o                         
   3   6  11         45.47         46.97         3.43 o                         
  -5   7  11         11.51         10.84         1.23 o                         
  -4   7  11         20.94         17.42         1.54 o                         
  -3   7  11         35.02         29.15         1.56 o                         
  -2   7  11         52.64         61.67         2.07 o                         
  -1   7  11          4.59          4.49         0.85 o                         
   0   7  11        303.48        312.30         4.53 o                         
   1   7  11         87.05         85.80         2.92 o                         
   2   7  11          3.12          2.61         1.11 o                         
   3   7  11          3.10          3.87         1.44 o                         
  -5   8  11          1.39          4.01         1.35 o                         
  -4   8  11          0.37          1.51         2.07 o                         
  -3   8  11         14.40         13.71         1.34 o                         
  -2   8  11         18.45         13.09         1.19 o                         
  -1   8  11         15.08         14.95         1.10 o                         
   0   8  11         17.27         14.92         1.46 o                         
   1   8  11         23.67         21.86         1.76 o                         
   2   8  11        115.74        127.25         3.43 o                         
   3   8  11         12.84          9.18         1.64 o                         
  -5   9  11         10.40          5.61         2.63 o                         
  -4   9  11          1.42          2.54         1.13 o                         
  -3   9  11          2.00          0.94         1.19 o                         
  -2   9  11          2.81          0.03         0.87 o                         
  -1   9  11        105.75        114.61         2.92 o                         
   0   9  11          3.99          3.72         0.95 o                         
   1   9  11        155.29        167.43         3.41 o                         
   2   9  11         76.69         80.21         3.29 o                         
  -4  10  11          0.87          4.32         1.49 o                         
  -3  10  11         16.02         11.62         1.34 o                         
  -2  10  11         19.52         16.13         1.27 o                         
  -1  10  11          6.73          6.67         1.22 o                         
   0  10  11         17.67         15.12         1.22 o                         
   1  10  11        180.13        184.75         3.52 o                         
  -4  11  11          0.12         -1.43         1.43 o                         
  -3  11  11         10.15          5.43         1.46 o                         
  -2  11  11         76.23         76.09         2.34 o                         
  -1  11  11         22.34         20.22         1.66 o                         
   0  11  11          5.34          4.28         1.08 o                         
   1  11  11          0.03          4.46         1.77 o                         
  -3  12  11         12.12          8.77         2.11 o                         
  -2  12  11          5.61          5.44         1.39 o                         
  -1  12  11         26.98         23.47         1.77 o                         
   0  12  11          0.21          0.18         1.93 o                         
  -1 -14  12          0.36         -0.04         2.02 o                         
   0 -14  12          4.60          1.97         1.11 o                         
   1 -14  12         10.49         12.28         2.28 o                         
  -2 -13  12          6.15          6.03         1.47 o                         
  -1 -13  12          0.77          0.05         0.81 o                         
   0 -13  12          2.91          2.49         1.05 o                         
   1 -13  12          0.14          1.14         1.24 o                         
   2 -13  12         35.41         39.19         2.46 o                         
   3 -13  12         48.17         47.95         2.97 o                         
  -3 -12  12         11.18          7.96         1.17 o                         
  -2 -12  12          8.50          5.91         0.82 o                         
  -1 -12  12          2.00          1.75         0.75 o                         
   0 -12  12         23.18         24.50         1.70 o                         
   1 -12  12         15.70          9.75         1.33 o                         
   2 -12  12         11.43         14.70         1.62 o                         
   3 -12  12         10.98          9.93         1.74 o                         
  -3 -11  12          3.24          2.22         0.64 o                         
  -2 -11  12         12.77         11.71         0.97 o                         
  -1 -11  12          4.94          4.91         1.04 o                         
   0 -11  12          9.36          5.33         1.17 o                         
   1 -11  12          6.03          4.33         1.06 o                         
   2 -11  12         13.34          9.51         1.45 o                         
   3 -11  12          0.74          1.59         1.27 o                         
   4 -11  12          0.04          0.88         1.49 o                         
  -4 -10  12          3.81          4.64         0.87 o                         
  -3 -10  12          0.84         -0.28         0.60 o                         
  -2 -10  12         68.81         79.47         2.87 o                         
  -1 -10  12        212.27        206.75         3.97 o                         
   0 -10  12         43.66         41.42         1.93 o                         
   1 -10  12         26.99         24.37         1.66 o                         
   2 -10  12         15.93         13.01         2.09 o                         
   3 -10  12          4.38          3.10         1.34 o                         
   4 -10  12          2.53          0.06         0.92 o                         
  -4  -9  12          1.57          1.63         0.63 o                         
  -3  -9  12          1.68          3.23         0.63 o                         
  -2  -9  12         16.48         13.66         1.14 o                         
  -1  -9  12          7.51          5.89         0.96 o                         
   0  -9  12        123.74        127.55         3.10 o                         
   1  -9  12         14.43          8.52         1.80 o                         
   2  -9  12        114.44        105.53         3.93 o                         
   3  -9  12          1.10          3.09         1.01 o                         
   4  -9  12          4.42          5.12         0.96 o                         
  -4  -8  12          1.18          0.18         0.60 o                         
  -3  -8  12        312.69        345.98         4.40 o                         
  -2  -8  12         63.70         70.29         2.24 o                         
  -1  -8  12        150.71        147.15         3.52 o                         
   0  -8  12         27.75         25.06         1.53 o                         
   1  -8  12        270.98        275.59         7.84 o                         
   2  -8  12         17.00         18.31         1.71 o                         
   3  -8  12         20.03         21.19         1.58 o                         
   4  -8  12         33.31         29.78         2.20 o                         
  -5  -7  12          1.50         -0.53         0.67 o                         
  -4  -7  12        112.06        128.36         2.22 o                         
  -3  -7  12          4.87          2.56         0.72 o                         
  -2  -7  12        300.96        298.11         4.36 o                         
  -1  -7  12          0.00          0.35         1.05 o                         
   0  -7  12          0.23          2.94         1.02 o                         
   1  -7  12        726.35        730.84        12.75 o                         
   2  -7  12          1.27          1.75         1.09 o                         
   3  -7  12          1.39          2.52         1.01 o                         
   4  -7  12          5.68          6.42         0.85 o                         
  -5  -6  12        166.29        179.70         2.74 o                         
  -4  -6  12        121.30        131.14         2.31 o                         
  -3  -6  12          7.51          5.62         0.90 o                         
  -2  -6  12          0.82          0.56         0.69 o                         
  -1  -6  12         27.81         26.92         1.45 o                         
   0  -6  12        267.85        276.34         4.16 o                         
   1  -6  12         95.30        101.83         3.24 o                         
   2  -6  12         35.24         31.74         1.85 o                         
   3  -6  12          0.89          2.76         0.82 o                         
   4  -6  12          0.38         -0.77         0.80 o                         
   5  -6  12         20.34         18.98         1.72 o                         
  -5  -5  12          5.50          2.41         0.59 o                         
  -4  -5  12        478.55        508.07         5.34 o                         
  -3  -5  12         14.92         11.37         0.87 o                         
  -2  -5  12        139.89        139.24         2.74 o                         
  -1  -5  12          4.98          3.64         0.73 o                         
   0  -5  12          7.27          5.20         1.10 o                         
   1  -5  12         16.10         12.59         1.36 o                         
   2  -5  12        173.10        170.05         3.80 o                         
   3  -5  12         30.66         31.55         1.67 o                         
   4  -5  12          0.01         -0.32         0.82 o                         
   5  -5  12          1.82          1.10         1.23 o                         
  -5  -4  12         16.48         12.97         0.90 o                         
  -4  -4  12          8.04          5.51         0.69 o                         
  -3  -4  12          3.13          3.71         0.67 o                         
  -2  -4  12         18.15         18.36         1.02 o                         
  -1  -4  12         35.29         28.55         1.57 o                         
   0  -4  12         59.45         53.01         1.84 o                         
   1  -4  12         87.08         83.70         2.14 o                         
   2  -4  12        385.93        372.59         5.13 o                         
   3  -4  12          7.28          7.18         0.92 o                         
   4  -4  12         37.62         30.84         1.44 o                         
   5  -4  12         80.05         84.24         3.09 o                         
  -5  -3  12         44.33         44.50         1.44 o                         
  -4  -3  12          2.87          0.87         0.64 o                         
  -3  -3  12        154.80        147.84         2.58 o                         
  -2  -3  12         20.51         17.31         1.00 o                         
  -1  -3  12         52.86         54.24         2.05 o                         
   0  -3  12          0.55         -0.56         0.56 o                         
   1  -3  12          2.40          1.39         0.70 o                         
   2  -3  12         58.04         62.39         2.16 o                         
   3  -3  12        215.26        206.84         3.56 o                         
   4  -3  12         23.40         20.35         1.13 o                         
   5  -3  12         19.85         12.28         1.75 o                         
  -6  -2  12          9.19          7.63         1.12 o                         
  -5  -2  12          0.65          0.80         0.64 o                         
  -4  -2  12        131.90        128.62         2.44 o                         
  -3  -2  12        194.94        197.73         3.00 o                         
  -2  -2  12          1.91          1.81         0.61 o                         
  -1  -2  12          5.21          4.47         0.73 o                         
   0  -2  12        166.10        157.38         2.44 o                         
   1  -2  12        107.02        108.30         2.21 o                         
   2  -2  12         93.04         92.32         2.36 o                         
   3  -2  12          3.51          3.16         0.75 o                         
   4  -2  12         14.23         10.37         0.90 o                         
   5  -2  12          0.18          0.53         1.05 o                         
  -6  -1  12          9.60          9.41         1.17 o                         
  -5  -1  12         20.64         16.04         1.00 o                         
  -4  -1  12         82.83         75.75         2.15 o                         
  -3  -1  12         57.16         57.76         1.78 o                         
  -2  -1  12          1.50         -0.33         0.67 o                         
  -1  -1  12         16.31         16.39         1.21 o                         
   0  -1  12         63.41         65.63         1.45 o                         
   1  -1  12         33.33         33.23         1.21 o                         
   2  -1  12        127.35        125.24         2.69 o                         
   3  -1  12         32.77         38.62         1.64 o                         
   4  -1  12         18.18         15.59         0.99 o                         
  -6   0  12          6.09          6.05         1.17 o                         
  -5   0  12        279.68        284.53         3.92 o                         
  -4   0  12          5.47          5.40         0.79 o                         
  -3   0  12          0.18          0.91         0.64 o                         
  -2   0  12         19.32         20.17         1.06 o                         
  -1   0  12         31.05         35.99         1.59 o                         
   0   0  12          0.09          0.32         0.59 o                         
   1   0  12          2.89          2.73         0.63 o                         
   2   0  12         29.87         29.09         1.49 o                         
   3   0  12         25.01         28.93         1.47 o                         
   4   0  12         10.36          8.75         0.96 o                         
  -6   1  12          1.73          0.61         0.71 o                         
  -5   1  12         50.49         43.03         3.72 o                         
  -4   1  12          3.48          2.31         0.74 o                         
  -3   1  12          4.31          1.29         0.69 o                         
  -2   1  12         29.39         34.21         1.28 o                         
  -1   1  12         14.93         21.72         0.95 o                         
   0   1  12       1102.04       1148.49         8.15 o                         
   1   1  12        140.33        143.03         2.35 o                         
   2   1  12          0.59          1.26         0.70 o                         
   3   1  12         69.30         67.55         2.08 o                         
   4   1  12         33.86         33.68         1.64 o                         
  -6   2  12          6.29          5.65         0.92 o                         
  -5   2  12         50.49         49.94         1.97 o                         
  -4   2  12          5.40          3.81         0.79 o                         
  -3   2  12          2.00          0.65         0.95 o                         
  -2   2  12         35.52         34.68         1.35 o                         
  -1   2  12         22.01         24.46         1.21 o                         
   0   2  12         19.19         22.53         1.05 o                         
   1   2  12         22.70         21.00         1.05 o                         
   2   2  12        375.62        386.62         6.20 o                         
   3   2  12          3.13          3.56         0.80 o                         
   4   2  12          0.91          0.39         0.74 o                         
  -6   3  12          8.34          6.40         0.94 o                         
  -5   3  12         68.43         66.02         2.12 o                         
  -4   3  12         44.67         45.86         2.17 o                         
  -3   3  12        428.82        443.02         4.72 o                         
  -2   3  12        994.25       1024.92        10.36 o                         
  -1   3  12          7.58          8.63         0.72 o                         
   0   3  12         39.81         41.53         1.47 o                         
   1   3  12          4.68          3.32         0.78 o                         
   2   3  12        197.02        205.45         3.48 o                         
   3   3  12         85.20         88.69         2.55 o                         
   4   3  12          4.26          3.12         1.17 o                         
  -6   4  12         26.15         29.65         3.16 o                         
  -5   4  12         10.76          8.95         1.15 o                         
  -4   4  12         11.19          6.43         0.95 o                         
  -3   4  12        250.52        248.34         3.40 o                         
  -2   4  12        365.46        377.01         4.19 o                         
  -1   4  12         14.71         15.71         0.96 o                         
   0   4  12         79.71         83.77         2.19 o                         
   1   4  12        180.59        177.84         3.06 o                         
   2   4  12        202.97        212.61         3.50 o                         
   3   4  12         12.42          9.54         1.07 o                         
   4   4  12          0.00          0.08         1.01 o                         
  -5   5  12         23.68         23.50         1.75 o                         
  -4   5  12          0.52         -0.83         0.89 o                         
  -3   5  12        567.03        545.92         6.05 o                         
  -2   5  12         52.41         54.77         1.66 o                         
  -1   5  12          0.03          0.41         0.67 o                         
   0   5  12          6.34          6.26         0.79 o                         
   1   5  12          1.92          2.45         0.98 o                         
   2   5  12          0.27          0.30         0.99 o                         
   3   5  12          2.35          3.46         1.46 o                         
  -5   6  12          2.74          2.50         1.30 o                         
  -4   6  12         10.93          6.42         1.74 o                         
  -3   6  12          0.20          1.82         0.87 o                         
  -2   6  12          5.54          3.47         0.80 o                         
  -1   6  12        161.73        181.26         3.02 o                         
   0   6  12          0.32          0.67         0.76 o                         
   1   6  12          4.12          4.04         0.88 o                         
   2   6  12         62.44         66.86         2.47 o                         
   3   6  12          5.38          5.21         1.30 o                         
  -5   7  12         10.12          8.89         1.39 o                         
  -4   7  12          9.80          9.18         1.25 o                         
  -3   7  12          8.91          7.74         1.24 o                         
  -2   7  12          2.64          1.44         0.83 o                         
  -1   7  12         12.26          8.94         1.02 o                         
   0   7  12         31.47         35.70         1.74 o                         
   1   7  12         14.11         11.32         1.21 o                         
   2   7  12          6.12          4.60         1.20 o                         
   3   7  12         10.41         13.86         1.93 o                         
  -5   8  12          4.12          3.25         1.61 o                         
  -4   8  12          4.63          4.00         1.07 o                         
  -3   8  12         22.89         16.46         1.82 o                         
  -2   8  12          9.30         10.89         1.25 o                         
  -1   8  12         14.16         11.41         1.14 o                         
   0   8  12         41.70         38.25         1.93 o                         
   1   8  12        105.70        119.11         3.29 o                         
   2   8  12          0.67         -0.66         3.60 o                         
  -4   9  12          3.75          1.87         1.31 o                         
  -3   9  12          3.05          3.13         0.96 o                         
  -2   9  12         44.83         41.45         2.25 o                         
  -1   9  12          0.00         -0.85         0.85 o                         
   0   9  12          7.20          4.88         1.16 o                         
   1   9  12          2.98          3.67         1.03 o                         
   2   9  12         21.27         25.26         4.04 o                         
  -4  10  12          0.72          1.01         2.02 o                         
  -3  10  12          9.40          7.43         1.09 o                         
  -2  10  12         96.82        102.04         2.51 o                         
  -1  10  12          2.70          3.15         0.93 o                         
   0  10  12          1.91          0.85         0.96 o                         
   1  10  12         68.47         72.83         3.72 o                         
  -3  11  12         13.29         13.48         1.94 o                         
  -2  11  12          2.69          1.06         1.10 o                         
  -1  11  12          1.98         -0.46         1.22 o                         
   0  11  12          7.02         10.02         1.94 o                         
  -1 -13  13          0.26          0.26         0.90 o                         
   0 -13  13         44.56         53.05         2.79 o                         
   2 -13  13         19.64         19.12         2.81 o                         
  -2 -12  13         10.26          8.68         0.87 o                         
  -1 -12  13          4.67          5.07         0.88 o                         
   0 -12  13         62.61         54.57         2.26 o                         
   1 -12  13          0.09         -0.09         1.41 o                         
   2 -12  13          0.91         -0.49         1.25 o                         
   3 -12  13         11.54          6.40         1.42 o                         
  -3 -11  13          3.00          3.55         0.64 o                         
  -2 -11  13         62.07         63.16         2.06 o                         
  -1 -11  13         22.35         26.76         1.53 o                         
   0 -11  13         50.39         48.46         2.19 o                         
   1 -11  13          5.32          8.86         1.13 o                         
   2 -11  13         24.96         26.21         2.05 o                         
   3 -11  13          1.29          1.07         1.06 o                         
  -3 -10  13          9.60          7.96         0.79 o                         
  -2 -10  13         30.10         32.18         2.26 o                         
  -1 -10  13          0.36         -0.32         0.77 o                         
   0 -10  13          9.57          7.53         1.04 o                         
   1 -10  13          5.75          5.23         1.18 o                         
   2 -10  13          0.11         -0.21         1.04 o                         
   3 -10  13         50.16         52.48         3.04 o                         
  -4  -9  13         12.47          9.69         0.83 o                         
  -3  -9  13         16.96         18.92         1.08 o                         
  -2  -9  13         74.75         76.90         2.30 o                         
  -1  -9  13        222.06        228.25         4.63 o                         
   0  -9  13          8.54          5.25         0.96 o                         
   1  -9  13          3.98          3.13         1.02 o                         
   2  -9  13          0.37         -0.59         1.01 o                         
   3  -9  13         41.89         42.29         2.34 o                         
   4  -9  13          9.35         11.16         1.61 o                         
  -4  -8  13          9.61          9.51         0.81 o                         
  -3  -8  13          6.99          7.59         0.79 o                         
  -2  -8  13        331.14        344.07         5.20 o                         
  -1  -8  13        117.88        133.69         3.52 o                         
   0  -8  13        141.85        145.47         4.37 o                         
   1  -8  13        316.21        315.48         6.55 o                         
   2  -8  13        191.41        193.90         5.64 o                         
   3  -8  13          0.25          0.93         1.01 o                         
   4  -8  13         51.30         60.71         2.43 o                         
  -4  -7  13         57.77         59.27         1.53 o                         
  -3  -7  13        105.09        104.84         2.24 o                         
  -2  -7  13          7.18          4.29         1.00 o                         
  -1  -7  13          1.49          0.08         0.81 o                         
   0  -7  13        217.87        237.03         4.42 o                         
   1  -7  13        456.88        485.16         7.93 o                         
   2  -7  13         10.14          7.56         1.29 o                         
   3  -7  13          5.18          4.99         0.93 o                         
   4  -7  13          0.24         -0.78         0.78 o                         
  -5  -6  13        144.60        154.90         4.74 o                         
  -4  -6  13         13.14         12.94         0.81 o                         
  -3  -6  13         15.84         14.73         1.00 o                         
  -2  -6  13         56.44         61.74         2.29 o                         
  -1  -6  13          5.03          4.57         0.80 o                         
   0  -6  13        641.87        670.54         7.75 o                         
   1  -6  13         51.83         41.90         2.46 o                         
   2  -6  13          1.66          0.80         1.57 o                         
   3  -6  13         40.69         50.77         2.10 o                         
   4  -6  13          0.01          0.33         0.67 o                         
  -5  -5  13         64.62         63.53         1.74 o                         
  -4  -5  13        117.54        122.66         2.21 o                         
  -3  -5  13         12.77         10.54         0.89 o                         
  -2  -5  13          1.24          1.29         0.68 o                         
  -1  -5  13         65.61         68.29         2.09 o                         
   0  -5  13        268.55        269.33         3.70 o                         
   1  -5  13        291.62        286.04         6.04 o                         
   2  -5  13         19.35         15.97         1.45 o                         
   3  -5  13        260.86        276.97         4.41 o                         
   4  -5  13          0.98          1.91         0.62 o                         
  -5  -4  13        247.11        245.94         3.22 o                         
  -4  -4  13         14.81         13.88         0.89 o                         
  -3  -4  13         51.21         55.99         1.71 o                         
  -2  -4  13         11.79         11.20         0.93 o                         
  -1  -4  13         18.80         15.37         1.17 o                         
   0  -4  13        125.74        129.79         2.76 o                         
   1  -4  13         10.05          7.51         1.05 o                         
   2  -4  13         10.44         10.73         1.17 o                         
   3  -4  13         15.27         13.21         1.10 o                         
   4  -4  13         12.07          6.64         0.81 o                         
  -5  -3  13          3.38          3.57         0.62 o                         
  -4  -3  13         22.48         15.08         0.92 o                         
  -3  -3  13          0.92         -0.24         0.55 o                         
  -2  -3  13        995.67       1003.41         8.03 o                         
  -1  -3  13        185.06        174.25         3.21 o                         
   0  -3  13         50.09         54.19         1.71 o                         
   1  -3  13          4.03          7.48         1.23 o                         
   2  -3  13        245.84        251.32         4.50 o                         
   3  -3  13          2.14          0.50         0.70 o                         
   4  -3  13         17.87         19.90         1.37 o                         
  -5  -2  13         18.52         16.75         0.87 o                         
  -4  -2  13          7.77          6.31         0.71 o                         
  -3  -2  13          2.76          1.89         0.70 o                         
  -2  -2  13          6.16          4.14         1.01 o                         
  -1  -2  13        166.43        165.96         2.61 o                         
   0  -2  13         31.69         32.76         1.32 o                         
   1  -2  13        104.04        112.09         2.33 o                         
   2  -2  13          3.16          2.78         0.73 o                         
   3  -2  13         72.31         81.45         2.27 o                         
   4  -2  13         34.95         28.23         1.34 o                         
  -5  -1  13         79.73         83.51         1.85 o                         
  -4  -1  13         12.77         11.78         0.91 o                         
  -3  -1  13         43.04         43.08         1.74 o                         
  -2  -1  13          3.09          1.98         0.66 o                         
  -1  -1  13          5.61          7.73         0.69 o                         
   0  -1  13         71.43         71.59         1.68 o                         
   1  -1  13          0.04         -0.34         0.78 o                         
   2  -1  13          1.32          1.28         0.73 o                         
   3  -1  13        100.11        108.17         2.58 o                         
   4  -1  13          2.72          3.14         1.06 o                         
  -5   0  13         30.43         31.29         1.56 o                         
  -4   0  13         25.71         17.16         1.72 o                         
  -3   0  13         13.93         13.16         1.21 o                         
  -2   0  13         51.47         56.81         1.65 o                         
  -1   0  13        303.46        308.92         3.65 o                         
   0   0  13        143.03        141.21         2.22 o                         
   1   0  13        162.26        178.06         2.75 o                         
   2   0  13          8.94          9.16         0.94 o                         
   3   0  13          8.19          6.52         0.83 o                         
   4   0  13         25.57         22.28         1.77 o                         
  -5   1  13         21.03         17.90         1.35 o                         
  -4   1  13          0.02         -0.21         0.67 o                         
  -3   1  13          4.52          3.00         0.64 o                         
  -2   1  13         27.12         23.05         1.18 o                         
  -1   1  13         43.10         45.31         1.45 o                         
   0   1  13         30.80         36.37         1.24 o                         
   1   1  13         99.57         99.10         2.21 o                         
   2   1  13        108.46        113.72         2.65 o                         
   3   1  13        204.92        219.16         3.97 o                         
   4   1  13          9.63          6.11         0.94 o                         
  -5   2  13          0.75          0.63         0.66 o                         
  -4   2  13          8.45          6.21         0.72 o                         
  -3   2  13        145.54        151.89         2.61 o                         
  -2   2  13          3.74          2.99         0.65 o                         
  -1   2  13         45.37         44.34         1.36 o                         
   0   2  13        233.15        237.66         3.05 o                         
   1   2  13         11.51          9.80         0.88 o                         
   2   2  13        123.09        137.51         3.29 o                         
   3   2  13         66.61         77.10         2.39 o                         
   4   2  13          4.89          6.15         1.67 o                         
  -5   3  13          0.39         -0.09         0.94 o                         
  -4   3  13          3.10          1.05         0.66 o                         
  -3   3  13         38.42         37.92         1.81 o                         
  -2   3  13          4.33          2.03         0.62 o                         
  -1   3  13         12.63         10.88         0.86 o                         
   0   3  13          0.08          1.07         0.65 o                         
   1   3  13          0.28          1.48         0.66 o                         
   2   3  13        782.42        817.05         9.29 o                         
   3   3  13        114.00        116.80         2.84 o                         
  -5   4  13         24.32         22.12         1.62 o                         
  -4   4  13          5.81          3.74         0.93 o                         
  -3   4  13        482.28        480.47         5.16 o                         
  -2   4  13          0.62          1.00         0.67 o                         
  -1   4  13         11.27          9.89         0.87 o                         
   0   4  13         48.73         45.15         1.57 o                         
   1   4  13        118.78        125.95         2.66 o                         
   2   4  13         48.69         43.41         2.39 o                         
   3   4  13         33.53         28.37         3.58 o                         
  -5   5  13         21.55          7.37         4.91 o                         
  -4   5  13        153.45        152.19         3.17 o                         
  -3   5  13          4.06          3.57         1.48 o                         
  -2   5  13          0.94          1.89         0.80 o                         
  -1   5  13          0.03         -0.06         0.68 o                         
   0   5  13         23.45         18.14         1.20 o                         
   1   5  13        253.53        269.08         4.31 o                         
   2   5  13         11.36          8.23         1.19 o                         
   3   5  13         15.92         10.88         2.46 o                         
  -5   6  13          0.11          3.31         1.17 o                         
  -4   6  13        134.87        134.36         3.82 o                         
  -3   6  13          0.16          1.01         0.91 o                         
  -2   6  13          1.63          0.64         0.84 o                         
  -1   6  13          0.30          0.29         0.77 o                         
   0   6  13          2.28          0.69         0.86 o                         
   1   6  13         46.37         49.12         2.01 o                         
   2   6  13          5.04          2.88         2.72 o                         
   3   6  13          2.05          1.05         1.93 o                         
  -5   7  13          4.62          3.68         1.58 o                         
  -4   7  13        381.00        379.14         6.86 o                         
  -3   7  13         77.77         81.62         3.04 o                         
  -2   7  13          1.11          0.61         0.99 o                         
  -1   7  13         34.17         34.15         2.07 o                         
   0   7  13         36.18         35.52         1.76 o                         
   1   7  13        143.83        145.14         3.63 o                         
   2   7  13         13.59         15.16         2.07 o                         
  -4   8  13          1.00          0.26         1.51 o                         
  -3   8  13         54.38         52.90         2.85 o                         
  -2   8  13          1.35         -0.14         1.03 o                         
  -1   8  13        205.40        204.20         3.92 o                         
   0   8  13        109.41        113.11         3.14 o                         
   1   8  13         17.13         18.51         2.20 o                         
   2   8  13         11.54         11.23         1.57 o                         
  -4   9  13         15.98         18.02         2.15 o                         
  -3   9  13         22.05         25.92         2.27 o                         
  -2   9  13          0.11         -0.27         1.06 o                         
  -1   9  13         27.59         19.52         1.65 o                         
   0   9  13          7.28          7.18         1.36 o                         
   1   9  13         37.86         32.13         3.11 o                         
  -3  10  13         15.39         13.31         1.97 o                         
  -2  10  13         60.50         62.81         2.70 o                         
  -1  10  13         70.68         67.98         2.42 o                         
   0  10  13         23.84         19.41         1.40 o                         
  -2 -12  14          4.94          3.72         0.92 o                         
  -1 -12  14          3.12          4.10         0.93 o                         
   0 -12  14         34.43         38.66         2.68 o                         
   2 -12  14         20.08         20.33         2.11 o                         
  -2 -11  14          0.71          0.95         0.67 o                         
  -1 -11  14          0.93          0.21         0.78 o                         
   0 -11  14          3.06          3.22         0.99 o                         
   1 -11  14         21.57         24.79         1.64 o                         
   2 -11  14         19.44         14.58         2.44 o                         
   3 -11  14          2.85          2.36         1.17 o                         
  -3 -10  14          5.31          3.38         0.68 o                         
  -2 -10  14         69.42         74.51         2.26 o                         
  -1 -10  14          8.44          6.95         0.97 o                         
   0 -10  14          7.52          3.63         0.95 o                         
   1 -10  14          3.32          1.30         1.05 o                         
   2 -10  14          0.00          1.56         1.55 o                         
   3 -10  14         21.02         14.93         1.98 o                         
  -3  -9  14          1.86          1.68         0.61 o                         
  -2  -9  14         11.43         11.07         1.06 o                         
  -1  -9  14          9.41          6.65         1.00 o                         
   0  -9  14          0.41         -0.21         0.80 o                         
   1  -9  14         32.57         30.99         2.79 o                         
   2  -9  14          0.00         -0.07         1.11 o                         
   3  -9  14         69.25         74.55         2.83 o                         
  -4  -8  14         28.20         22.79         1.08 o                         
  -3  -8  14         25.34         23.20         1.36 o                         
  -2  -8  14         17.90         18.49         1.24 o                         
  -1  -8  14          0.08          0.28         1.27 o                         
   0  -8  14        132.43        142.04         3.65 o                         
   1  -8  14         81.30         83.18         3.23 o                         
   2  -8  14         28.07         29.29         2.35 o                         
   3  -8  14         13.16         18.75         1.45 o                         
  -4  -7  14        220.24        214.45         2.84 o                         
  -3  -7  14         75.73         78.88         1.89 o                         
  -2  -7  14         76.60         72.20         2.30 o                         
  -1  -7  14          8.15          6.51         1.12 o                         
   0  -7  14          1.47          3.20         1.04 o                         
   1  -7  14        292.07        303.43         6.40 o                         
   2  -7  14          0.54         -0.89         0.89 o                         
   3  -7  14          8.16          7.85         0.98 o                         
   4  -7  14          3.52          1.23         1.12 o                         
  -4  -6  14         29.33         23.99         1.12 o                         
  -3  -6  14        170.19        178.07         2.91 o                         
  -2  -6  14          1.94          1.70         0.86 o                         
  -1  -6  14         13.64         14.26         1.09 o                         
   0  -6  14        108.19        111.68         3.07 o                         
   1  -6  14        376.87        384.81         6.46 o                         
   2  -6  14          4.60          6.31         1.18 o                         
   3  -6  14         33.80         31.30         1.80 o                         
   4  -6  14          2.74          1.93         0.91 o                         
  -5  -5  14         45.88         42.48         2.10 o                         
  -4  -5  14        170.78        181.24         2.71 o                         
  -3  -5  14          6.19          5.78         0.78 o                         
  -2  -5  14          0.49          2.13         0.74 o                         
  -1  -5  14          0.26          0.02         0.66 o                         
   0  -5  14        114.22        115.62         2.59 o                         
   1  -5  14         72.73         77.01         3.30 o                         
   2  -5  14         42.24         40.56         2.14 o                         
   3  -5  14         77.22         72.96         2.14 o                         
   4  -5  14          1.21          1.51         0.78 o                         
  -5  -4  14         61.43         69.11         2.26 o                         
  -4  -4  14         98.83        109.11         2.06 o                         
  -3  -4  14         82.39         85.50         2.45 o                         
  -2  -4  14          3.12          2.00         0.71 o                         
  -1  -4  14          0.08          1.14         0.84 o                         
   0  -4  14         65.67         67.88         1.96 o                         
   1  -4  14        116.29        121.14         3.14 o                         
   2  -4  14         83.76         87.07         2.49 o                         
   3  -4  14         46.01         49.50         1.83 o                         
   4  -4  14         17.65         14.25         1.73 o                         
  -5  -3  14         75.47         80.20         2.23 o                         
  -4  -3  14          3.60          1.02         0.62 o                         
  -3  -3  14          1.61          1.57         0.63 o                         
  -2  -3  14          9.00          9.86         0.84 o                         
  -1  -3  14         64.36         61.34         1.86 o                         
   0  -3  14         35.11         33.63         1.33 o                         
   1  -3  14        199.62        210.21         3.57 o                         
   2  -3  14         39.15         42.78         1.91 o                         
   3  -3  14          1.24          0.59         0.67 o                         
   4  -3  14          5.89          4.15         0.85 o                         
  -5  -2  14         25.37         23.86         2.11 o                         
  -4  -2  14         26.73         25.41         1.23 o                         
  -3  -2  14          9.53          5.39         0.67 o                         
  -2  -2  14        231.49        233.72         3.20 o                         
  -1  -2  14         23.47         22.52         1.16 o                         
   0  -2  14         10.01          7.69         0.78 o                         
   1  -2  14          7.01          4.74         0.83 o                         
   2  -2  14        176.30        191.21         3.52 o                         
   3  -2  14         55.12         56.62         1.85 o                         
   4  -2  14          0.01          0.76         0.84 o                         
  -5  -1  14         32.77         28.78         1.48 o                         
  -4  -1  14         18.75         15.42         0.87 o                         
  -3  -1  14          0.66          0.45         0.64 o                         
  -2  -1  14         58.04         58.96         1.68 o                         
  -1  -1  14         22.48         21.46         1.01 o                         
   0  -1  14        398.03        408.51         4.54 o                         
   1  -1  14          2.72          2.01         0.88 o                         
   2  -1  14          8.17         11.49         1.01 o                         
   3  -1  14         73.87         74.54         2.02 o                         
   4  -1  14         21.58         23.49         1.47 o                         
  -5   0  14         52.97         50.41         1.67 o                         
  -4   0  14          7.17          2.76         0.64 o                         
  -3   0  14          3.00          2.03         0.90 o                         
  -2   0  14         25.68         22.04         1.27 o                         
  -1   0  14         41.93         37.60         1.49 o                         
   0   0  14         18.81         13.86         0.91 o                         
   1   0  14          2.14          3.13         0.94 o                         
   2   0  14         23.81         29.43         1.46 o                         
   3   0  14         21.68         19.91         1.80 o                         
   4   0  14         12.09         11.95         2.02 o                         
  -5   1  14         26.17         28.79         1.38 o                         
  -4   1  14        118.59        125.26         2.34 o                         
  -3   1  14         10.34          6.54         0.78 o                         
  -2   1  14         34.51         37.22         1.58 o                         
  -1   1  14         45.13         45.46         1.52 o                         
   0   1  14         26.56         24.02         1.22 o                         
   1   1  14         23.66         23.84         1.25 o                         
   2   1  14        156.81        163.21         3.13 o                         
   3   1  14         14.04         11.02         1.11 o                         
  -5   2  14         13.06          9.50         1.70 o                         
  -4   2  14          6.04          3.77         0.72 o                         
  -3   2  14          2.42          2.23         0.60 o                         
  -2   2  14          5.58          5.88         0.75 o                         
  -1   2  14         50.39         48.78         1.60 o                         
   0   2  14         12.63         10.33         1.03 o                         
   1   2  14         14.74         14.46         1.04 o                         
   2   2  14         78.08         71.60         2.21 o                         
   3   2  14          1.38          1.76         0.94 o                         
  -5   3  14          8.41          5.47         1.17 o                         
  -4   3  14          0.28         -0.43         0.76 o                         
  -3   3  14         14.17          8.98         0.91 o                         
  -2   3  14          3.74          3.84         0.74 o                         
  -1   3  14          7.26          5.57         1.08 o                         
   0   3  14         32.82         29.79         1.33 o                         
   1   3  14         10.94         11.19         0.99 o                         
   2   3  14        109.03        118.74         2.77 o                         
   3   3  14         11.68          9.68         1.95 o                         
  -5   4  14          0.45          0.34         1.32 o                         
  -4   4  14         86.91         81.51         2.40 o                         
  -3   4  14         41.41         35.02         1.59 o                         
  -2   4  14         28.01         27.52         1.52 o                         
  -1   4  14         20.52         18.86         1.16 o                         
   0   4  14          4.06          4.21         0.78 o                         
   1   4  14          3.02          2.51         0.79 o                         
   2   4  14        538.93        556.86         8.51 o                         
   3   4  14          5.52          5.17         1.08 o                         
  -5   5  14          0.15          0.86         1.10 o                         
  -4   5  14        102.48        105.56         2.91 o                         
  -3   5  14         37.86         38.37         2.35 o                         
  -2   5  14          1.86          1.05         1.39 o                         
  -1   5  14         71.88         72.50         2.26 o                         
   0   5  14          2.18          3.08         0.87 o                         
   1   5  14         15.13         13.14         1.14 o                         
   2   5  14          1.22          2.18         0.86 o                         
  -4   6  14        456.85        482.03         9.34 o                         
  -3   6  14        736.61        767.54         9.29 o                         
  -2   6  14          0.13         -0.49         0.82 o                         
  -1   6  14         11.29          9.54         1.03 o                         
   0   6  14          1.05         -0.49         1.01 o                         
   1   6  14         16.04         13.58         1.25 o                         
   2   6  14        145.83        145.75         4.21 o                         
  -4   7  14        146.64        146.73         6.23 o                         
  -3   7  14         92.74         83.35         3.68 o                         
  -2   7  14          6.27          4.76         1.13 o                         
  -1   7  14         58.13         55.00         1.98 o                         
   0   7  14          1.39          4.52         1.55 o                         
   1   7  14        105.96        103.75         3.90 o                         
  -4   8  14          1.33         -0.40         3.33 o                         
  -3   8  14          0.02          3.40         2.13 o                         
  -2   8  14         27.64         20.24         1.88 o                         
  -1   8  14          4.27          3.39         1.28 o                         
   0   8  14         22.80         24.95         1.93 o                         
   1   8  14         41.31         42.24         2.82 o                         
  -3   9  14          3.34         -0.26         1.27 o                         
  -2   9  14        131.86        127.55         3.22 o                         
  -1   9  14         42.52         35.73         2.59 o                         
   0   9  14         46.35         40.96         4.21 o                         
  -1 -12  15          1.35          1.00         1.17 o                         
  -2 -11  15         12.45         10.32         0.98 o                         
  -1 -11  15          2.31         -0.83         1.83 o                         
   0 -11  15         11.59         13.15         1.27 o                         
   1 -11  15         20.66         15.27         2.07 o                         
   2 -11  15         22.62         25.75         3.51 o                         
  -2 -10  15         12.91          9.13         0.92 o                         
  -1 -10  15         70.01         68.55         2.20 o                         
   0 -10  15          2.10          0.56         1.12 o                         
   1 -10  15          6.79          4.28         1.29 o                         
   2 -10  15         56.82         68.02         3.54 o                         
  -3  -9  15          0.67          1.60         0.96 o                         
  -2  -9  15         16.84         12.75         1.01 o                         
  -1  -9  15          2.03          1.58         0.86 o                         
   0  -9  15         24.84         28.13         2.05 o                         
   1  -9  15         47.44         49.52         3.22 o                         
   2  -9  15          2.25          1.80         0.96 o                         
   3  -9  15         36.44         37.86         2.16 o                         
  -3  -8  15         38.30         46.55         2.06 o                         
  -2  -8  15        159.81        168.76         3.16 o                         
  -1  -8  15          4.44          4.75         1.40 o                         
   0  -8  15        330.46        345.77         5.60 o                         
   1  -8  15          4.68          2.02         0.93 o                         
   2  -8  15         10.86          9.41         1.54 o                         
   3  -8  15          1.10         -0.07         0.85 o                         
  -4  -7  15          0.28          0.59         0.84 o                         
  -3  -7  15        130.59        138.79         2.46 o                         
  -2  -7  15          0.01          0.50         0.82 o                         
  -1  -7  15         17.70         15.78         1.23 o                         
   0  -7  15        294.27        328.16         5.60 o                         
   1  -7  15        211.70        212.00         4.92 o                         
   2  -7  15          4.78          4.49         1.01 o                         
   3  -7  15         14.07         12.59         1.27 o                         
  -4  -6  15        108.94        104.81         2.00 o                         
  -3  -6  15          0.95          0.64         0.55 o                         
  -2  -6  15          5.14          3.23         0.66 o                         
  -1  -6  15         24.81         23.00         1.80 o                         
   0  -6  15         68.20         68.69         2.30 o                         
   1  -6  15         18.30         15.88         1.49 o                         
   2  -6  15         57.42         63.14         2.49 o                         
   3  -6  15         13.39         11.47         0.98 o                         
  -4  -5  15          2.41          2.54         0.59 o                         
  -3  -5  15         46.09         46.72         1.47 o                         
  -2  -5  15        145.26        150.07         2.55 o                         
  -1  -5  15          0.01         -0.48         0.77 o                         
   0  -5  15         22.11         19.77         1.34 o                         
   1  -5  15        435.32        468.92         7.98 o                         
   2  -5  15         22.04         26.00         2.04 o                         
   3  -5  15          0.04          0.93         0.75 o                         
  -4  -4  15          7.92          5.85         0.63 o                         
  -3  -4  15          5.66          5.32         0.66 o                         
  -2  -4  15         11.95         10.44         0.99 o                         
  -1  -4  15        203.50        219.00         3.69 o                         
   0  -4  15         28.97         29.91         1.91 o                         
   1  -4  15         17.02         14.68         1.40 o                         
   2  -4  15         13.16         14.15         1.06 o                         
   3  -4  15          3.77          3.95         0.77 o                         
  -5  -3  15         52.42         52.84         2.22 o                         
  -4  -3  15          3.37          2.49         0.60 o                         
  -3  -3  15         97.07         98.12         2.02 o                         
  -2  -3  15         60.34         60.77         1.80 o                         
  -1  -3  15          5.03          3.70         0.67 o                         
   0  -3  15          0.61          0.69         0.92 o                         
   1  -3  15         68.96         72.22         2.33 o                         
   2  -3  15         45.63         45.32         1.85 o                         
   3  -3  15          2.59          3.31         0.89 o                         
  -5  -2  15         35.37         29.50         2.48 o                         
  -4  -2  15          7.52          7.08         0.94 o                         
  -3  -2  15          9.21          8.87         0.78 o                         
  -2  -2  15         13.59         10.05         0.89 o                         
  -1  -2  15         20.59         19.32         1.09 o                         
   0  -2  15         44.99         42.93         1.47 o                         
   1  -2  15        291.95        296.28         4.43 o                         
   2  -2  15         91.57        105.25         2.58 o                         
   3  -2  15          1.60          1.56         0.77 o                         
  -5  -1  15          5.09          4.13         0.80 o                         
  -4  -1  15          3.99          3.12         0.64 o                         
  -3  -1  15         31.59         27.74         1.30 o                         
  -2  -1  15         13.27          9.79         0.82 o                         
  -1  -1  15         12.25          9.24         0.76 o                         
   0  -1  15          3.68          2.70         0.71 o                         
   1  -1  15         15.17         17.23         1.17 o                         
   2  -1  15        171.37        183.85         3.19 o                         
   3  -1  15         48.52         41.00         1.85 o                         
  -5   0  15         10.57         11.15         1.17 o                         
  -4   0  15          2.37          2.41         0.57 o                         
  -3   0  15        287.72        309.42         3.58 o                         
  -2   0  15          1.82          1.96         0.59 o                         
  -1   0  15          6.14          4.12         0.63 o                         
   0   0  15        133.77        127.89         2.36 o                         
   1   0  15         11.23         10.44         0.99 o                         
   2   0  15          8.77          5.78         0.85 o                         
   3   0  15         35.99         41.25         1.74 o                         
  -5   1  15         15.82          6.23         1.05 o                         
  -4   1  15          6.01          4.18         0.66 o                         
  -3   1  15          0.48          0.14         0.52 o                         
  -2   1  15          7.95          7.39         0.72 o                         
  -1   1  15          1.41          1.04         0.56 o                         
   0   1  15          0.07          0.30         0.71 o                         
   1   1  15         19.21         18.43         1.26 o                         
   2   1  15         30.19         32.26         1.57 o                         
   3   1  15          2.76          3.07         0.78 o                         
  -5   2  15         33.25         27.19         2.81 o                         
  -4   2  15          4.15          3.74         0.67 o                         
  -3   2  15          1.12          0.54         0.56 o                         
  -2   2  15          2.37          2.23         0.62 o                         
  -1   2  15          1.41          1.14         0.89 o                         
   0   2  15          0.79          1.12         0.72 o                         
   1   2  15         10.58          8.78         0.97 o                         
   2   2  15          9.50          5.49         0.78 o                         
   3   2  15          0.90          2.38         1.17 o                         
  -5   3  15          5.71          5.44         1.40 o                         
  -4   3  15          3.65          2.45         1.07 o                         
  -3   3  15         16.35         11.58         0.96 o                         
  -2   3  15         51.49         50.40         1.73 o                         
  -1   3  15        292.61        301.42         4.07 o                         
   0   3  15          3.82          5.48         1.18 o                         
   1   3  15        175.67        183.70         3.34 o                         
   2   3  15          2.00          1.54         0.79 o                         
  -4   4  15         96.45        103.41         3.82 o                         
  -3   4  15        137.71        140.02         3.05 o                         
  -2   4  15          1.34          0.23         0.81 o                         
  -1   4  15         18.10         14.34         1.03 o                         
   0   4  15          4.68          4.38         0.81 o                         
   1   4  15          2.63          1.19         0.87 o                         
   2   4  15        167.79        173.14         3.69 o                         
  -4   5  15       1705.54       1768.11        23.66 o                         
  -3   5  15        121.30        117.52         3.28 o                         
  -2   5  15          0.68          2.14         1.15 o                         
  -1   5  15          0.14          0.09         0.73 o                         
   0   5  15          3.06          6.25         1.02 o                         
   1   5  15        131.99        133.72         5.88 o                         
   2   5  15         35.72         35.59         3.07 o                         
  -4   6  15          1.75          1.58         1.32 o                         
  -3   6  15         67.84         68.74         3.20 o                         
  -2   6  15         30.30         27.49         1.79 o                         
  -1   6  15        180.11        183.81         3.26 o                         
   0   6  15          0.01          1.64         0.89 o                         
   1   6  15        284.68        282.80         7.68 o                         
  -3   7  15          6.69          5.91         1.72 o                         
  -2   7  15          1.05         -0.01         0.95 o                         
  -1   7  15         27.22         23.05         1.64 o                         
   0   7  15          3.77          0.84         1.17 o                         
   1   7  15         19.28         21.00         2.10 o                         
  -3   8  15          6.31          6.37         1.19 o                         
  -2   8  15         21.06         13.77         1.74 o                         
  -1   8  15         79.07         77.55         3.20 o                         
   0   8  15         10.03          7.63         1.43 o                         
  -1 -11  16          4.51          5.09         1.58 o                         
  -2 -10  16          0.55          0.66         0.74 o                         
  -1 -10  16         25.38         22.58         2.05 o                         
   0 -10  16          1.21          0.12         1.02 o                         
   1 -10  16          4.30          2.67         1.13 o                         
  -2  -9  16         62.82         60.51         1.97 o                         
  -1  -9  16         97.92        109.01         2.82 o                         
   0  -9  16          0.11         -0.95         0.95 o                         
   1  -9  16         15.45         13.97         1.23 o                         
   2  -9  16         11.67         10.43         1.24 o                         
  -3  -8  16          5.01          4.57         0.72 o                         
  -2  -8  16         11.63          8.78         0.92 o                         
  -1  -8  16         21.33         23.81         1.65 o                         
   0  -8  16          0.01          1.23         0.86 o                         
   1  -8  16         20.66         17.80         1.93 o                         
   2  -8  16          4.30          3.64         0.96 o                         
  -3  -7  16         76.56         85.14         2.07 o                         
  -2  -7  16        121.47        121.18         2.56 o                         
  -1  -7  16          4.73          6.13         0.99 o                         
   0  -7  16         73.51         78.37         2.72 o                         
   1  -7  16          3.21          3.83         0.93 o                         
   2  -7  16          0.78         -0.26         0.78 o                         
   3  -7  16         11.61          7.99         1.05 o                         
  -3  -6  16        231.36        251.50         3.54 o                         
  -2  -6  16         16.79         22.50         1.23 o                         
  -1  -6  16         13.52         17.43         1.15 o                         
   0  -6  16        727.99        753.52         7.86 o                         
   1  -6  16         45.64         46.08         2.07 o                         
   2  -6  16          0.19          1.28         1.14 o                         
   3  -6  16          1.79          2.21         0.89 o                         
  -4  -5  16         12.26          9.91         0.91 o                         
  -3  -5  16          0.97         -0.11         0.51 o                         
  -2  -5  16          4.29          3.69         0.67 o                         
  -1  -5  16         21.02         17.01         1.36 o                         
   0  -5  16        247.40        271.92         4.21 o                         
   1  -5  16         10.32          7.17         1.14 o                         
   2  -5  16          0.17         -0.30         0.85 o                         
   3  -5  16          0.01          0.95         0.71 o                         
  -4  -4  16         38.96         42.68         1.56 o                         
  -3  -4  16         57.35         58.27         1.56 o                         
  -2  -4  16          0.01          0.52         0.71 o                         
  -1  -4  16         40.04         39.57         1.58 o                         
   0  -4  16         17.05         16.62         1.29 o                         
   1  -4  16         95.65        102.73         2.53 o                         
   2  -4  16         29.11         33.31         1.42 o                         
   3  -4  16          0.77         -0.06         0.65 o                         
  -4  -3  16          0.04          1.28         0.70 o                         
  -3  -3  16          0.01          0.13         0.51 o                         
  -2  -3  16         53.34         62.08         1.67 o                         
  -1  -3  16         40.03         35.57         1.41 o                         
   0  -3  16         23.94         22.12         1.22 o                         
   1  -3  16         62.24         65.41         2.06 o                         
   2  -3  16         16.47         13.94         1.09 o                         
   3  -3  16         31.78         30.66         1.64 o                         
  -4  -2  16         58.08         55.00         1.70 o                         
  -3  -2  16          3.29          2.66         0.54 o                         
  -2  -2  16         66.60         61.72         1.61 o                         
  -1  -2  16          2.13          0.32         0.77 o                         
   0  -2  16          3.81          2.57         0.92 o                         
   1  -2  16         18.71         19.32         1.38 o                         
   2  -2  16         89.01         88.69         2.30 o                         
   3  -2  16          0.34          1.00         0.66 o                         
  -4  -1  16         50.06         49.44         1.90 o                         
  -3  -1  16        101.66         95.87         1.92 o                         
  -2  -1  16          0.02         -0.13         0.74 o                         
  -1  -1  16         52.80         48.68         1.62 o                         
   0  -1  16         24.52         26.69         1.29 o                         
   1  -1  16         90.43         96.59         2.35 o                         
   2  -1  16          5.09          4.23         0.76 o                         
   3  -1  16          1.53          1.11         2.11 o                         
  -4   0  16          7.86          3.22         0.75 o                         
  -3   0  16          8.29          8.12         0.76 o                         
  -2   0  16         12.66         10.53         0.80 o                         
  -1   0  16          9.13          8.33         0.79 o                         
   0   0  16          5.95          5.36         0.76 o                         
   1   0  16         69.07         61.97         1.92 o                         
   2   0  16         28.13         36.02         1.53 o                         
   3   0  16          0.05         -0.28         0.88 o                         
  -4   1  16          0.03          1.10         0.67 o                         
  -3   1  16          0.04          0.29         0.54 o                         
  -2   1  16         18.96         20.25         1.05 o                         
  -1   1  16          1.31          1.31         0.61 o                         
   0   1  16          0.00          0.72         0.63 o                         
   1   1  16         22.03         24.20         1.34 o                         
   2   1  16          0.99          0.65         0.74 o                         
  -4   2  16          0.01          0.71         0.84 o                         
  -3   2  16          1.36          1.12         0.70 o                         
  -2   2  16          5.13          4.12         0.70 o                         
  -1   2  16        266.14        267.50         3.54 o                         
   0   2  16        167.41        168.90         2.88 o                         
   1   2  16          4.13          4.51         0.84 o                         
   2   2  16         49.36         47.56         2.02 o                         
  -4   3  16          3.74          1.55         0.97 o                         
  -3   3  16          2.56          1.92         0.80 o                         
  -2   3  16         28.58         26.63         1.34 o                         
  -1   3  16          3.16          2.21         0.72 o                         
   0   3  16         51.79         53.98         1.96 o                         
   1   3  16        183.54        194.52         3.50 o                         
   2   3  16         17.08         13.90         1.51 o                         
  -4   4  16          0.09         -0.57         1.29 o                         
  -3   4  16        234.92        239.92         4.02 o                         
  -2   4  16          0.01         -0.13         1.16 o                         
  -1   4  16         30.40         28.99         1.45 o                         
   0   4  16          1.01         -0.10         0.79 o                         
   1   4  16         10.46          8.55         1.10 o                         
  -4   5  16        137.90        133.87         3.27 o                         
  -3   5  16         96.25         89.37         3.79 o                         
  -2   5  16         34.88         37.06         1.87 o                         
  -1   5  16         12.31          8.95         1.09 o                         
   0   5  16         46.42         43.15         1.94 o                         
   1   5  16        402.64        421.54         7.37 o                         
  -3   6  16         17.98         16.63         1.35 o                         
  -2   6  16          0.11         -0.14         1.05 o                         
  -1   6  16          1.70          2.66         1.02 o                         
   0   6  16          6.13          2.14         1.39 o                         
  -2   7  16         42.32         39.21         2.23 o                         
  -1   7  16         12.56          9.48         1.47 o                         
   0 -10  17         19.90         21.58         2.81 o                         
  -1  -9  17          0.00          0.81         0.67 o                         
   0  -9  17          2.15          3.65         1.29 o                         
   1  -9  17          1.08         -0.97         0.97 o                         
  -2  -8  17         91.44         95.41         2.27 o                         
  -1  -8  17         19.14         18.67         1.22 o                         
   0  -8  17          1.14          1.22         0.85 o                         
   1  -8  17          0.85          1.68         0.89 o                         
  -3  -7  17         88.13         89.56         1.95 o                         
  -2  -7  17         30.55         35.47         1.57 o                         
  -1  -7  17         73.38         70.11         2.10 o                         
   0  -7  17         19.53         17.80         1.49 o                         
   1  -7  17         75.78         70.91         2.33 o                         
   2  -7  17          5.02          2.74         0.96 o                         
  -3  -6  17          0.02          1.67         0.59 o                         
  -2  -6  17          0.50         -0.57         0.57 o                         
  -1  -6  17        207.24        228.64         3.63 o                         
   0  -6  17         87.65         94.34         2.58 o                         
   1  -6  17         20.83         21.15         1.50 o                         
   2  -6  17          2.47          2.47         1.22 o                         
  -3  -5  17         47.73         52.54         1.45 o                         
  -2  -5  17          1.02          1.21         0.59 o                         
  -1  -5  17        258.86        266.44         3.78 o                         
   0  -5  17        130.73        130.33         2.63 o                         
   1  -5  17          0.47          0.80         0.70 o                         
   2  -5  17         23.45         28.94         1.58 o                         
  -3  -4  17          0.93          0.68         0.52 o                         
  -2  -4  17          9.42          8.49         0.72 o                         
  -1  -4  17        105.38        107.69         2.26 o                         
   0  -4  17        424.09        426.20         5.21 o                         
   1  -4  17         10.69          9.57         0.89 o                         
   2  -4  17        164.74        175.89         3.14 o                         
  -4  -3  17          0.20         -0.05         0.69 o                         
  -3  -3  17          7.27          4.96         0.62 o                         
  -2  -3  17          1.45          0.91         0.62 o                         
  -1  -3  17         84.13         84.89         1.99 o                         
   0  -3  17          7.59          5.88         0.78 o                         
   1  -3  17          1.67          0.95         0.74 o                         
   2  -3  17         36.03         30.72         1.50 o                         
  -4  -2  17         28.03         27.68         1.58 o                         
  -3  -2  17        264.72        261.87         3.10 o                         
  -2  -2  17         55.92         57.51         1.52 o                         
  -1  -2  17         12.99         12.31         0.83 o                         
   0  -2  17          0.30          1.93         0.72 o                         
   1  -2  17        113.88        120.26         2.48 o                         
   2  -2  17          8.81          7.55         0.86 o                         
  -4  -1  17          3.75          3.31         1.75 o                         
  -3  -1  17          0.56         -0.65         0.65 o                         
  -2  -1  17        127.76        122.61         2.18 o                         
  -1  -1  17         12.10         10.87         1.01 o                         
   0  -1  17        103.21        116.90         2.41 o                         
   1  -1  17          0.38          0.62         0.65 o                         
   2  -1  17         25.10         25.43         2.04 o                         
  -4   0  17         39.53         35.13         1.81 o                         
  -3   0  17          9.69          5.98         0.89 o                         
  -2   0  17          5.00          4.54         0.65 o                         
  -1   0  17         32.47         30.34         1.40 o                         
   0   0  17          7.84          7.90         0.83 o                         
   1   0  17         27.72         23.64         1.28 o                         
   2   0  17         72.02         81.94         2.36 o                         
  -4   1  17          4.56          3.26         1.10 o                         
  -3   1  17         17.64         13.37         0.92 o                         
  -2   1  17         39.45         42.62         1.41 o                         
  -1   1  17        169.46        167.21         2.61 o                         
   0   1  17         23.83         24.97         1.23 o                         
   1   1  17          6.48          6.54         0.88 o                         
   2   1  17          7.64          6.30         1.10 o                         
  -4   2  17          0.14          2.93         1.00 o                         
  -3   2  17          9.03          7.69         0.93 o                         
  -2   2  17          1.00          0.86         0.64 o                         
  -1   2  17          0.35          0.39         0.64 o                         
   0   2  17         17.25         14.40         1.21 o                         
   1   2  17         19.00         16.59         1.27 o                         
  -3   3  17          0.71         -0.75         0.78 o                         
  -2   3  17          0.06         -0.66         0.96 o                         
  -1   3  17        117.81        114.92         2.71 o                         
   0   3  17         14.59         11.68         1.17 o                         
   1   3  17         80.30         86.62         2.85 o                         
  -3   4  17          4.82          3.88         1.82 o                         
  -2   4  17          0.06         -0.72         0.72 o                         
  -1   4  17          2.43          3.08         0.79 o                         
   0   4  17          4.48          4.16         0.93 o                         
  -2   5  17          7.82          5.92         1.07 o                         
  -1   5  17         28.86         23.84         1.82 o                         
   0   5  17         73.16         72.57         3.27 o                         
  -1  -8  18          6.22          5.33         0.94 o                         
   0  -8  18          8.82          4.08         0.90 o                         
  -2  -7  18          0.19          0.30         0.66 o                         
  -1  -7  18          5.79          4.19         1.16 o                         
   0  -7  18         85.48         86.49         2.55 o                         
   1  -7  18          6.27          5.64         1.30 o                         
  -2  -6  18          0.17          0.04         0.70 o                         
  -1  -6  18         72.13         69.99         2.09 o                         
   0  -6  18        134.55        145.39         3.53 o                         
   1  -6  18          0.00         -0.23         0.83 o                         
  -2  -5  18          0.21         -0.14         0.81 o                         
  -1  -5  18         96.30        104.18         2.12 o                         
   0  -5  18         34.67         35.74         1.87 o                         
   1  -5  18          2.63          1.22         0.88 o                         
  -3  -4  18          0.24          0.76         0.71 o                         
  -2  -4  18          0.05         -0.43         0.56 o                         
  -1  -4  18          3.66          3.08         0.66 o                         
   0  -4  18         30.30         26.28         1.50 o                         
   1  -4  18         50.85         46.88         1.70 o                         
  -3  -3  18         46.82         43.21         1.81 o                         
  -2  -3  18          0.00         -0.36         0.54 o                         
  -1  -3  18        120.69        117.04         2.41 o                         
   0  -3  18        186.26        190.67         3.17 o                         
   1  -3  18         27.70         26.90         1.39 o                         
  -3  -2  18          9.16          5.93         0.85 o                         
  -2  -2  18          1.17         -0.10         0.58 o                         
  -1  -2  18         71.28         74.82         1.92 o                         
   0  -2  18         56.02         51.73         1.73 o                         
   1  -2  18         13.24         11.49         0.94 o                         
  -3  -1  18        126.09        117.62         2.44 o                         
  -2  -1  18          2.03          2.11         0.66 o                         
  -1  -1  18          0.32         -0.65         0.65 o                         
   0  -1  18          1.02          0.98         0.66 o                         
   1  -1  18         86.33         86.61         2.27 o                         
  -3   0  18         15.77         13.06         1.44 o                         
  -2   0  18         26.30         25.27         1.46 o                         
  -1   0  18         66.97         60.83         2.43 o                         
   0   0  18          6.70          6.71         0.82 o                         
   1   0  18          4.35          3.64         0.80 o                         
  -3   1  18          4.31          4.12         1.05 o                         
  -2   1  18         31.65         30.51         1.60 o                         
  -1   1  18          6.60          5.51         1.06 o                         
   0   1  18          6.09          6.78         0.91 o                         
   1   1  18         19.70         20.47         2.46 o                         
  -3   2  18         14.32         11.87         1.15 o                         
  -2   2  18         35.85         28.18         1.73 o                         
  -1   2  18          2.26          3.95         1.14 o                         
   0   2  18         11.59          9.72         1.05 o                         
  -2   3  18         14.66         16.02         1.52 o                         
  -1   3  18          8.15          5.54         1.00 o                         
   0   3  18          0.16          0.10         1.23 o                         
  -1  -5  19         36.50         32.51         2.36 o                         
   0  -5  19          7.30          5.74         1.40 o                         
  -1  -4  19         36.15         36.33         1.67 o                         
   0  -4  19        160.71        153.15         3.34 o                         
  -2  -3  19        124.79        114.91         3.66 o                         
  -1  -3  19          1.34          0.18         0.69 o                         
   0  -3  19          4.33          3.54         0.84 o                         
  -2  -2  19          4.72          3.83         0.81 o                         
  -1  -2  19          3.86          2.44         0.79 o                         
   0  -2  19         76.52         74.12         3.80 o                         
  -2  -1  19          0.01          0.08         0.77 o                         
  -1  -1  19         38.43         35.20         1.88 o                         
   0  -1  19        146.89        143.90         4.12 o                         
  -1   0  19          0.59          0.21         0.92 o                         
                                                                                
