# Supplementary material for: Crystal structure and Hirshfeld surface analysis of tri­aza­triborinotris[1,3,2]benzodi­aza­borole acetone disolvate
Source: Acta Crystallogr E Crystallogr Commun. 2023 Oct 31;79(Pt 11):1104–8. doi: 10.1107/S2056989023009337 (PMC10626952; doi:10.1107/S2056989023009337)
Supplement: Supplementary file 3 [file e-79-01104-Isup3.cml]

<?xml version="1.0" ?>
<cml>
<molecule id="m1">
  <atomArray>
    <atom id="a1" elementType="N"
          x2="-4.179999828338623" y2="0.8250339073441246" />
    <atom id="a2" elementType="B"
          x2="-5.513669169386882" y2="0.055016966785084165" />
    <atom id="a3" elementType="N"
          x2="-5.513669169386882" y2="-1.4850169143329968" />
    <atom id="a4" elementType="B"
          x2="-4.179999828338623" y2="-2.2550338548920372" />
    <atom id="a5" elementType="N"
          x2="-2.8463304872903645" y2="-1.4850169143329968" />
    <atom id="a6" elementType="B"
          x2="-2.8463304872903645" y2="0.055016966785084165" />
    <atom id="a7" elementType="C"
          x2="-2.3282536827879285" y2="2.4922842887231154" />
    <atom id="a8" elementType="C"
          x2="-3.859815917712488" y2="2.3312963371463415" />
    <atom id="a9" elementType="N"
          x2="-1.7019279617977463" y2="1.085402598165544" />
    <atom id="a10" elementType="N"
          x2="-3.859845013305854" y2="-3.761302469206515" />
    <atom id="a11" elementType="C"
          x2="-2.3282749979858526" y2="-3.9222912386083144" />
    <atom id="a12" elementType="C"
          x2="-1.7019195435508605" y2="-2.5155136837841483" />
    <atom id="a13" elementType="N"
          x2="-6.978286392187745" y2="0.5308164151973316" />
    <atom id="a14" elementType="C"
          x2="-7.883446748179257" y2="-0.7150907763467722" />
    <atom id="a15" elementType="C"
          x2="-6.9783030252536165" y2="-1.9609074100878034" />
    <atom id="a16" elementType="C"
          x2="-2.6070296923249847" y2="5.145073885824596" />
    <atom id="a17" elementType="C"
          x2="-4.1385919272495455" y2="4.984085934247821" />
    <atom id="a18" elementType="C"
          x2="-4.764985039943298" y2="3.5771971599086947" />
    <atom id="a19" elementType="C"
          x2="-1.7018605700941762" y2="3.8991730630622423" />
    <atom id="a20" elementType="C"
          x2="-1.4230947278093375" y2="-5.168225841015195" />
    <atom id="a21" elementType="C"
          x2="0.10847477296327845" y2="-5.007307028245773" />
    <atom id="a22" elementType="C"
          x2="0.7348640035593794" y2="-3.600453613069471" />
    <atom id="a23" elementType="C"
          x2="-0.17031626661713561" y2="-2.3545190106625906" />
    <atom id="a24" elementType="C"
          x2="-9.415054767640907" y2="-0.876040325611144" />
    <atom id="a25" elementType="C"
          x2="-10.04142144459048" y2="-2.2829408697146603" />
    <atom id="a26" elementType="C"
          x2="-9.13622891187162" y2="-3.5288246840047477" />
    <atom id="a27" elementType="C"
          x2="-7.604669702203188" y2="-3.3678079541913197" />
  </atomArray>
  <bondArray>
    <bond atomRefs2="a1 a2" order="1" />
    <bond atomRefs2="a3 a4" order="1" />
    <bond atomRefs2="a5 a6" order="1" />
    <bond atomRefs2="a8 a1" order="1" />
    <bond atomRefs2="a1 a6" order="1" />
    <bond atomRefs2="a6 a9" order="1" />
    <bond atomRefs2="a7 a9" order="1" />
    <bond atomRefs2="a5 a12" order="1" />
    <bond atomRefs2="a5 a4" order="1" />
    <bond atomRefs2="a4 a10" order="1" />
    <bond atomRefs2="a10 a11" order="1" />
    <bond atomRefs2="a15 a3" order="1" />
    <bond atomRefs2="a3 a2" order="1" />
    <bond atomRefs2="a13 a2" order="1" />
    <bond atomRefs2="a13 a14" order="1" />
    <bond atomRefs2="a7 a19" order="1" />
    <bond atomRefs2="a8 a7" order="2" />
    <bond atomRefs2="a18 a8" order="1" />
    <bond atomRefs2="a16 a17" order="1" />
    <bond atomRefs2="a16 a19" order="2" />
    <bond atomRefs2="a17 a18" order="2" />
    <bond atomRefs2="a11 a20" order="1" />
    <bond atomRefs2="a12 a11" order="2" />
    <bond atomRefs2="a12 a23" order="1" />
    <bond atomRefs2="a20 a21" order="2" />
    <bond atomRefs2="a21 a22" order="1" />
    <bond atomRefs2="a22 a23" order="2" />
    <bond atomRefs2="a27 a15" order="1" />
    <bond atomRefs2="a14 a15" order="2" />
    <bond atomRefs2="a14 a24" order="1" />
    <bond atomRefs2="a24 a25" order="2" />
    <bond atomRefs2="a25 a26" order="1" />
    <bond atomRefs2="a26 a27" order="2" />
  </bondArray>
</molecule>
</cml>
